# Supplementary material for: Conservation of immune gene signatures in solid tumors and prognostic implications
Source: BMC Cancer. 2016 Nov 22;16:911. doi: 10.1186/s12885-016-2948-z (PMC5118876; doi:10.1186/s12885-016-2948-z)
Supplement: Additional file 1 — Consensus clustering summary of k-means algorithm. This Excel file contains summary of the k-means consensus clustering results as produced by clusterCons R package [12, 28]. Each cancer dataset (breast, colon, lung ovarian and prostate) has two tabs. One tab displays images of the summary statistics. The other tab lists the number of clusters selected for our analysis and contains Affy ID, gene symbol and title together with membership robustness. (XLSX 2170 kb) [file 12885_2016_2948_MOESM1_ESM.xlsx]

## Sheet: Breast Images
Heatmap of the consensus matrices
Box Plot plot of membership robustness
	Cluster Robustness						Cluster Robustness					Cluster Robustness						Cluster Robustness					Cluster Robustness						Cluster Robustness					Cluster Robustness						Cluster Robustness
	1	0.990794					1	0.97903				1	0.979171					1	0.990941				1	0.885875					1	0.970444				1	0.848678					1	0.793988
	2	0.945104					2	0.907746				2	0.820214					2	0.933457				2	0.928889					2	0.973225				2	0.893231					2	0.790705
	3	0.998129					3	0.903094				3	0.962181					3	0.980572				3	0.948456					3	0.824304				3	0.774424					3	0.766508
							4	0.97387				4	0.87322					4	0.967924				4	0.98226					4	0.827105				4	0.951009					4	0.845383
												5	0.919246					5	0.91127				5	0.987833					5	0.928077				5	0.925482					5	0.433143
																		6	0.973931				6	0.961992					6	0.972524				6	0.376779					6	0.96919
																							7	0.98087					7	0.896019				7	0.713092					7	0.73432
																													8	0.960809				8	0.876231					8	0.936007
																																		9	0.768585					9	0.803098
																																								10	0.649811

## Sheet: Breast k = 7 genes
Cluster 1 (n = 165)	Symbol	Gene Title	Membership Robustness			Cluster 2 (n = 87)	Symbol	Gene Title	Membership Robustness			Cluster 3 (n = 214)	Symbol	Gene Title	Membership Robustness			Cluster 4 (n = 209)	Symbol	Gene Title	Membership Robustness			Cluster 5 (n = 104)	Symbol	Gene Title	Membership Robustness			Cluster 6 (n = 145)	Symbol	Gene Title	Membership Robustness			Cluster 7 (n = 93)	Symbol	Gene Title	Membership Robustness
210762_s_at	DLC1	deleted in liver cancer 1	0.937608			207485_x_at	BTN3A1	butyrophilin, subfamily 3, member A1	0.964637			206584_at	LY96	lymphocyte antigen 96	0.974536			206366_x_at	XCL1	chemokine (C motif) ligand 1	0.991795			217824_at	UBE2J1	ubiquitin-conjugating enzyme E2, J1 (UBC6 homolog, yeast)	0.994901			200665_s_at	SPARC	secreted protein, acidic, cysteine-rich (osteonectin)	0.981603			AFFX-HUMISGF3A/M97935_3_at	STAT1	signal transducer and activator of transcription 1, 91kDa	0.991375
212526_at	SPG20	spastic paraplegia 20 (Troyer syndrome)	0.937574			211190_x_at	CD84	CD84 molecule	0.964327			217028_at	CXCR4	chemokine (C-X-C motif) receptor 4	0.974433			213539_at	CD3D	CD3d molecule, delta (CD3-TCR complex)	0.991546			207734_at	LAX1	lymphocyte transmembrane adaptor 1	0.994515			215446_s_at	LOX	lysyl oxidase	0.981482			204533_at	CXCL10	chemokine (C-X-C motif) ligand 10	0.991034
202291_s_at	MGP	matrix Gla protein	0.937335			211135_x_at	LILRB3	leukocyte immunoglobulin-like receptor, subfamily B (with TM and ITIM domains), member 3	0.964182			219506_at	C1orf54	chromosome 1 open reading frame 54	0.9744			204198_s_at	RUNX3	runt-related transcription factor 3	0.991544			212311_at	SEL1L3	sel-1 suppressor of lin-12-like 3 (C. elegans)	0.994389			203570_at	LOXL1	lysyl oxidase-like 1	0.981335			211122_s_at	CXCL11	chemokine (C-X-C motif) ligand 11	0.99097
218656_s_at	LHFP	lipoma HMGIC fusion partner	0.937289			216892_at	IGHG1	Immunoglobulin heavy constant gamma 1 (G1m marker)	0.964097			211919_s_at	CXCR4	chemokine (C-X-C motif) receptor 4	0.97434			203508_at	TNFRSF1B	tumor necrosis factor receptor superfamily, member 1B	0.991527			205049_s_at	CD79A	CD79a molecule, immunoglobulin-associated alpha	0.994325			219165_at	PDLIM2	PDZ and LIM domain 2 (mystique)	0.98126			211528_x_at	HLA-G	major histocompatibility complex, class I, G	0.990949
221773_at	ELK3	ELK3, ETS-domain protein (SRF accessory protein 2)	0.937268			220093_at	ANTXR1	anthrax toxin receptor 1	0.963986			204436_at	PLEKHO2	pleckstrin homology domain containing, family O member 2	0.974323			202910_s_at	CD97	CD97 molecule	0.991511			221004_s_at	ITM2C	integral membrane protein 2C	0.9943			209356_x_at	EFEMP2	EGF-containing fibulin-like extracellular matrix protein 2	0.981199			209969_s_at	STAT1	signal transducer and activator of transcription 1, 91kDa	0.990783
204115_at	GNG11	guanine nucleotide binding protein (G protein), gamma 11	0.937138			207794_at	CCR2	chemokine (C-C motif) receptor 2	0.963918			204222_s_at	GLIPR1	GLI pathogenesis-related 1	0.974318			204661_at	CD52	CD52 molecule	0.991474			219551_at	EAF2	ELL associated factor 2	0.994296			204083_s_at	TPM2	tropomyosin 2 (beta)	0.981181			209546_s_at	APOL1	apolipoprotein L, 1	0.990758
212265_at	QKI	quaking homolog, KH domain RNA binding (mouse)	0.937078			204152_s_at	MFNG	MFNG O-fucosylpeptide 3-beta-N-acetylglucosaminyltransferase	0.963894			207104_x_at	LILRB1	leukocyte immunoglobulin-like receptor, subfamily B (with TM and ITIM domains), member 1	0.974318			204674_at	LRMP	lymphoid-restricted membrane protein	0.991449			204562_at	IRF4	interferon regulatory factor 4	0.994223			201787_at	FBLN1	fibulin 1	0.981178			211530_x_at	HLA-G	major histocompatibility complex, class I, G	0.990754
203688_at	PKD2	polycystic kidney disease 2 (autosomal dominant)	0.936986			210784_x_at	LILRA6 /// LILRB3	leukocyte immunoglobulin-like receptor, subfamily A (with TM domain), member 6 /// leukocyte immunoglobulin-like receptor, subfamily B (with TM and ITIM domains), member 3	0.963868			211990_at	HLA-DPA1	major histocompatibility complex, class II, DP alpha 1	0.974251			219528_s_at	BCL11B	B-cell CLL/lymphoma 11B (zinc finger protein)	0.991434			216207_x_at	IGKV1D-13	Immunoglobulin kappa variable 1D-13	0.994185			214701_s_at	FN1	fibronectin 1	0.981025			209040_s_at	PSMB8	proteasome (prosome, macropain) subunit, beta type, 8 (large multifunctional peptidase 7)	0.990693
209348_s_at	MAF	v-maf musculoaponeurotic fibrosarcoma oncogene homolog (avian)	0.936964			210225_x_at	LILRB3	leukocyte immunoglobulin-like receptor, subfamily B (with TM and ITIM domains), member 3	0.963834			201859_at	SRGN	serglycin	0.974241			204655_at	CCL5	chemokine (C-C motif) ligand 5	0.991427			206641_at	TNFRSF17	tumor necrosis factor receptor superfamily, member 17	0.994136			202995_s_at	FBLN1	fibulin 1	0.980998			206082_at	HCP5	HLA complex P5	0.990668
221748_s_at	TNS1	tensin 1	0.936569			211557_x_at	SLCO2B1	solute carrier organic anion transporter family, member 2B1	0.963824			212999_x_at	HLA-DQB1	major histocompatibility complex, class II, DQ beta 1	0.974194			205488_at	GZMA	granzyme A (granzyme 1, cytotoxic T-lymphocyte-associated serine esterase 3)	0.99135			215565_at	---	---	0.994121			205100_at	GFPT2	glutamine-fructose-6-phosphate transaminase 2	0.980959			204806_x_at	HLA-F	major histocompatibility complex, class I, F	0.990647
203603_s_at	ZEB2	zinc finger E-box binding homeobox 2	0.936557			203331_s_at	INPP5D	inositol polyphosphate-5-phosphatase, 145kDa	0.963799			201847_at	LIPA	lipase A, lysosomal acid, cholesterol esterase	0.97417			212486_s_at	FYN	FYN oncogene related to SRC, FGR, YES	0.991345			220306_at	FAM46C	family with sequence similarity 46, member C	0.994114			209651_at	TGFB1I1	transforming growth factor beta 1 induced transcript 1	0.980958			211529_x_at	HLA-G	major histocompatibility complex, class I, G	0.990512
221814_at	GPR124	G protein-coupled receptor 124	0.936547			217192_s_at	PRDM1	PR domain containing 1, with ZNF domain	0.963757			215049_x_at	CD163	CD163 molecule	0.974078			202524_s_at	SPOCK2	sparc/osteonectin, cwcv and kazal-like domains proteoglycan (testican) 2	0.991341			217825_s_at	UBE2J1	ubiquitin-conjugating enzyme E2, J1 (UBC6 homolog, yeast)	0.994103			201148_s_at	TIMP3	TIMP metallopeptidase inhibitor 3	0.980931			210163_at	CXCL11	chemokine (C-X-C motif) ligand 11	0.99049
213800_at	CFH	complement factor H	0.936494			211192_s_at	CD84	CD84 molecule	0.963746			205099_s_at	CCR1	chemokine (C-C motif) receptor 1	0.974028			218870_at	ARHGAP15	Rho GTPase activating protein 15	0.991333			215379_x_at	CKAP2	Cytoskeleton associated protein 2	0.994098			212354_at	SULF1	sulfatase 1	0.980915			208729_x_at	HLA-B	major histocompatibility complex, class I, B	0.99045
205079_s_at	MPDZ	multiple PDZ domain protein	0.936429			207796_x_at	KLRD1	killer cell lectin-like receptor subfamily D, member 1	0.963738			215193_x_at	HLA-DRB1	Major histocompatibility complex, class II, DR beta 1	0.974024			203332_s_at	INPP5D	inositol polyphosphate-5-phosphatase, 145kDa	0.991331			216829_at	IGK@ /// IGKC /// LOC652493 /// LOC652694	immunoglobulin kappa locus /// immunoglobulin kappa constant /// ig kappa chain V-I region HK102-like /// similar to Ig kappa chain V-I region HK102 precursor	0.994094			219773_at	NOX4	NADPH oxidase 4	0.980866			AFFX-HUMISGF3A/M97935_MA_at	STAT1	signal transducer and activator of transcription 1, 91kDa	0.990401
212233_at	MAP1B	microtubule-associated protein 1B	0.936242			216233_at	CD163	CD163 molecule	0.963703			213831_at	HLA-DQA1	major histocompatibility complex, class II, DQ alpha 1	0.973965			204192_at	CD37	CD37 molecule	0.991329			221286_s_at	MZB1	Marginal zone B and B1 cell-specific protein	0.994018			204879_at	PDPN	podoplanin	0.98086			204994_at	MX2	myxovirus (influenza virus) resistance 2 (mouse)	0.990382
209655_s_at	TMEM47	transmembrane protein 47	0.935727			214847_s_at	GPSM3	G-protein signaling modulator 3	0.963662			204438_at	MRC1	Mannose receptor, C type 1	0.973957			215332_s_at	CD8B	CD8b molecule	0.991314			217179_x_at	NA	Isolate P5_mB40_?LC immunoglobulin variable region	0.994009			201744_s_at	LUM	lumican	0.980856			202307_s_at	TAP1	transporter 1, ATP-binding cassette, sub-family B (MDR/TAP)	0.990369
204069_at	MEIS1	Meis homeobox 1	0.935702			216851_at	IGLJ3	Immunoglobulin lambda joining 3	0.963585			204774_at	EVI2A	ecotropic viral integration site 2A	0.973941			205804_s_at	TRAF3IP3	TRAF3 interacting protein 3	0.991312			214777_at	IGKV4-1	immunoglobulin kappa variable 4-1	0.994006			212344_at	SULF1	sulfatase 1	0.980822			213293_s_at	TRIM22	tripartite motif-containing 22	0.990345
212713_at	MFAP4	microfibrillar-associated protein 4	0.935622			215036_at	IGLC1	Immunoglobulin lambda constant 1 (Mcg marker)	0.963571			202957_at	HCLS1	hematopoietic cell-specific Lyn substrate 1	0.97394			216191_s_at	YME1L1	YME1-like 1 (S. cerevisiae)	0.991296			217320_at	---	---	0.994001			218468_s_at	GREM1	gremlin 1	0.980792			217933_s_at	LAP3	leucine aminopeptidase 3	0.990333
216005_at	TNC	Tenascin C	0.935576			211133_x_at	LILRA6 /// LILRB3	leukocyte immunoglobulin-like receptor, subfamily A (with TM domain), member 6 /// leukocyte immunoglobulin-like receptor, subfamily B (with TM and ITIM domains), member 3	0.963556			203416_at	CD53	CD53 molecule	0.97391			209723_at	SERPINB9	serpin peptidase inhibitor, clade B (ovalbumin), member 9	0.991264			215121_x_at	IGLC1	Immunoglobulin lambda constant 1 (Mcg marker)	0.994001			213125_at	OLFML2B	olfactomedin-like 2B	0.98079			202446_s_at	PLSCR1	phospholipid scramblase 1	0.990298
200621_at	CSRP1	cysteine and glycine-rich protein 1	0.935562			208594_x_at	LILRB3	Leukocyte immunoglobulin-like receptor, subfamily B (with TM and ITIM domains), member 3	0.963533			202902_s_at	CTSS	cathepsin S	0.973906			213603_s_at	RAC2	ras-related C3 botulinum toxin substrate 2 (rho family, small GTP binding protein Rac2)	0.991259			216573_at	IGLV1-40 /// IGLV1-44	immunoglobulin lambda variable 1-40 /// immunoglobulin lambda variable 1-44	0.993992			201150_s_at	TIMP3	TIMP metallopeptidase inhibitor 3	0.980786			200887_s_at	STAT1	signal transducer and activator of transcription 1, 91kDa	0.990296
202948_at	IL1R1	interleukin 1 receptor, type I	0.935539			216852_x_at	IGLJ3	Immunoglobulin lambda joining 3	0.963509			209949_at	NCF2	neutrophil cytosolic factor 2	0.973877			221601_s_at	FAIM3	Fas apoptotic inhibitory molecule 3	0.991256			221253_s_at	TXNDC5	Thioredoxin domain containing 5 (endoplasmic reticulum)	0.993983			201149_s_at	TIMP3	TIMP metallopeptidase inhibitor 3	0.980773			214038_at	CCL8	chemokine (C-C motif) ligand 8	0.990256
209656_s_at	TMEM47	transmembrane protein 47	0.935348			202222_s_at	DES	desmin	0.963493			206214_at	PLA2G7	phospholipase A2, group VII (platelet-activating factor acetylhydrolase, plasma)	0.973859			204563_at	SELL	selectin L	0.991249			219117_s_at	FKBP11	FK506 binding protein 11, 19 kDa	0.993976			201430_s_at	DPYSL3	dihydropyrimidinase-like 3	0.980707			204279_at	PSMB9	proteasome (prosome, macropain) subunit, beta type, 9 (large multifunctional peptidase 2)	0.990232
221246_x_at	TNS1	tensin 1	0.935272			217180_at	NA	Isolate P5_mB40_?LC immunoglobulin variable region	0.963491			220146_at	TLR7	toll-like receptor 7	0.97384			203402_at	KCNAB2	potassium voltage-gated channel, shaker-related subfamily, beta member 2	0.991245			217227_x_at	IGLV1-40 /// IGLV1-44	immunoglobulin lambda variable 1-40 /// immunoglobulin lambda variable 1-44	0.993954			206026_s_at	TNFAIP6	tumor necrosis factor, alpha-induced protein 6	0.980707			211911_x_at	HLA-B	major histocompatibility complex, class I, B	0.990213
208981_at	PECAM1	platelet/endothelial cell adhesion molecule	0.93513			222292_at	CD40	CD40 molecule, TNF receptor superfamily member 5	0.96348			209201_x_at	CXCR4	chemokine (C-X-C motif) receptor 4	0.973831			211795_s_at	FYB	FYN binding protein	0.991227			215946_x_at	IGLL3P	immunoglobulin lambda-like polypeptide 3, pseudogene	0.993953			214702_at	FN1	fibronectin 1	0.980683			210514_x_at	HLA-G	major histocompatibility complex, class I, G	0.990204
200795_at	SPARCL1	SPARC-like 1 (hevin)	0.935051			217326_x_at	IL23A	Interleukin 23, alpha subunit p19	0.96344			214467_at	GPR65	G protein-coupled receptor 65	0.973831			212750_at	PPP1R16B	protein phosphatase 1, regulatory (inhibitor) subunit 16B	0.991224			209374_s_at	IGHG1	Immunoglobulin heavy constant gamma 1 (G1m marker)	0.993949			204589_at	NUAK1	NUAK family, SNF1-like kinase, 1	0.980674			201649_at	UBE2L6	ubiquitin-conjugating enzyme E2L 6	0.990132
217966_s_at	FAM129A	family with sequence similarity 129, member A	0.934959			204424_s_at	LMO3	LIM domain only 3 (rhombotin-like 2)	0.963439			205269_at	LCP2	lymphocyte cytosolic protein 2 (SH2 domain containing leukocyte protein of 76kDa)	0.97383			210029_at	IDO1	indoleamine 2,3-dioxygenase 1	0.991224			211647_x_at	IGHG1	Immunoglobulin heavy constant gamma 1 (G1m marker)	0.993938			207714_s_at	SERPINH1	serpin peptidase inhibitor, clade H (heat shock protein 47), member 1, (collagen binding protein 1)	0.980662			208436_s_at	IRF7	interferon regulatory factor 7	0.990131
204688_at	SGCE	sarcoglycan, epsilon	0.934835			217034_at	NA	Clone 60a04 anti-tetanus toxoid immunoglobulin light chain variable region	0.963405			204834_at	FGL2	fibrinogen-like 2	0.973825			211005_at	LAT	Linker for activation of T cells	0.991219			214836_x_at	IGKC	Immunoglobulin kappa constant	0.993924			202007_at	NID1	nidogen 1	0.98066			216231_s_at	B2M	beta-2-microglobulin	0.990127
221565_s_at	CALHM2	calcium homeostasis modulator 2	0.934828			202523_s_at	SPOCK2	sparc/osteonectin, cwcv and kazal-like domains proteoglycan (testican) 2	0.9634			201137_s_at	HLA-DPB1	major histocompatibility complex, class II, DP beta 1	0.973795			210356_x_at	MS4A1	membrane-spanning 4-domains, subfamily A, member 1	0.991214			205692_s_at	CD38	CD38 molecule	0.993922			37408_at	MRC2	mannose receptor, C type 2	0.980645			217436_x_at	HLA-A /// HLA-F /// HLA-J	major histocompatibility complex, class I, A /// major histocompatibility complex, class I, F /// major histocompatibility complex, class I, J (pseudogene)	0.990126
212950_at	GPR116	G protein-coupled receptor 116	0.934715			212883_at	APOE	Apolipoprotein E	0.963386			211991_s_at	HLA-DPA1	major histocompatibility complex, class II, DP alpha 1	0.973786			210786_s_at	FLI1	Friend leukemia virus integration 1	0.991208			221671_x_at	IGKC	Immunoglobulin kappa constant	0.99392			222020_s_at	NTM	neurotrimin	0.980617			208829_at	TAPBP	TAP binding protein (tapasin)	0.99011
212097_at	CAV1	caveolin 1, caveolae protein, 22kDa	0.934635			208423_s_at	MSR1	macrophage scavenger receptor 1	0.963376			208894_at	HLA-DRA	major histocompatibility complex, class II, DR alpha	0.973773			214567_s_at	XCL2	Chemokine (C motif) ligand 2	0.991208			216853_x_at	IGLJ3	Immunoglobulin lambda joining 3	0.993905			207191_s_at	ISLR	immunoglobulin superfamily containing leucine-rich repeat	0.980617			217456_x_at	HLA-E	major histocompatibility complex, class I, E	0.990109
209392_at	ENPP2	ectonucleotide pyrophosphatase/phosphodiesterase 2	0.934624			217119_s_at	CXCR3	chemokine (C-X-C motif) receptor 3	0.963353			215633_x_at	LST1	leukocyte specific transcript 1	0.973761			205599_at	TRAF1	TNF receptor-associated factor 1	0.991201			211640_x_at	IGHV1-69	Immunoglobulin heavy variable 1-69	0.993899			206796_at	WISP1	WNT1 inducible signaling pathway protein 1	0.980617			204070_at	RARRES3	retinoic acid receptor responder (tazarotene induced) 3	0.990075
206481_s_at	LDB2	LIM domain binding 2	0.934609			211887_x_at	MSR1	macrophage scavenger receptor 1	0.963347			218999_at	TMEM140	transmembrane protein 140	0.973732			204205_at	APOBEC3G	apolipoprotein B mRNA editing enzyme, catalytic polypeptide-like 3G	0.991199			215176_x_at	IGKC	Immunoglobulin kappa constant	0.99389			218469_at	GREM1	gremlin 1	0.980607			221875_x_at	HLA-F	major histocompatibility complex, class I, F	0.990053
217757_at	A2M	alpha-2-macroglobulin	0.934598			216566_at	CKAP2	Cytoskeleton associated protein 2	0.963247			211367_s_at	CASP1	caspase 1, apoptosis-related cysteine peptidase (interleukin 1, beta, convertase)	0.973685			209670_at	TRAC	T cell receptor alpha constant	0.991198			217084_at	IGHA1 /// IGHG1 /// IGHM /// IGHV3-23 /// IGHV4-31	immunoglobulin heavy constant alpha 1 /// immunoglobulin heavy constant gamma 1 (G1m marker) /// immunoglobulin heavy constant mu /// immunoglobulin heavy variable 3-23 /// immunoglobulin heavy variable 4-31	0.993885			213422_s_at	MXRA8	matrix-remodelling associated 8	0.980597			44673_at	SIGLEC1	sialic acid binding Ig-like lectin 1, sialoadhesin	0.989996
214438_at	HLX	H2.0-like homeobox	0.934566			215485_s_at	ICAM1	intercellular adhesion molecule 1	0.963242			209480_at	HLA-DQB1	major histocompatibility complex, class II, DQ beta 1	0.973678			205890_s_at	UBD	Ubiquitin D	0.991187			205267_at	POU2AF1	POU class 2 associating factor 1	0.993879			209496_at	RARRES2	retinoic acid receptor responder (tazarotene induced) 2	0.980587			211799_x_at	HLA-C	major histocompatibility complex, class I, C	0.989983
203817_at	GUCY1B3	guanylate cyclase 1, soluble, beta 3	0.934519			222285_at	IGHG1	Immunoglobulin heavy constant gamma 1 (G1m marker)	0.963229			32128_at	CCL18	chemokine (C-C motif) ligand 18 (pulmonary and activation-regulated)	0.973675			64064_at	GIMAP5	GTPase, IMAP family member 5	0.991183			211798_x_at	IGLJ3	immunoglobulin lambda joining 3	0.993865			213428_s_at	COL6A1	collagen, type VI, alpha 1	0.980582			AFFX-HUMISGF3A/M97935_MB_at	STAT1	signal transducer and activator of transcription 1, 91kDa	0.989957
212262_at	QKI	quaking homolog, KH domain RNA binding (mouse)	0.934502			209880_s_at	SELPLG	selectin P ligand	0.963223			205859_at	LY86	lymphocyte antigen 86	0.973664			207419_s_at	RAC2	ras-related C3 botulinum toxin substrate 2 (rho family, small GTP binding protein Rac2)	0.99118			216541_x_at	IGHG1 /// IGHM /// LOC100133862	immunoglobulin heavy constant gamma 1 (G1m marker) /// immunoglobulin heavy constant mu /// ig heavy chain V-I region V35-like	0.993862			206025_s_at	TNFAIP6	tumor necrosis factor, alpha-induced protein 6	0.980582			219519_s_at	SIGLEC1	sialic acid binding Ig-like lectin 1, sialoadhesin	0.989926
203010_at	STAT5A	signal transducer and activator of transcription 5A	0.9344			203425_s_at	IGFBP5	insulin-like growth factor binding protein 5	0.963196			214181_x_at	LST1	leukocyte specific transcript 1	0.973661			204118_at	CD48	CD48 molecule	0.991169			215214_at	IGLC1	Immunoglobulin lambda constant 1 (Mcg marker)	0.993856			202283_at	SERPINF1	serpin peptidase inhibitor, clade F (alpha-2 antiplasmin, pigment epithelium derived factor), member 1	0.98058			214453_s_at	IFI44	interferon-induced protein 44	0.989922
218694_at	ARMCX1	armadillo repeat containing, X-linked 1	0.9343			217217_at	SKAP2	Src kinase associated phosphoprotein 2	0.963186			201720_s_at	LAPTM5	lysosomal protein transmembrane 5	0.973646			203470_s_at	PLEK	pleckstrin	0.991154			211634_x_at	IGHV1-69	Immunoglobulin heavy variable 1-69	0.993856			200906_s_at	PALLD	palladin, cytoskeletal associated protein	0.980575			209140_x_at	HLA-B	major histocompatibility complex, class I, B	0.98992
206953_s_at	LPHN2	latrophilin 2	0.934299			211648_at	IGHG1	Immunoglobulin heavy constant gamma 1 (G1m marker)	0.963078			219386_s_at	SLAMF8	SLAM family member 8	0.97364			206666_at	GZMK	granzyme K (granzyme 3; tryptase II)	0.991152			217384_x_at	IGHV3-48 /// IGKV3-20	Immunoglobulin heavy variable 3-48 /// Immunoglobulin kappa variable 3-20	0.993856			61734_at	RCN3	reticulocalbin 3, EF-hand calcium binding domain	0.980559			213932_x_at	HLA-A	major histocompatibility complex, class I, A	0.98991
65718_at	GPR124	G protein-coupled receptor 124	0.934267			205212_s_at	ACAP1	ArfGAP with coiled-coil, ankyrin repeat and PH domains 1	0.963065			212671_s_at	HLA-DQA1	Major histocompatibility complex, class II, DQ alpha 1	0.973592			202665_s_at	WIPF1	WAS/WASL interacting protein family, member 1	0.991147			214973_x_at	IGHD	immunoglobulin heavy constant delta	0.993836			204298_s_at	LOX	lysyl oxidase	0.98055			203236_s_at	LGALS9	lectin, galactoside-binding, soluble, 9	0.989903
213974_at	ADAMTSL3	ADAMTS-like 3	0.9342			204445_s_at	ALOX5	arachidonate 5-lipoxygenase	0.963035			204103_at	CCL4	chemokine (C-C motif) ligand 4	0.973591			206060_s_at	PTPN22	protein tyrosine phosphatase, non-receptor type 22 (lymphoid)	0.991132			211645_x_at	NA	Clone 135d11 anti-tetanus toxoid immunoglobulin light chain variable region	0.993834			201185_at	HTRA1	HtrA serine peptidase 1	0.980543			209417_s_at	IFI35	interferon-induced protein 35	0.989863
204557_s_at	DZIP1	DAZ interacting protein 1	0.934157			212938_at	COL6A1	collagen, type VI, alpha 1	0.963017			210754_s_at	LYN	v-yes-1 Yamaguchi sarcoma viral related oncogene homolog	0.973587			206991_s_at	CCR5	chemokine (C-C motif) receptor 5	0.991132			211633_x_at	IGHG1	Immunoglobulin heavy constant gamma 1 (G1m marker)	0.993832			212667_at	SPARC	secreted protein, acidic, cysteine-rich (osteonectin)	0.98054			201601_x_at	IFITM1	interferon induced transmembrane protein 1 (9-27)	0.989803
216321_s_at	NR3C1	nuclear receptor subfamily 3, group C, member 1 (glucocorticoid receptor)	0.934145			215217_at	IGKC	Immunoglobulin kappa constant	0.962986			217362_x_at	HLA-DRB4	Major histocompatibility complex, class II, DR beta 4	0.973576			210321_at	GZMH	granzyme H (cathepsin G-like 2, protein h-CCPX)	0.991131			211908_x_at	IGK@	Immunoglobulin kappa locus	0.993821			205991_s_at	PRRX1	paired related homeobox 1	0.980513			219211_at	USP18	ubiquitin specific peptidase 18	0.989779
217967_s_at	FAM129A	family with sequence similarity 129, member A	0.934098			35150_at	CD40	CD40 molecule, TNF receptor superfamily member 5	0.96297			207697_x_at	LILRB2	leukocyte immunoglobulin-like receptor, subfamily B (with TM and ITIM domains), member 2	0.973566			203879_at	PIK3CD	phosphoinositide-3-kinase, catalytic, delta polypeptide	0.991122			204269_at	PIM2	pim-2 oncogene	0.993811			215646_s_at	VCAN	versican	0.980512			219684_at	RTP4	receptor (chemosensory) transporter protein 4	0.989767
220014_at	PRR16	proline rich 16	0.934097			213640_s_at	LOX	lysyl oxidase	0.962843			214574_x_at	LST1	leukocyte specific transcript 1	0.973563			205495_s_at	GNLY	granulysin	0.991119			217157_x_at	IGK@ /// IGKC	immunoglobulin kappa locus /// immunoglobulin kappa constant	0.993806			218638_s_at	SPON2	spondin 2, extracellular matrix protein	0.980496			204821_at	BTN3A3	butyrophilin, subfamily 3, member A3	0.989766
221747_at	TNS1	tensin 1	0.934084			211189_x_at	CD84	CD84 molecule	0.962814			207677_s_at	NCF4	neutrophil cytosolic factor 4, 40kDa	0.973551			210279_at	GPR18	G protein-coupled receptor 18	0.991109			209138_x_at	IGLC1	Immunoglobulin lambda constant 1 (Mcg marker)	0.993801			202363_at	SPOCK1	sparc/osteonectin, cwcv and kazal-like domains proteoglycan (testican) 1	0.980491			201891_s_at	B2M	beta-2-microglobulin	0.989752
201843_s_at	EFEMP1	EGF-containing fibulin-like extracellular matrix protein 1	0.934017			205132_at	ACTC1	actin, alpha, cardiac muscle 1	0.962812			219666_at	MS4A6A	membrane-spanning 4-domains, subfamily A, member 6A	0.973531			207339_s_at	LTB	lymphotoxin beta (TNF superfamily, member 3)	0.991107			212592_at	IGJ	immunoglobulin J polypeptide, linker protein for immunoglobulin alpha and mu polypeptides	0.993801			205422_s_at	ITGBL1	integrin, beta-like 1 (with EGF-like repeat domains)	0.980481			219691_at	SAMD9	sterile alpha motif domain containing 9	0.98972
201842_s_at	EFEMP1	EGF-containing fibulin-like extracellular matrix protein 1	0.933955			202989_at	RGS1	regulator of G-protein signaling 1	0.962762			213566_at	RNASE6	ribonuclease, RNase A family, k6	0.973513			207777_s_at	SP140	SP140 nuclear body protein	0.991107			211642_at	IGHG1 /// ZCWPW2	Immunoglobulin heavy constant gamma 1 (G1m marker) /// Zinc finger, CW type with PWWP domain 2	0.993794			202766_s_at	FBN1	fibrillin 1	0.980473			AFFX-HUMISGF3A/M97935_5_at	STAT1	signal transducer and activator of transcription 1, 91kDa	0.989716
204963_at	SSPN	sarcospan (Kras oncogene-associated gene)	0.933932			216394_x_at	NA	Clone CPRF1-T2 immunoglobulin lambda chain VJ region, (IGL)	0.962757			208146_s_at	CPVL	carboxypeptidase, vitellogenic-like	0.973506			203528_at	SEMA4D	sema domain, immunoglobulin domain (Ig), transmembrane domain (TM) and short cytoplasmic domain, (semaphorin) 4D	0.991101			219118_at	FKBP11	FK506 binding protein 11, 19 kDa	0.993788			211668_s_at	PLAU	plasminogen activator, urokinase	0.980472			208812_x_at	HLA-C	major histocompatibility complex, class I, C	0.989705
204468_s_at	TIE1	tyrosine kinase with immunoglobulin-like and EGF-like domains 1	0.933929			215151_at	DOCK10	dedicator of cytokinesis 10	0.962741			218404_at	SNX10	sorting nexin 10	0.973495			214369_s_at	RASGRP2	RAS guanyl releasing protein 2 (calcium and DAG-regulated)	0.991097			211635_x_at	IGHV1-69	Immunoglobulin heavy variable 1-69	0.993759			219102_at	RCN3	reticulocalbin 3, EF-hand calcium binding domain	0.980462			216526_x_at	HLA-C	major histocompatibility complex, class I, C	0.989688
204677_at	CDH5	cadherin 5, type 2 (vascular endothelium)	0.933704			217193_x_at	NA	IgG lambda light chain V-J-C region (clone Tgl11)	0.962684			212998_x_at	HLA-DQB1	Major histocompatibility complex, class II, DQ beta 1	0.973486			219812_at	PVRIG	poliovirus receptor related immunoglobulin domain containing	0.991097			211643_x_at	IGKC	Immunoglobulin kappa constant	0.993747			205547_s_at	TAGLN	transgelin	0.980454			219209_at	IFIH1	interferon induced with helicase C domain 1	0.989684
204472_at	GEM	GTP binding protein overexpressed in skeletal muscle	0.933702			217083_at	NA	IgG heavy chain variable region (Vh26)	0.962678			210889_s_at	FCGR2B	Fc fragment of IgG, low affinity IIb, receptor (CD32)	0.973485			204890_s_at	LCK	lymphocyte-specific protein tyrosine kinase	0.991091			217145_at	IGK@ /// IGKC /// LOC652694	immunoglobulin kappa locus /// immunoglobulin kappa constant /// similar to Ig kappa chain V-I region HK102 precursor	0.993741			213764_s_at	MFAP5	microfibrillar associated protein 5	0.980444			203596_s_at	IFIT5	interferon-induced protein with tetratricopeptide repeats 5	0.989652
212298_at	NRP1	neuropilin 1	0.933657			217222_at	IGHG1	Immunoglobulin heavy constant gamma 1 (G1m marker)	0.962656			213975_s_at	LYZ	lysozyme	0.973476			211796_s_at	IL23A	Interleukin 23, alpha subunit p19	0.991087			211641_x_at	IGHA1 /// IGHA2 /// IGHD /// IGHG1 /// IGHG3 /// IGHM /// IGHV3-48 /// IGHV4-31 /// LOC100291917	immunoglobulin heavy constant alpha 1 /// immunoglobulin heavy constant alpha 2 (A2m marker) /// immunoglobulin heavy constant delta /// immunoglobulin heavy constant gamma 1 (G1m marker) /// immunoglobulin heavy constant gamma 3 (G3m marker) /// immunoglobulin heavy constant mu /// immunoglobulin heavy variable 3-48 /// immunoglobulin heavy variable 4-31 /// hypothetical protein LOC100291917	0.993732			208851_s_at	THY1	Thy-1 cell surface antigen	0.98044			214459_x_at	HLA-C	major histocompatibility complex, class I, C	0.989646
209763_at	CHRDL1	chordin-like 1	0.93363			216708_x_at	CKAP2	Cytoskeleton associated protein 2	0.962647			211336_x_at	LILRB1	leukocyte immunoglobulin-like receptor, subfamily B (with TM and ITIM domains), member 1	0.973473			204891_s_at	LCK	lymphocyte-specific protein tyrosine kinase	0.991086			216365_x_at	IGLV3-19	immunoglobulin lambda variable 3-19	0.993731			207426_s_at	TNFSF4	tumor necrosis factor (ligand) superfamily, member 4	0.980428			205552_s_at	OAS1	2',5'-oligoadenylate synthetase 1, 40/46kDa	0.98963
203065_s_at	CAV1	caveolin 1, caveolae protein, 22kDa	0.933482			217036_at	NA	Clone 338o08d anti-tetanus toxoid immunoglobulin light chain variable region	0.962647			206420_at	IGSF6	immunoglobulin superfamily, member 6	0.973469			210031_at	CD247	CD247 molecule	0.991064			217360_x_at	IGHA1 /// IGHG1 /// IGHG3 /// IGHM /// IGHV4-31 /// LOC100510678	immunoglobulin heavy constant alpha 1 /// immunoglobulin heavy constant gamma 1 (G1m marker) /// immunoglobulin heavy constant gamma 3 (G3m marker) /// immunoglobulin heavy constant mu /// immunoglobulin heavy variable 4-31 /// hypothetical protein LOC100510678	0.99373			205479_s_at	PLAU	plasminogen activator, urokinase	0.980427			218986_s_at	DDX60	DEAD (Asp-Glu-Ala-Asp) box polypeptide 60	0.989625
203748_x_at	RBMS1	RNA binding motif, single stranded interacting protein 1	0.933417			216540_at	YME1L1	YME1-like 1 (S. cerevisiae)	0.962621			204929_s_at	VAMP5	vesicle-associated membrane protein 5 (myobrevin)	0.97346			210538_s_at	BIRC3	baculoviral IAP repeat-containing 3	0.991062			214916_x_at	IGK@	Immunoglobulin kappa locus	0.993729			217763_s_at	RAB31	RAB31, member RAS oncogene family	0.980408			202430_s_at	PLSCR1	phospholipid scramblase 1	0.989622
211555_s_at	GUCY1B3	guanylate cyclase 1, soluble, beta 3	0.933409			210329_s_at	SGCD	sarcoglycan, delta (35kDa dystrophin-associated glycoprotein)	0.962616			213537_at	HLA-DPA1	major histocompatibility complex, class II, DP alpha 1	0.973451			209770_at	BTN3A1	butyrophilin, subfamily 3, member A1	0.991057			219159_s_at	SLAMF7	SLAM family member 7	0.993711			203417_at	MFAP2	microfibrillar-associated protein 2	0.980392			202411_at	IFI27	interferon, alpha-inducible protein 27	0.989537
221942_s_at	GUCY1A3	guanylate cyclase 1, soluble, alpha 3	0.933391			217251_x_at	NA	Clone ds1-1 immunoglobulin lambda chain VJ region, (IGL)	0.962613			219279_at	DOCK10	dedicator of cytokinesis 10	0.973448			209685_s_at	PRKCB	protein kinase C, beta	0.991053			213502_x_at	GUSBP11	Glucuronidase, beta pseudogene 11	0.99371			201147_s_at	TIMP3	TIMP metallopeptidase inhibitor 3	0.980387			202086_at	MX1	myxovirus (influenza virus) resistance 1, interferon-inducible protein p78 (mouse)	0.989521
211597_s_at	HOPX	HOP homeobox	0.933334			216495_x_at	NA	Clone ds1-1 immunoglobulin lambda chain VJ region, (IGL)	0.962599			204174_at	ALOX5AP	arachidonate 5-lipoxygenase-activating protein	0.973448			210972_x_at	YME1L1	YME1-like 1 (S. cerevisiae)	0.991052			217378_x_at	---	---	0.993708			219432_at	EVC	Ellis van Creveld syndrome	0.980373			219863_at	HERC5	hect domain and RLD 5	0.989507
201866_s_at	NR3C1	nuclear receptor subfamily 3, group C, member 1 (glucocorticoid receptor)	0.933263			205902_at	KCNN3	potassium intermediate/small conductance calcium-activated channel, subfamily N, member 3	0.962565			204787_at	VSIG4	V-set and immunoglobulin domain containing 4	0.973445			219243_at	GIMAP4	GTPase, IMAP family member 4	0.991046			211835_at	IGKV1-5	immunoglobulin kappa variable 1-5	0.993703			214981_at	POSTN	periostin, osteoblast specific factor	0.980359			215313_x_at	HLA-A	major histocompatibility complex, class I, A	0.989501
209868_s_at	RBMS1	RNA binding motif, single stranded interacting protein 1	0.933178			211502_s_at	CDK14	cyclin-dependent kinase 14	0.962523			205885_s_at	ITGA4	integrin, alpha 4 (antigen CD49D, alpha 4 subunit of VLA-4 receptor)	0.97344			205569_at	LAMP3	lysosomal-associated membrane protein 3	0.991042			216510_x_at	IGHA1 /// IGHG1 /// IGHM /// IGHV3-23 /// IGHV4-31	immunoglobulin heavy constant alpha 1 /// immunoglobulin heavy constant gamma 1 (G1m marker) /// immunoglobulin heavy constant mu /// immunoglobulin heavy variable 3-23 /// immunoglobulin heavy variable 4-31	0.993702			221900_at	COL8A2	collagen, type VIII, alpha 2	0.980346			204211_x_at	EIF2AK2	eukaryotic translation initiation factor 2-alpha kinase 2	0.989474
213910_at	IGFBP7	insulin-like growth factor binding protein 7	0.933106			221715_at	NA	Protein-tyrosine kinase gene	0.962416			211656_x_at	HLA-DQB1	Major histocompatibility complex, class II, DQ beta 1	0.97344			213888_s_at	TRAF3IP3	TRAF3 interacting protein 3	0.991041			216517_at	IGKV1D-8	immunoglobulin kappa variable 1D-8	0.993696			212464_s_at	FN1	fibronectin 1	0.980346			214022_s_at	IFITM1	interferon induced transmembrane protein 1 (9-27)	0.989438
210839_s_at	ENPP2	ectonucleotide pyrophosphatase/phosphodiesterase 2	0.933096			214027_x_at	FAM48A	Family with sequence similarity 48, member A	0.962393			204924_at	TLR2	toll-like receptor 2	0.97344			210439_at	ICOS	inducible T-cell co-stimulator	0.99103			217239_x_at	LOC100508797	hypothetical protein LOC100508797	0.993695			208850_s_at	THY1	Thy-1 cell surface antigen	0.980325			205660_at	OASL	2'-5'-oligoadenylate synthetase-like	0.98942
208982_at	PECAM1	platelet/endothelial cell adhesion molecule	0.933021			215621_s_at	IGK@	Immunoglobulin kappa locus	0.96229			207571_x_at	C1orf38	chromosome 1 open reading frame 38	0.973437			205798_at	IL7R	interleukin 7 receptor	0.991021			215949_x_at	SCFV	Single-chain Fv fragment	0.993694			202765_s_at	FBN1	fibrillin 1	0.980316			210797_s_at	OASL	2'-5'-oligoadenylate synthetase-like	0.989407
209539_at	ARHGEF6	Rac/Cdc42 guanine nucleotide exchange factor (GEF) 6	0.932948			212874_at	APOE	Apolipoprotein E	0.962228			212658_at	LHFPL2	lipoma HMGIC fusion partner-like 2	0.973429			209795_at	CD69	CD69 molecule	0.991019			214768_x_at	IGKC	Immunoglobulin kappa constant	0.993684			213765_at	MFAP5	microfibrillar associated protein 5	0.9803			219352_at	HERC6	hect domain and RLD 6	0.989383
213306_at	MPDZ	multiple PDZ domain protein	0.932783			218864_at	TNS1	tensin 1	0.961645			209970_x_at	CASP1	caspase 1, apoptosis-related cysteine peptidase (interleukin 1, beta, convertase)	0.973421			210116_at	SH2D1A	SH2 domain containing 1A	0.991012			221651_x_at	IGKC	Immunoglobulin kappa constant	0.993681			204457_s_at	GAS1	growth arrest-specific 1	0.980291			204972_at	OAS2	2'-5'-oligoadenylate synthetase 2, 69/71kDa	0.98931
214085_x_at	GLIPR1	GLI pathogenesis-related 1	0.932738			203426_s_at	IGFBP5	insulin-like growth factor binding protein 5	0.961631			202625_at	LYN	v-yes-1 Yamaguchi sarcoma viral related oncogene homolog	0.973419			214339_s_at	MAP4K1	mitogen-activated protein kinase kinase kinase kinase 1	0.991009			216401_x_at	---	---	0.993673			202998_s_at	LOXL2	lysyl oxidase-like 2	0.980282			203882_at	IRF9	interferon regulatory factor 9	0.989294
212263_at	QKI	quaking homolog, KH domain RNA binding (mouse)	0.93272			214543_x_at	QKI	quaking homolog, KH domain RNA binding (mouse)	0.961427			221491_x_at	HLA-DRB1	Major histocompatibility complex, class II, DR beta 1	0.973417			209606_at	CYTIP	cytohesin 1 interacting protein	0.991008			217480_x_at	IGKC	immunoglobulin kappa constant	0.993668			220092_s_at	ANTXR1	anthrax toxin receptor 1	0.980281			203595_s_at	IFIT5	interferon-induced protein with tetratricopeptide repeats 5	0.989265
201865_x_at	NR3C1	nuclear receptor subfamily 3, group C, member 1 (glucocorticoid receptor)	0.932706			210990_s_at	LAMA4	laminin, alpha 4	0.961379			202663_at	WIPF1	WAS/WASL interacting protein family, member 1	0.973415			205159_at	CSF2RB	colony stimulating factor 2 receptor, beta, low-affinity (granulocyte-macrophage)	0.991005			217235_x_at	CKAP2	Cytoskeleton associated protein 2	0.993663			52651_at	COL8A2	collagen, type VIII, alpha 2	0.980279			214059_at	IFI44	Interferon-induced protein 44	0.989259
219134_at	ELTD1	EGF, latrophilin and seven transmembrane domain containing 1	0.932696			214577_at	MAP1B	microtubule-associated protein 1B	0.960278			203381_s_at	APOE	apolipoprotein E	0.973412			204057_at	IRF8	interferon regulatory factor 8	0.991005			211655_at	IGLC1	Immunoglobulin lambda constant 1 (Mcg marker)	0.993662			221731_x_at	VCAN	versican	0.980278			205483_s_at	ISG15	ISG15 ubiquitin-like modifier	0.989233
204776_at	THBS4	thrombospondin 4	0.932634			209470_s_at	GPM6A	glycoprotein M6A	0.959247			221581_s_at	LAT2	linker for activation of T cells family, member 2	0.973403			214054_at	DOK2	docking protein 2, 56kDa	0.991001			211649_x_at	IGHA1 /// IGHG1 /// IGHM	immunoglobulin heavy constant alpha 1 /// immunoglobulin heavy constant gamma 1 (G1m marker) /// immunoglobulin heavy constant mu	0.993661			201105_at	LGALS1	lectin, galactoside-binding, soluble, 1	0.980277			218400_at	OAS3	2'-5'-oligoadenylate synthetase 3, 100kDa	0.989228
203851_at	IGFBP6	insulin-like growth factor binding protein 6	0.932513			209469_at	GPM6A	glycoprotein M6A	0.958807			221059_s_at	CHST6	Carbohydrate (N-acetylglucosamine 6-O) sulfotransferase 6	0.973369			35974_at	LRMP	lymphoid-restricted membrane protein	0.991			217198_x_at	IGHA2 /// IGHD /// IGHG1 /// LOC100126583 /// LOC100510361	immunoglobulin heavy constant alpha 2 (A2m marker) /// immunoglobulin heavy constant delta /// immunoglobulin heavy constant gamma 1 (G1m marker) /// hypothetical LOC100126583 /// putative V-set and immunoglobulin domain-containing protein 6-like	0.993659			202238_s_at	NNMT	nicotinamide N-methyltransferase	0.980251			202869_at	OAS1	2',5'-oligoadenylate synthetase 1, 40/46kDa	0.989181
208131_s_at	PTGIS	prostaglandin I2 (prostacyclin) synthase	0.932507			203424_s_at	IGFBP5	insulin-like growth factor binding protein 5	0.957179			221210_s_at	NPL	N-acetylneuraminate pyruvate lyase (dihydrodipicolinate synthase)	0.973366			206914_at	CRTAM	cytotoxic and regulatory T cell molecule	0.990998			214677_x_at	IGLC1	Immunoglobulin lambda constant 1 (Mcg marker)	0.993655			209758_s_at	MFAP5	microfibrillar associated protein 5	0.980243			213294_at	EIF2AK2	eukaryotic translation initiation factor 2-alpha kinase 2	0.989176
213413_at	STON1	stonin 1	0.932402			204951_at	RHOH	ras homolog gene family, member H	0.955474			221724_s_at	CLEC4A	C-type lectin domain family 4, member A	0.97336			211902_x_at	YME1L1	YME1-like 1 (S. cerevisiae)	0.990989			211637_x_at	IGHA1 /// IGHA2 /// IGHD /// IGHG1 /// IGHG3 /// IGHG4 /// IGHM /// IGHV3-23 /// IGHV4-31 /// IGHV4-59 /// LOC100126583	immunoglobulin heavy constant alpha 1 /// immunoglobulin heavy constant alpha 2 (A2m marker) /// immunoglobulin heavy constant delta /// immunoglobulin heavy constant gamma 1 (G1m marker) /// immunoglobulin heavy constant gamma 3 (G3m marker) /// immunoglobulin heavy constant gamma 4 (G4m marker) /// immunoglobulin heavy constant mu /// immunoglobulin heavy variable 3-23 /// immunoglobulin heavy …	0.993654			219561_at	COPZ2	coatomer protein complex, subunit zeta 2	0.980235			217502_at	IFIT2	interferon-induced protein with tetratricopeptide repeats 2	0.9891
203887_s_at	THBD	thrombomodulin	0.932402			220979_s_at	ST6GALNAC5	ST6 (alpha-N-acetyl-neuraminyl-2,3-beta-galactosyl-1,3)-N-acetylgalactosaminide alpha-2,6-sialyltransferase 5	0.953903			213733_at	MYO1F	myosin IF	0.97336			220485_s_at	SIRPG	signal-regulatory protein gamma	0.990987			211644_x_at	IGKC	Immunoglobulin kappa constant	0.99365			219778_at	ZFPM2	zinc finger protein, multitype 2	0.980227			213797_at	RSAD2	radical S-adenosyl methionine domain containing 2	0.989078
205582_s_at	GGT5	gamma-glutamyltransferase 5	0.932337			206471_s_at	PLXNC1	plexin C1	0.946352			217478_s_at	HLA-DMA	major histocompatibility complex, class II, DM alpha	0.973349			219014_at	PLAC8	placenta-specific 8	0.990985			211430_s_at	IGHG1	Immunoglobulin heavy constant gamma 1 (G1m marker)	0.993607			202237_at	NNMT	nicotinamide N-methyltransferase	0.980194			204439_at	IFI44L	interferon-induced protein 44-like	0.989074
210170_at	PDLIM3	PDZ and LIM domain 3	0.932312			209728_at	HLA-DRB4	Major histocompatibility complex, class II, DR beta 4	0.944795			210176_at	TLR1	toll-like receptor 1	0.973345			210038_at	PRKCQ	protein kinase C, theta	0.990985			216576_x_at	IGK@ /// IGKC /// LOC652493 /// LOC652694	immunoglobulin kappa locus /// immunoglobulin kappa constant /// ig kappa chain V-I region HK102-like /// similar to Ig kappa chain V-I region HK102 precursor	0.9936			221447_s_at	GLT8D2	glycosyltransferase 8 domain containing 2	0.980167			203153_at	IFIT1	interferon-induced protein with tetratricopeptide repeats 1	0.989011
215127_s_at	RBMS1	RNA binding motif, single stranded interacting protein 1	0.932303			211958_at	IGFBP5	insulin-like growth factor binding protein 5	0.935925			204446_s_at	ALOX5	arachidonate 5-lipoxygenase	0.973325			212415_at	41158	septin 6	0.990984			211868_x_at	IGHA1 /// IGHA2 /// IGHD /// IGHG1 /// IGHG2 /// IGHG3 /// IGHM /// IGHV3-48 /// IGHV4-31 /// LOC100126583 /// LOC100291917	immunoglobulin heavy constant alpha 1 /// immunoglobulin heavy constant alpha 2 (A2m marker) /// immunoglobulin heavy constant delta /// immunoglobulin heavy constant gamma 1 (G1m marker) /// immunoglobulin heavy constant gamma 2 (G2m marker) /// immunoglobulin heavy constant gamma 3 (G3m marker) /// immunoglobulin heavy constant mu /// immunoglobulin heavy variable 3-48 /// immunoglobulin heavy …	0.993599			204163_at	EMILIN1	elastin microfibril interfacer 1	0.980151			206553_at	OAS2	2'-5'-oligoadenylate synthetase 2, 69/71kDa	0.989007
201645_at	TNC	tenascin C	0.932251			217138_x_at	IGLC1	Immunoglobulin lambda constant 1 (Mcg marker)	0.9037			202638_s_at	ICAM1	intercellular adhesion molecule 1	0.973315			208206_s_at	RASGRP2	RAS guanyl releasing protein 2 (calcium and DAG-regulated)	0.990983			211881_x_at	IGLJ3	immunoglobulin lambda joining 3	0.993596			202052_s_at	RAI14	retinoic acid induced 14	0.980137			218943_s_at	DDX58	DEAD (Asp-Glu-Ala-Asp) box polypeptide 58	0.988921
57715_at	CALHM2	calcium homeostasis modulator 2	0.932223			203472_s_at	SLCO2B1	solute carrier organic anion transporter family, member 2B1	0.900851			219607_s_at	MS4A4A	membrane-spanning 4-domains, subfamily A, member 4	0.9733			217143_s_at	YME1L1	YME1-like 1 (S. cerevisiae)	0.990975			216491_x_at	IGHM	immunoglobulin heavy constant mu	0.993595			210495_x_at	FN1	fibronectin 1	0.980126			204415_at	IFI6	interferon, alpha-inducible protein 6	0.988883
212951_at	GPR116	G protein-coupled receptor 116	0.932167			204926_at	INHBA	inhibin, beta A	0.869718			218223_s_at	PLEKHO1	pleckstrin homology domain containing, family O member 1	0.973289			214084_x_at	NCF1B	Neutrophil cytosolic factor 1B pseudogene	0.990975			216557_x_at	IGHA1 /// IGHD /// IGHG1 /// IGHG3 /// IGHM /// IGHV3-48 /// IGHV4-31 /// LOC100291917	immunoglobulin heavy constant alpha 1 /// immunoglobulin heavy constant delta /// immunoglobulin heavy constant gamma 1 (G1m marker) /// immunoglobulin heavy constant gamma 3 (G3m marker) /// immunoglobulin heavy constant mu /// immunoglobulin heavy variable 3-48 /// immunoglobulin heavy variable 4-31 /// hypothetical protein LOC100291917	0.993592			212353_at	SULF1	sulfatase 1	0.980085			204747_at	IFIT3	interferon-induced protein with tetratricopeptide repeats 3	0.988881
203888_at	THBD	thrombomodulin	0.931984			210330_at	SGCD	sarcoglycan, delta (35kDa dystrophin-associated glycoprotein)	0.747735			203320_at	SH2B3	SH2B adaptor protein 3	0.973278			214049_x_at	CD7	CD7 molecule	0.990973			216984_x_at	CKAP2	Cytoskeleton associated protein 2	0.993559			206580_s_at	EFEMP2	EGF-containing fibulin-like extracellular matrix protein 2	0.980082			202269_x_at	GBP1	guanylate binding protein 1, interferon-inducible, 67kDa	0.987336
212730_at	SYNM	synemin, intermediate filament protein	0.931962			210039_s_at	PRKCQ	protein kinase C, theta	0.728339			211582_x_at	LST1	leukocyte specific transcript 1	0.973273			212873_at	HMHA1	histocompatibility (minor) HA-1	0.990971			216430_x_at	IGLV1-40 /// IGLV1-44	immunoglobulin lambda variable 1-40 /// immunoglobulin lambda variable 1-44	0.993553			216442_x_at	FN1	fibronectin 1	0.980064			202270_at	GBP1	guanylate binding protein 1, interferon-inducible, 67kDa	0.987034
204359_at	FLRT2	fibronectin leucine rich transmembrane protein 2	0.93194			211209_x_at	SH2D1A	SH2 domain containing 1A	0.690741			205119_s_at	FPR1	formyl peptide receptor 1	0.973264			211339_s_at	ITK	IL2-inducible T-cell kinase	0.99097			215777_at	IGLV4-60	immunoglobulin lambda variable 4-60	0.993548			212091_s_at	COL6A1	collagen, type VI, alpha 1	0.980048			200628_s_at	WARS	tryptophanyl-tRNA synthetase	0.986843
204030_s_at	SCHIP1	Schwannomin interacting protein 1	0.931905			208071_s_at	LAIR1	leukocyte-associated immunoglobulin-like receptor 1	0.460439			204959_at	MNDA	myeloid cell nuclear differentiation antigen	0.97326			204197_s_at	RUNX3	runt-related transcription factor 3	0.990969			211639_x_at	SKAP2	Src kinase associated phosphoprotein 2	0.993533			211571_s_at	VCAN	versican	0.980046			209846_s_at	BTN3A2	butyrophilin, subfamily 3, member A2	0.985758
221011_s_at	LBH	limb bud and heart development homolog (mouse)	0.931627			210184_at	ITGAX	integrin, alpha X (complement component 3 receptor 4 subunit)	0.25243			206715_at	TFEC	transcription factor EC	0.973259			204153_s_at	MFNG	MFNG O-fucosylpeptide 3-beta-N-acetylglucosaminyltransferase	0.990967			216542_x_at	IGHA1 /// IGHG1 /// IGHM	immunoglobulin heavy constant alpha 1 /// immunoglobulin heavy constant gamma 1 (G1m marker) /// immunoglobulin heavy constant mu	0.993524			204114_at	NID2	nidogen 2 (osteonidogen)	0.980044			38241_at	BTN3A3	butyrophilin, subfamily 3, member A3	0.985554
208983_s_at	PECAM1	platelet/endothelial cell adhesion molecule	0.931595			216846_at	IGLJ3	Immunoglobulin lambda joining 3	0.23067			210982_s_at	HLA-DRA	major histocompatibility complex, class II, DR alpha	0.973259			219690_at	IGFLR1	IGF-like family receptor 1	0.990966			217258_x_at	IGLV1-40 /// IGLV1-44	immunoglobulin lambda variable 1-40 /// immunoglobulin lambda variable 1-44	0.993519			202465_at	PCOLCE	procollagen C-endopeptidase enhancer	0.980043			202659_at	PSMB10	proteasome (prosome, macropain) subunit, beta type, 10	0.98539
203238_s_at	NOTCH3	notch 3	0.931595									210895_s_at	CD86	CD86 molecule	0.973257			209881_s_at	LAT	Linker for activation of T cells	0.990963			216412_x_at	IGLV1-40	immunoglobulin lambda variable 1-40	0.993511			221898_at	PDPN	podoplanin	0.980039			200905_x_at	HLA-E	major histocompatibility complex, class I, E	0.963773
209473_at	ENTPD1	ectonucleoside triphosphate diphosphohydrolase 1	0.931441									211366_x_at	CASP1	caspase 1, apoptosis-related cysteine peptidase (interleukin 1, beta, convertase)	0.973255			204923_at	SASH3	SAM and SH3 domain containing 3	0.990948			211650_x_at	IGK@	Immunoglobulin kappa locus	0.993501			208782_at	FSTL1	follistatin-like 1	0.980035			204820_s_at	BTN3A3	Butyrophilin, subfamily 3, member A3	0.940554
211671_s_at	NR3C1	nuclear receptor subfamily 3, group C, member 1 (glucocorticoid receptor)	0.930809									219947_at	CLEC4A	C-type lectin domain family 4, member A	0.973252			213193_x_at	IL23A	Interleukin 23, alpha subunit p19	0.990945			217236_x_at	IGHG1	Immunoglobulin heavy constant gamma 1 (G1m marker)	0.993492			213869_x_at	THY1	Thy-1 cell surface antigen	0.980032			221087_s_at	APOL3	apolipoprotein L, 3	0.924563
211964_at	COL4A2	collagen, type IV, alpha 2	0.930634									205685_at	CD86	CD86 molecule	0.97325			217418_x_at	MS4A1	membrane-spanning 4-domains, subfamily A, member 1	0.990944			217281_x_at	IGHA1 /// IGHA2 /// IGHG1 /// IGHG2 /// IGHG3 /// IGHM /// IGHV4-31 /// LOC100126583 /// LOC100290036	immunoglobulin heavy constant alpha 1 /// immunoglobulin heavy constant alpha 2 (A2m marker) /// immunoglobulin heavy constant gamma 1 (G1m marker) /// immunoglobulin heavy constant gamma 2 (G2m marker) /// immunoglobulin heavy constant gamma 3 (G3m marker) /// immunoglobulin heavy constant mu /// immunoglobulin heavy variable 4-31 /// hypothetical LOC100126583 /// similar to hCG2038926	0.993446			200907_s_at	PALLD	palladin, cytoskeletal associated protein	0.980026			200629_at	WARS	tryptophanyl-tRNA synthetase	0.853976
201163_s_at	IGFBP7	insulin-like growth factor binding protein 7	0.930583									204122_at	TYROBP	TYRO protein tyrosine kinase binding protein	0.973229			208450_at	LGALS2	lectin, galactoside-binding, soluble, 2	0.990942			217148_x_at	IGLC1	Immunoglobulin lambda constant 1 (Mcg marker)	0.993445			203083_at	THBS2	thrombospondin 2	0.980013			202531_at	IRF1	interferon regulatory factor 1	0.798449
204556_s_at	DZIP1	DAZ interacting protein 1	0.930512									209901_x_at	AIF1	allograft inflammatory factor 1	0.973226			219191_s_at	BIN2	bridging integrator 2	0.990939			216560_x_at	IGL@	Immunoglobulin lambda locus	0.993425			218574_s_at	LMCD1	LIM and cysteine-rich domains 1	0.980008			212613_at	BTN3A2	butyrophilin, subfamily 3, member A2	0.641344
200986_at	SERPING1	serpin peptidase inhibitor, clade G (C1 inhibitor), member 1	0.93022									204588_s_at	SLC7A7	solute carrier family 7 (cationic amino acid transporter, y+ system), member 7	0.973208			204613_at	PLCG2	phospholipase C, gamma 2 (phosphatidylinositol-specific)	0.990938			214669_x_at	IGKC	Immunoglobulin kappa constant	0.993362			204619_s_at	VCAN	versican	0.980007
218573_at	MAGEH1	melanoma antigen family H, 1	0.929837									204638_at	ACP5	acid phosphatase 5, tartrate resistant	0.973205			214470_at	KLRB1	killer cell lectin-like receptor subfamily B, member 1	0.990936			205903_s_at	KCNN3	potassium intermediate/small conductance calcium-activated channel, subfamily N, member 3	0.991898			204135_at	FILIP1L	filamin A interacting protein 1-like	0.979977
204400_at	EFS	embryonal Fyn-associated substrate	0.929825									201487_at	CTSC	cathepsin C	0.973203			204882_at	ARHGAP25	Rho GTPase activating protein 25	0.990934			217022_s_at	IGHA1	Immunoglobulin heavy constant alpha 1	0.991369			201069_at	MMP2	matrix metallopeptidase 2 (gelatinase A, 72kDa gelatinase, 72kDa type IV collagenase)	0.979967
207266_x_at	RBMS1	RNA binding motif, single stranded interacting protein 1	0.929226									210152_at	LILRB4	leukocyte immunoglobulin-like receptor, subfamily B (with TM and ITIM domains), member 4	0.973165			205504_at	BTK	Bruton agammaglobulinemia tyrosine kinase	0.990934			213674_x_at	IGHG1	Immunoglobulin heavy constant gamma 1 (G1m marker)	0.98965			210809_s_at	POSTN	periostin, osteoblast specific factor	0.979959
210605_s_at	MFGE8	milk fat globule-EGF factor 8 protein	0.929162									201858_s_at	SRGN	serglycin	0.973164			221080_s_at	DENND1C	DENN/MADD domain containing 1C	0.990931			215035_at	IGLC1	Immunoglobulin lambda constant 1 (Mcg marker)	0.987178			200897_s_at	PALLD	palladin, cytoskeletal associated protein	0.979953
204964_s_at	SSPN	sarcospan (Kras oncogene-associated gene)	0.928994									203922_s_at	CYBB	cytochrome b-245, beta polypeptide	0.97316			205671_s_at	HLA-DOB	major histocompatibility complex, class II, DO beta	0.990929			217168_s_at	HERPUD1	homocysteine-inducible, endoplasmic reticulum stress-inducible, ubiquitin-like domain member 1	0.977674			209955_s_at	FAP	fibroblast activation protein, alpha	0.979926
204940_at	PLN	phospholamban	0.927717									205988_at	CD84	CD84 molecule	0.973155			206150_at	CD27	CD27 molecule	0.990927			220377_at	FAM30A	family with sequence similarity 30, member A	0.977631			217762_s_at	RAB31	RAB31, member RAS oncogene family	0.979912
204938_s_at	PLN	phospholamban	0.926955									219282_s_at	TRPV2	transient receptor potential cation channel, subfamily V, member 2	0.973151			205831_at	CD2	CD2 molecule	0.990924			217260_x_at	IGHG1 /// LOC100293559	Immunoglobulin heavy constant gamma 1 (G1m marker) /// Similar to hCG1812074	0.977343			217764_s_at	RAB31	RAB31, member RAS oncogene family	0.979902
222379_at	KCNE4	potassium voltage-gated channel, Isk-related family, member 4	0.925706									203932_at	HLA-DMB	major histocompatibility complex, class II, DM beta	0.97313			204852_s_at	PTPN7	protein tyrosine phosphatase, non-receptor type 7	0.99092			217826_s_at	UBE2J1	ubiquitin-conjugating enzyme E2, J1 (UBC6 homolog, yeast)	0.966366			201431_s_at	DPYSL3	dihydropyrimidinase-like 3	0.979896
205206_at	KAL1	Kallmann syndrome 1 sequence	0.925422									210146_x_at	LILRB2	leukocyte immunoglobulin-like receptor, subfamily B (with TM and ITIM domains), member 2	0.973127			209083_at	CORO1A	coronin, actin binding protein, 1A	0.99092			205901_at	PNOC	prepronociceptin	0.907825			201389_at	ITGA5	integrin, alpha 5 (fibronectin receptor, alpha polypeptide)	0.979876
209721_s_at	IFFO1	intermediate filament family orphan 1	0.925348									205114_s_at	CCL3	Chemokine (C-C motif) ligand 3	0.973117			205821_at	KLRK1	killer cell lectin-like receptor subfamily K, member 1	0.990916			212314_at	SEL1L3	sel-1 suppressor of lin-12-like 3 (C. elegans)	0.548331			212012_at	PXDN	peroxidasin homolog (Drosophila)	0.979876
217838_s_at	EVL	Enah/Vasp-like	0.925132									221698_s_at	CLEC7A	C-type lectin domain family 7, member A	0.973097			37145_at	GNLY	granulysin	0.990912									202273_at	PDGFRB	platelet-derived growth factor receptor, beta polypeptide	0.979865
201162_at	IGFBP7	insulin-like growth factor binding protein 7	0.924172									220330_s_at	SAMSN1	SAM domain, SH3 domain and nuclear localization signals 1	0.973089			209828_s_at	IL16	interleukin 16 (lymphocyte chemoattractant factor)	0.990912									213139_at	SNAI2	snail homolog 2 (Drosophila)	0.979864
217767_at	C3	complement component 3	0.921403									216834_at	RGS1	regulator of G-protein signaling 1	0.973073			204961_s_at	NCF1	Neutrophil cytosolic factor 1	0.990912									210511_s_at	INHBA	inhibin, beta A	0.97981
213249_at	FBXL7	F-box and leucine-rich repeat protein 7	0.92127									219892_at	TM6SF1	transmembrane 6 superfamily member 1	0.973063			206206_at	CD180	CD180 molecule	0.990909									212013_at	PXDN	peroxidasin homolog (Drosophila)	0.979792
210517_s_at	AKAP12	A kinase (PRKA) anchor protein 12	0.920569									205098_at	CCR1	chemokine (C-C motif) receptor 1	0.973056			203915_at	CXCL9	chemokine (C-X-C motif) ligand 9	0.990906									204620_s_at	VCAN	versican	0.979766
205168_at	DDR2	discoidin domain receptor tyrosine kinase 2	0.919891									201141_at	GPNMB	glycoprotein (transmembrane) nmb	0.973027			205291_at	IL2RB	interleukin 2 receptor, beta	0.990899									209596_at	MXRA5	matrix-remodelling associated 5	0.979688
209946_at	VEGFC	vascular endothelial growth factor C	0.917898									219505_at	CECR1	cat eye syndrome chromosome region, candidate 1	0.973024			204116_at	IL2RG	interleukin 2 receptor, gamma	0.990897									211719_x_at	FN1	fibronectin 1	0.97959
212624_s_at	CHN1	chimerin (chimaerin) 1	0.91425									201422_at	IFI30	interferon, gamma-inducible protein 30	0.972977			209995_s_at	TCL1A	T-cell leukemia/lymphoma 1A	0.990892									219489_s_at	RHBDL2	Rhomboid, veinlet-like 2 (Drosophila)	0.979493
209683_at	FAM49A	family with sequence similarity 49, member A	0.913196									203104_at	CSF1R	colony stimulating factor 1 receptor	0.972971			211748_x_at	PTGDS	prostaglandin D2 synthase 21kDa (brain)	0.990891									212937_s_at	COL6A1	collagen, type VI, alpha 1	0.979414
212822_at	HEG1	HEG homolog 1 (zebrafish)	0.912114									204502_at	SAMHD1	SAM domain and HD domain 1	0.972967			206181_at	SLAMF1	signaling lymphocytic activation molecule family member 1	0.990891									202008_s_at	NID1	nidogen 1	0.978421
204221_x_at	GLIPR1	GLI pathogenesis-related 1	0.908226									202901_x_at	CTSS	cathepsin S	0.972934			206118_at	STAT4	signal transducer and activator of transcription 4	0.990883									213543_at	SGCD	sarcoglycan, delta (35kDa dystrophin-associated glycoprotein)	0.978126
209263_x_at	TSPAN4	tetraspanin 4	0.902543									214511_x_at	FCGR1B	Fc fragment of IgG, high affinity Ib, receptor (CD64)	0.972922			220418_at	UBASH3A	ubiquitin associated and SH3 domain containing A	0.990881									217369_at	IGHG1	immunoglobulin heavy constant gamma 1 (G1m marker)	0.977386
209948_at	KCNMB1	potassium large conductance calcium-activated channel, subfamily M, beta member 1	0.901298									205147_x_at	NCF4	neutrophil cytosolic factor 4, 40kDa	0.972912			215346_at	CD40	CD40 molecule, TNF receptor superfamily member 5	0.990879									213010_at	PRKCDBP	protein kinase C, delta binding protein	0.976264
204939_s_at	PLN	phospholamban	0.900777									214366_s_at	ALOX5	arachidonate 5-lipoxygenase	0.972908			215967_s_at	LY9	lymphocyte antigen 9	0.990876									218718_at	PDGFC	platelet derived growth factor C	0.976155
204682_at	LTBP2	latent transforming growth factor beta binding protein 2	0.897516									202800_at	SLC1A3	solute carrier family 1 (glial high affinity glutamate transporter), member 3	0.972899			213415_at	CLIC2	chloride intracellular channel 2	0.990865									218854_at	DSE	dermatan sulfate epimerase	0.974574
210875_s_at	ZEB1	zinc finger E-box binding homeobox 1	0.893003									211581_x_at	LST1	leukocyte specific transcript 1	0.972897			214617_at	PRF1	perforin 1 (pore forming protein)	0.990856									203886_s_at	FBLN2	fibulin 2	0.974319
209621_s_at	PDLIM3	PDZ and LIM domain 3	0.892994									202803_s_at	ITGB2	integrin, beta 2 (complement component 3 receptor 3 and 4 subunit)	0.972896			218805_at	GIMAP5	GTPase, IMAP family member 5	0.990854									208790_s_at	PTRF	polymerase I and transcript release factor	0.973804
204052_s_at	SFRP4	secreted frizzled-related protein 4	0.888654									203185_at	RASSF2	Ras association (RalGDS/AF-6) domain family member 2	0.972882			205718_at	ITGB7	integrin, beta 7	0.990854									209118_s_at	TUBA1A	tubulin, alpha 1a	0.971318
213122_at	TSPYL5	TSPY-like 5	0.882563									203923_s_at	CYBB	cytochrome b-245, beta polypeptide	0.972882			206513_at	AIM2	absent in melanoma 2	0.990853									208789_at	PTRF	polymerase I and transcript release factor	0.971217
36030_at	IFFO1	intermediate filament family orphan 1	0.881916									205786_s_at	ITGAM	integrin, alpha M (complement component 3 receptor 3 subunit)	0.972865			210164_at	GZMB	granzyme B (granzyme 2, cytotoxic T-lymphocyte-associated serine esterase 1)	0.99085									212158_at	SDC2	syndecan 2	0.970171
221019_s_at	COLEC12	collectin sub-family member 12	0.877563									218232_at	C1QA	complement component 1, q subcomponent, A chain	0.972857			210072_at	CCL19	chemokine (C-C motif) ligand 19	0.990845									219410_at	TMEM45A	transmembrane protein 45A	0.965665
212813_at	JAM3	junctional adhesion molecule 3	0.870593									215051_x_at	AIF1	allograft inflammatory factor 1	0.972845			214032_at	ZAP70	zeta-chain (TCR) associated protein kinase 70kDa	0.99083									212154_at	SDC2	syndecan 2	0.964914
210510_s_at	NRP1	neuropilin 1	0.867731									210629_x_at	LST1	leukocyte specific transcript 1	0.972845			202644_s_at	TNFAIP3	tumor necrosis factor, alpha-induced protein 3	0.990826									202202_s_at	LAMA4	laminin, alpha 4	0.964397
221276_s_at	SYNC	syncoilin, intermediate filament protein	0.866989									204006_s_at	FCGR3B	Fc fragment of IgG, low affinity IIIb, receptor (CD16b)	0.972841			206978_at	CCR2	chemokine (C-C motif) receptor 2	0.990825									209209_s_at	FERMT2	fermitin family member 2	0.96298
212386_at	TCF4	transcription factor 4	0.858275									203561_at	FCGR2A	Fc fragment of IgG, low affinity IIa, receptor (CD32)	0.972835			210140_at	CST7	cystatin F (leukocystatin)	0.990822									214212_x_at	FERMT2	fermitin family member 2	0.959845
212387_at	TCF4	transcription factor 4	0.853725									218109_s_at	MFSD1	major facilitator superfamily domain containing 1	0.972831			205038_at	IKZF1	IKAROS family zinc finger 1 (Ikaros)	0.990813									201667_at	GJA1	gap junction protein, alpha 1, 43kDa	0.957869
222146_s_at	TCF4	transcription factor 4	0.85288									204007_at	FCGR3B	Fc fragment of IgG, low affinity IIIb, receptor (CD16b)	0.972828			205456_at	CD3E	CD3e molecule, epsilon (CD3-TCR complex)	0.990805									209210_s_at	FERMT2	fermitin family member 2	0.954851
203753_at	TCF4	transcription factor 4	0.852208									222218_s_at	PILRA	paired immunoglobin-like type 2 receptor alpha	0.972818			34210_at	CD52	CD52 molecule	0.990805									200859_x_at	FLNA	filamin A, alpha	0.948553
209550_at	NDN	necdin homolog (mouse)	0.850365									217078_s_at	CD300A	CD300a molecule	0.972811			211210_x_at	SH2D1A	SH2 domain containing 1A	0.990802									213746_s_at	FLNA	filamin A, alpha	0.945067
213891_s_at	TCF4	transcription factor 4	0.848505									209906_at	C3AR1	complement component 3a receptor 1	0.972796			217147_s_at	TRAT1	T cell receptor associated transmembrane adaptor 1	0.990797									214752_x_at	FLNA	filamin A, alpha	0.93737
205407_at	RECK	reversion-inducing-cysteine-rich protein with kazal motifs	0.848269									205686_s_at	CD86	CD86 molecule	0.972782			209671_x_at	YME1L1	YME1-like 1 (S. cerevisiae)	0.990795									212157_at	SDC2	syndecan 2	0.932035
212382_at	TCF4	transcription factor 4	0.848042									202637_s_at	ICAM1	intercellular adhesion molecule 1	0.972775			207795_s_at	KLRD1	killer cell lectin-like receptor subfamily D, member 1	0.99078									203167_at	TIMP2	TIMP metallopeptidase inhibitor 2	0.910144
213069_at	HEG1	HEG homolog 1 (zebrafish)	0.847277									203547_at	CD4	CD4 molecule	0.972773			214551_s_at	CD7	CD7 molecule	0.990777									213241_at	PLXNC1	plexin C1	0.902535
218871_x_at	CSGALNACT2	chondroitin sulfate N-acetylgalactosaminyltransferase 2	0.84285									202087_s_at	CTSL1	cathepsin L1	0.97277			211211_x_at	SH2D1A	SH2 domain containing 1A	0.990766									206470_at	PLXNC1	plexin C1	0.882813
204604_at	CDK14	cyclin-dependent kinase 14	0.842533									202988_s_at	RGS1	regulator of G-protein signaling 1	0.972767			206545_at	CD28	CD28 molecule	0.990755									204456_s_at	GAS1	growth arrest-specific 1	0.867696
211959_at	IGFBP5	insulin-like growth factor binding protein 5	0.842074									209933_s_at	CD300A	CD300a molecule	0.972767			206682_at	CLEC10A	C-type lectin domain family 10, member A	0.990753									214492_at	SGCD	sarcoglycan, delta (35kDa dystrophin-associated glycoprotein)	0.766145
213943_at	TWIST1	twist homolog 1 (Drosophila)	0.840323									210785_s_at	C1orf38	chromosome 1 open reading frame 38	0.972761			213666_at	41158	septin 6	0.990748									209191_at	TUBB6	tubulin, beta 6	0.763294
212385_at	TCF4	transcription factor 4	0.836779									201721_s_at	LAPTM5	lysosomal protein transmembrane 5	0.972744			38149_at	ARHGAP25	Rho GTPase activating protein 25	0.990739									214927_at	ITGBL1	integrin, beta-like 1 (with EGF-like repeat domains)	0.66235
217525_at	OLFML1	olfactomedin-like 1	0.83524									219574_at	40969	membrane-associated ring finger (C3HC4) 1	0.972737			41577_at	PPP1R16B	protein phosphatase 1, regulatory (inhibitor) subunit 16B	0.990739									213316_at	KIAA1462	KIAA1462	0.652908
204749_at	NAP1L3	nucleosome assembly protein 1-like 3	0.83242									205681_at	BCL2A1	BCL2-related protein A1	0.972726			205285_s_at	FYB	FYN binding protein	0.990736									202994_s_at	FBLN1	fibulin 1	0.616572
205880_at	PRKD1	protein kinase D1	0.828386									210644_s_at	LAIR1	leukocyte-associated immunoglobulin-like receptor 1	0.972721			211663_x_at	PTGDS	prostaglandin D2 synthase 21kDa (brain)	0.99073									212940_at	COL6A1	collagen, type VI, alpha 1	0.464443
212764_at	ZEB1	zinc finger E-box binding homeobox 1	0.828274									204670_x_at	HLA-DRB1	Major histocompatibility complex, class II, DR beta 1	0.972708			211178_s_at	PSTPIP1	proline-serine-threonine phosphatase interacting protein 1	0.990728
206101_at	ECM2	extracellular matrix protein 2, female organ and adipocyte specific	0.823573									211654_x_at	HLA-DQB1	major histocompatibility complex, class II, DQ beta 1	0.972703			206219_s_at	VAV1	vav 1 guanine nucleotide exchange factor	0.990725
219315_s_at	TMEM204	transmembrane protein 204	0.821244									208306_x_at	HLA-DRB4	Major histocompatibility complex, class II, DR beta 4	0.972696			221658_s_at	IL21R	interleukin 21 receptor	0.990715
204646_at	DPYD	dihydropyrimidine dehydrogenase	0.820299									201743_at	CD14	CD14 molecule	0.972674			215925_s_at	CD72	CD72 molecule	0.990712
218559_s_at	MAFB	v-maf musculoaponeurotic fibrosarcoma oncogene homolog B (avian)	0.802849									220088_at	C5AR1	complement component 5a receptor 1	0.972657			206707_x_at	FAM65B	family with sequence similarity 65, member B	0.990708
204051_s_at	SFRP4	secreted frizzled-related protein 4	0.790317									209619_at	CD74	CD74 molecule, major histocompatibility complex, class II invariant chain	0.97265			220577_at	GVINP1	GTPase, very large interferon inducible pseudogene 1	0.990694
211276_at	TCEAL2	transcription elongation factor A (SII)-like 2	0.778423									213095_x_at	AIF1	allograft inflammatory factor 1	0.972586			205590_at	RASGRP1	RAS guanyl releasing protein 1 (calcium and DAG-regulated)	0.990693
212758_s_at	ZEB1	zinc finger E-box binding homeobox 1	0.763216									204416_x_at	APOC1	apolipoprotein C-I	0.97256			207651_at	GPR171	G protein-coupled receptor 171	0.990691
203562_at	FEZ1	fasciculation and elongation protein zeta 1 (zygin I)	0.75092									212884_x_at	APOE	apolipoprotein E	0.972529			213475_s_at	ITGAL	integrin, alpha L (antigen CD11A (p180), lymphocyte function-associated antigen 1; alpha polypeptide)	0.990689
201426_s_at	VIM	vimentin	0.728624									214770_at	MSR1	macrophage scavenger receptor 1	0.972523			212827_at	IGHG1	Immunoglobulin heavy constant gamma 1 (G1m marker)	0.99068
211966_at	COL4A2	collagen, type IV, alpha 2	0.697601									202953_at	C1QB	complement component 1, q subcomponent, B chain	0.972478			214298_x_at	41158	septin 6	0.990679
202351_at	ITGAV	integrin, alpha V (vitronectin receptor, alpha polypeptide, antigen CD51)	0.6601									211395_x_at	FCGR2C	Fc fragment of IgG, low affinity IIc, receptor for (CD32) (gene/pseudogene)	0.972453			1405_i_at	CCL5	chemokine (C-C motif) ligand 5	0.990674
202207_at	ARL4C	ADP-ribosylation factor-like 4C	0.616546									203473_at	SLCO2B1	solute carrier organic anion transporter family, member 2B1	0.972448			39318_at	TCL1A	T-cell leukemia/lymphoma 1A	0.990671
202206_at	ARL4C	ADP-ribosylation factor-like 4C	0.555286									211368_s_at	CASP1	caspase 1, apoptosis-related cysteine peptidase (interleukin 1, beta, convertase)	0.972432			209829_at	FAM65B	family with sequence similarity 65, member B	0.990669
209264_s_at	TSPAN4	tetraspanin 4	0.549825									208018_s_at	HCK	hemopoietic cell kinase	0.97243			205213_at	ACAP1	ArfGAP with coiled-coil, ankyrin repeat and PH domains 1	0.990662
207233_s_at	MITF	microphthalmia-associated transcription factor	0.544257									209823_x_at	HLA-DQB1	major histocompatibility complex, class II, DQ beta 1	0.972428			206974_at	CXCR6	chemokine (C-X-C motif) receptor 6	0.990654
210089_s_at	LAMA4	laminin, alpha 4	0.510163									204527_at	MYO5A	myosin VA (heavy chain 12, myoxin)	0.972413			219667_s_at	BANK1	B-cell scaffold protein with ankyrin repeats 1	0.990653
210139_s_at	PMP22	peripheral myelin protein 22	0.439484									204232_at	FCER1G	Fc fragment of IgE, high affinity I, receptor for; gamma polypeptide	0.972396			219971_at	IL21R	interleukin 21 receptor	0.990649
222235_s_at	CSGALNACT2	chondroitin sulfate N-acetylgalactosaminyltransferase 2	0.343252									219593_at	SLC15A3	solute carrier family 15, member 3	0.972386			207681_at	CXCR3	chemokine (C-X-C motif) receptor 3	0.990643
204140_at	TPST1	tyrosylprotein sulfotransferase 1	0.28985									203645_s_at	CD163	CD163 molecule	0.972382			220423_at	PLA2G2D	phospholipase A2, group IID	0.990635
												203382_s_at	APOE	apolipoprotein E	0.972349			219045_at	RHOF	ras homolog gene family, member F (in filopodia)	0.990631
												203729_at	EMP3	epithelial membrane protein 3	0.972333			220059_at	STAP1	signal transducing adaptor family member 1	0.990629
												210992_x_at	FCGR2C	Fc fragment of IgG, low affinity IIc, receptor for (CD32) (gene/pseudogene)	0.972274			205297_s_at	CD79B	CD79b molecule, immunoglobulin-associated beta	0.990629
												209312_x_at	HLA-DRB1	Major histocompatibility complex, class II, DR beta 1	0.972272			209827_s_at	IL16	interleukin 16 (lymphocyte chemoattractant factor)	0.990626
												213553_x_at	APOC1	apolipoprotein C-I	0.972168			214450_at	CTSW	cathepsin W	0.990607
												216598_s_at	CCL2	chemokine (C-C motif) ligand 2	0.972131			219836_at	ZBED2	zinc finger, BED-type containing 2	0.990606
												213160_at	DOCK2	dedicator of cytokinesis 2	0.972094			205758_at	CD8A	CD8a molecule	0.990602
												216950_s_at	FCGR1A	Fc fragment of IgG, high affinity Ia, receptor (CD64)	0.972055			213830_at	YME1L1	YME1-like 1 (S. cerevisiae)	0.990602
												211794_at	FYB	FYN binding protein	0.971928			204265_s_at	GPSM3	G-protein signaling modulator 3	0.99058
												214560_at	FPR3	formyl peptide receptor 3	0.970996			205484_at	SIT1	signaling threshold regulating transmembrane adaptor 1	0.990579
												209734_at	NCKAP1L	NCK-associated protein 1-like	0.970945			206761_at	CD96	CD96 molecule	0.99056
												203523_at	LSP1	lymphocyte-specific protein 1	0.970896			210370_s_at	LY9	lymphocyte antigen 9	0.990547
												202664_at	WIPF1	WAS/WASL interacting protein family, member 1	0.970239			206337_at	CCR7	chemokine (C-C motif) receptor 7	0.990545
												205270_s_at	LCP2	lymphocyte cytosolic protein 2 (SH2 domain containing leukocyte protein of 76kDa)	0.970125			206398_s_at	CD19	CD19 molecule	0.990541
												212588_at	PTPRC	protein tyrosine phosphatase, receptor type, C	0.97			207979_s_at	CD8B	CD8b molecule	0.990538
												203868_s_at	VCAM1	vascular cell adhesion molecule 1	0.969862			207957_s_at	PRKCB	protein kinase C, beta	0.990538
												203471_s_at	PLEK	pleckstrin	0.969717			215118_s_at	IGHA1	Immunoglobulin heavy constant alpha 1	0.990533
												203761_at	SLA	Src-like-adaptor	0.9697			221969_at	PAX5	paired box 5	0.990531
												211742_s_at	EVI2B	ecotropic viral integration site 2B	0.969413			206804_at	CD3G	CD3g molecule, gamma (CD3-TCR complex)	0.990527
												220005_at	P2RY13	purinergic receptor P2Y, G-protein coupled, 13	0.967958			213915_at	NKG7	natural killer cell group 7 sequence	0.990525
												205884_at	ITGA4	integrin, alpha 4 (antigen CD49D, alpha 4 subunit of VLA-4 receptor)	0.967272			221602_s_at	FAIM3	Fas apoptotic inhibitory molecule 3	0.99052
												203828_s_at	IL32	interleukin 32	0.966385			204960_at	PTPRCAP	protein tyrosine phosphatase, receptor type, C-associated protein	0.990497
												209879_at	SELPLG	selectin P ligand	0.96313			210915_x_at	IL23A	Interleukin 23, alpha subunit p19	0.990358
												206011_at	CASP1	caspase 1, apoptosis-related cysteine peptidase (interleukin 1, beta, convertase)	0.962903			220704_at	IKZF1	IKAROS family zinc finger 1 (Ikaros)	0.990304
												213416_at	ITGA4	integrin, alpha 4 (antigen CD49D, alpha 4 subunit of VLA-4 receptor)	0.957344			206296_x_at	MAP4K1	mitogen-activated protein kinase kinase kinase kinase 1	0.990183
												209924_at	CCL18	chemokine (C-C motif) ligand 18 (pulmonary and activation-regulated)	0.939658			202643_s_at	TNFAIP3	tumor necrosis factor, alpha-induced protein 3	0.989353
												206363_at	MAF	v-maf musculoaponeurotic fibrosarcoma oncogene homolog (avian)	0.938957			40420_at	STK10	serine/threonine kinase 10	0.988633
												203760_s_at	SLA	Src-like-adaptor	0.930931			205039_s_at	IKZF1	IKAROS family zinc finger 1 (Ikaros)	0.988113
												200600_at	MSN	moesin	0.92139			210105_s_at	FYN	FYN oncogene related to SRC, FGR, YES	0.985822
												204204_at	SLC31A2	solute carrier family 31 (copper transporters), member 2	0.918791			204912_at	IL10RA	interleukin 10 receptor, alpha	0.984986
												219788_at	PILRA	paired immunoglobin-like type 2 receptor alpha	0.898498			205639_at	AOAH	acyloxyacyl hydrolase (neutrophil)	0.963236
												219183_s_at	CYTH4	cytohesin 4	0.896206			207238_s_at	PTPRC	protein tyrosine phosphatase, receptor type, C	0.950312
												212636_at	QKI	quaking homolog, KH domain RNA binding (mouse)	0.883454			208296_x_at	TNFAIP8	tumor necrosis factor, alpha-induced protein 8	0.944807
												201288_at	ARHGDIB	Rho GDP dissociation inhibitor (GDI) beta	0.843458			212587_s_at	PTPRC	protein tyrosine phosphatase, receptor type, C	0.943949
												217823_s_at	UBE2J1	ubiquitin-conjugating enzyme E2, J1 (UBC6 homolog, yeast)	0.824863			206478_at	KIAA0125	KIAA0125	0.929468
												209474_s_at	ENTPD1	ectonucleoside triphosphate diphosphohydrolase 1	0.816652			211469_s_at	CXCR6	chemokine (C-X-C motif) receptor 6	0.923042
												207691_x_at	ENTPD1	ectonucleoside triphosphate diphosphohydrolase 1	0.803241			203047_at	STK10	serine/threonine kinase 10	0.921211
												202208_s_at	ARL4C	ADP-ribosylation factor-like 4C	0.786453			208885_at	LCP1	lymphocyte cytosolic protein 1 (L-plastin)	0.910512
												218084_x_at	FXYD5	FXYD domain containing ion transport regulator 5	0.779653			205419_at	GPR183	G protein-coupled receptor 183	0.896228
												209732_at	CLEC2B	C-type lectin domain family 2, member B	0.777838			206134_at	ADAMDEC1	ADAM-like, decysin 1	0.839362
												216250_s_at	LPXN	leupaxin	0.754432			200904_at	HLA-E	major histocompatibility complex, class I, E	0.8095
												219385_at	SLAMF8	SLAM family member 8	0.731731			204220_at	GMFG	glia maturation factor, gamma	0.743175
												208010_s_at	PTPN22	protein tyrosine phosphatase, non-receptor type 22 (lymphoid)	0.716406			208438_s_at	FGR	Gardner-Rasheed feline sarcoma viral (v-fgr) oncogene homolog	0.67571
												212646_at	RFTN1	raftlin, lipid raft linker 1	0.563628			221978_at	HLA-F	major histocompatibility complex, class I, F	0.62694
												208092_s_at	FAM49A	family with sequence similarity 49, member A	0.53872
												219777_at	GIMAP6	GTPase, IMAP family member 6	0.485698
												212829_at	PIP4K2A	phosphatidylinositol-5-phosphate 4-kinase, type II, alpha	0.478857
												204236_at	FLI1	Friend leukemia virus integration 1	0.478598
												210260_s_at	TNFAIP8	tumor necrosis factor, alpha-induced protein 8	0.433301

## Sheet: Colon Images
Heatmap of the consensus matrices
Box Plot plot of membership robustness
	Cluster Robustness						Cluster Robustness					Cluster Robustness					Cluster Robustness						Cluster Robustness					Cluster Robustness						Cluster Robustness					Cluster Robustness
	1	0.995396					1	0.866163				1	0.947866				1	0.872972					1	0.891528				1	0.70342					1	0.713823				1	0.581684
	2	0.999925					2	0.994287				2	0.984234				2	0.992731					2	0.859749				2	0.880316					2	0.787903				2	0.725478
	3	0.963591					3	0.942966				3	1				3	0.863355					3	0.81699				3	0.646762					3	0.879814				3	0.38491
							4	0.949321				4	0.909359				4	0.91169					4	0.955443				4	0.932318					4	0.823734				4	0.69662
												5	0.935942				5	0.971411					5	0.953821				5	0.943133					5	0.580106				5	0.4837
																	6	0.991723					6	0.865902				6	0.894526					6	0.959491				6	0.972012
																							7	0.972941				7	0.973368					7	0.598498				7	0.856555
																												8	0.809971					8	0.910267				8	0.778799
																																		9	0.953209				9	0.92551
																																							10	0.813365

## Sheet: Colon k = 6 genes
Cluster 1 (n = 149)	Symbol	Gene Title	Membership Robustness			Cluster 2 (n = 88)	Symbol	Gene Title	Membership Robustness			Cluster 3 (n = 115)	Symbol	Gene Title	Membership Robustness			Cluster 4 (n = 135)	Symbol	Gene Title	Membership Robustness			Cluster 5 (n = 214)	Symbol	Gene Title	Membership Robustness			Cluster 6 (n = 316)	Symbol	Gene Title	Membership Robustness
210140_at	CST7	cystatin F (leukocystatin)	0.933356			216517_at	IGKV1D-8	immunoglobulin kappa variable 1D-8	0.996858			221969_at	PAX5	paired box 5	0.928983			202625_at	LYN	v-yes-1 Yamaguchi sarcoma viral related oncogene homolog	0.956293			203320_at	SH2B3	SH2B adaptor protein 3	0.986039			203753_at	TCF4	transcription factor 4	0.996475
205213_at	ACAP1	ArfGAP with coiled-coil, ankyrin repeat and PH domains 1	0.933327			217384_x_at	IGHV3-48 /// IGKV3-20	Immunoglobulin heavy variable 3-48 /// Immunoglobulin kappa variable 3-20	0.996734			217260_x_at	IGHG1 /// LOC100293559	Immunoglobulin heavy constant gamma 1 (G1m marker) /// Similar to hCG1812074	0.928255			204057_at	IRF8	interferon regulatory factor 8	0.955677			209539_at	ARHGEF6	Rac/Cdc42 guanine nucleotide exchange factor (GEF) 6	0.985923			213139_at	SNAI2	snail homolog 2 (Drosophila)	0.996475
211796_s_at	IL23A	Interleukin 23, alpha subunit p19	0.933099			206641_at	TNFRSF17	tumor necrosis factor receptor superfamily, member 17	0.996712			205639_at	AOAH	acyloxyacyl hydrolase (neutrophil)	0.928062			210754_s_at	LYN	v-yes-1 Yamaguchi sarcoma viral related oncogene homolog	0.955474			210184_at	ITGAX	integrin, alpha X (complement component 3 receptor 4 subunit)	0.985921			204940_at	PLN	phospholamban	0.996468
210321_at	GZMH	granzyme H (cathepsin G-like 2, protein h-CCPX)	0.933061			207734_at	LAX1	lymphocyte transmembrane adaptor 1	0.996686			209995_s_at	TCL1A	T-cell leukemia/lymphoma 1A	0.928046			206011_at	CASP1	caspase 1, apoptosis-related cysteine peptidase (interleukin 1, beta, convertase)	0.95495			205884_at	ITGA4	integrin, alpha 4 (antigen CD49D, alpha 4 subunit of VLA-4 receptor)	0.98592			214927_at	ITGBL1	integrin, beta-like 1 (with EGF-like repeat domains)	0.996433
204890_s_at	LCK	lymphocyte-specific protein tyrosine kinase	0.932899			215565_at	---	---	0.996588			207681_at	CXCR3	chemokine (C-X-C motif) receptor 3	0.92779			209846_s_at	BTN3A2	butyrophilin, subfamily 3, member A2	0.954816			204446_s_at	ALOX5	arachidonate 5-lipoxygenase	0.985918			210105_s_at	FYN	FYN oncogene related to SRC, FGR, YES	0.996432
218805_at	GIMAP5	GTPase, IMAP family member 5	0.932859			216430_x_at	IGLV1-40 /// IGLV1-44	immunoglobulin lambda variable 1-40 /// immunoglobulin lambda variable 1-44	0.996584			211189_x_at	CD84	CD84 molecule	0.927781			213932_x_at	HLA-A	major histocompatibility complex, class I, A	0.95481			203761_at	SLA	Src-like-adaptor	0.985914			204688_at	SGCE	sarcoglycan, epsilon	0.996429
202524_s_at	SPOCK2	sparc/osteonectin, cwcv and kazal-like domains proteoglycan (testican) 2	0.932833			215379_x_at	CKAP2	Cytoskeleton associated protein 2	0.99658			212938_at	COL6A1	collagen, type VI, alpha 1	0.927447			211122_s_at	CXCL11	chemokine (C-X-C motif) ligand 11	0.954715			221581_s_at	LAT2	linker for activation of T cells family, member 2	0.985908			220979_s_at	ST6GALNAC5	ST6 (alpha-N-acetyl-neuraminyl-2,3-beta-galactosyl-1,3)-N-acetylgalactosaminide alpha-2,6-sialyltransferase 5	0.996407
206914_at	CRTAM	cytotoxic and regulatory T cell molecule	0.932791			217084_at	IGHA1 /// IGHG1 /// IGHM /// IGHV3-23 /// IGHV4-31	immunoglobulin heavy constant alpha 1 /// immunoglobulin heavy constant gamma 1 (G1m marker) /// immunoglobulin heavy constant mu /// immunoglobulin heavy variable 3-23 /// immunoglobulin heavy variable 4-31	0.996577			39318_at	TCL1A	T-cell leukemia/lymphoma 1A	0.927269			200629_at	WARS	tryptophanyl-tRNA synthetase	0.954695			213415_at	CLIC2	chloride intracellular channel 2	0.985904			212012_at	PXDN	peroxidasin homolog (Drosophila)	0.996396
206991_s_at	CCR5	chemokine (C-C motif) receptor 5	0.932734			215214_at	IGLC1	Immunoglobulin lambda constant 1 (Mcg marker)	0.996576			216892_at	IGHG1	Immunoglobulin heavy constant gamma 1 (G1m marker)	0.927263			202659_at	PSMB10	proteasome (prosome, macropain) subunit, beta type, 10	0.954542			210839_s_at	ENPP2	ectonucleotide pyrophosphatase/phosphodiesterase 2	0.985886			203083_at	THBS2	thrombospondin 2	0.996395
209670_at	TRAC	T cell receptor alpha constant	0.932618			204269_at	PIM2	pim-2 oncogene	0.996562			215485_s_at	ICAM1	intercellular adhesion molecule 1	0.927097			209970_x_at	CASP1	caspase 1, apoptosis-related cysteine peptidase (interleukin 1, beta, convertase)	0.95448			220146_at	TLR7	toll-like receptor 7	0.985867			209868_s_at	RBMS1	RNA binding motif, single stranded interacting protein 1	0.996384
219690_at	IGFLR1	IGF-like family receptor 1	0.932591			211640_x_at	IGHV1-69	Immunoglobulin heavy variable 1-69	0.996554			213674_x_at	IGHG1	Immunoglobulin heavy constant gamma 1 (G1m marker)	0.927056			203153_at	IFIT1	interferon-induced protein with tetratricopeptide repeats 1	0.954462			209683_at	FAM49A	family with sequence similarity 49, member A	0.985866			212265_at	QKI	quaking homolog, KH domain RNA binding (mouse)	0.996383
205038_at	IKZF1	IKAROS family zinc finger 1 (Ikaros)	0.932447			211642_at	IGHG1 /// ZCWPW2	Immunoglobulin heavy constant gamma 1 (G1m marker) /// Zinc finger, CW type with PWWP domain 2	0.996549			215621_s_at	IGK@	Immunoglobulin kappa locus	0.926983			201487_at	CTSC	cathepsin C	0.954327			211919_s_at	CXCR4	chemokine (C-X-C motif) receptor 4	0.985857			214981_at	POSTN	periostin, osteoblast specific factor	0.99637
205804_s_at	TRAF3IP3	TRAF3 interacting protein 3	0.932446			216560_x_at	IGL@	Immunoglobulin lambda locus	0.996533			215967_s_at	LY9	lymphocyte antigen 9	0.926794			203236_s_at	LGALS9	lectin, galactoside-binding, soluble, 9	0.954317			204527_at	MYO5A	myosin VA (heavy chain 12, myoxin)	0.985851			219561_at	COPZ2	coatomer protein complex, subunit zeta 2	0.996362
214551_s_at	CD7	CD7 molecule	0.932425			209374_s_at	IGHG1	Immunoglobulin heavy constant gamma 1 (G1m marker)	0.996521			204152_s_at	MFNG	MFNG O-fucosylpeptide 3-beta-N-acetylglucosaminyltransferase	0.926793			219863_at	HERC5	hect domain and RLD 5	0.954284			210785_s_at	C1orf38	chromosome 1 open reading frame 38	0.985844			212486_s_at	FYN	FYN oncogene related to SRC, FGR, YES	0.996347
38149_at	ARHGAP25	Rho GTPase activating protein 25	0.932382			205049_s_at	CD79A	CD79a molecule, immunoglobulin-associated alpha	0.9965			214369_s_at	RASGRP2	RAS guanyl releasing protein 2 (calcium and DAG-regulated)	0.926784			214022_s_at	IFITM1	interferon induced transmembrane protein 1 (9-27)	0.95427			205099_s_at	CCR1	chemokine (C-C motif) receptor 1	0.985822			210495_x_at	FN1	fibronectin 1	0.996342
210031_at	CD247	CD247 molecule	0.932275			220306_at	FAM46C	family with sequence similarity 46, member C	0.996486			205902_at	KCNN3	potassium intermediate/small conductance calcium-activated channel, subfamily N, member 3	0.926746			208829_at	TAPBP	TAP binding protein (tapasin)	0.954226			204436_at	PLEKHO2	pleckstrin homology domain containing, family O member 2	0.985801			216321_s_at	NR3C1	nuclear receptor subfamily 3, group C, member 1 (glucocorticoid receptor)	0.996339
204197_s_at	RUNX3	runt-related transcription factor 3	0.93227			217227_x_at	IGLV1-40 /// IGLV1-44	immunoglobulin lambda variable 1-40 /// immunoglobulin lambda variable 1-44	0.996484			213640_s_at	LOX	lysyl oxidase	0.926703			200628_s_at	WARS	tryptophanyl-tRNA synthetase	0.954223			214770_at	MSR1	macrophage scavenger receptor 1	0.985796			208851_s_at	THY1	Thy-1 cell surface antigen	0.996327
205798_at	IL7R	interleukin 7 receptor	0.932253			211835_at	IGKV1-5	immunoglobulin kappa variable 1-5	0.996461			215217_at	IGKC	Immunoglobulin kappa constant	0.926685			201891_s_at	B2M	beta-2-microglobulin	0.95422			204912_at	IL10RA	interleukin 10 receptor, alpha	0.985793			218718_at	PDGFC	platelet derived growth factor C	0.996313
210439_at	ICOS	inducible T-cell co-stimulator	0.932196			215949_x_at	SCFV	Single-chain Fv fragment	0.996452			205901_at	PNOC	prepronociceptin	0.926668			204279_at	PSMB9	proteasome (prosome, macropain) subunit, beta type, 9 (large multifunctional peptidase 2)	0.95412			209734_at	NCKAP1L	NCK-associated protein 1-like	0.985782			222146_s_at	TCF4	transcription factor 4	0.996313
211178_s_at	PSTPIP1	proline-serine-threonine phosphatase interacting protein 1	0.932179			216829_at	IGK@ /// IGKC /// LOC652493 /// LOC652694	immunoglobulin kappa locus /// immunoglobulin kappa constant /// ig kappa chain V-I region HK102-like /// similar to Ig kappa chain V-I region HK102 precursor	0.996452			205297_s_at	CD79B	CD79b molecule, immunoglobulin-associated beta	0.926436			202430_s_at	PLSCR1	phospholipid scramblase 1	0.954095			219243_at	GIMAP4	GTPase, IMAP family member 4	0.98578			210517_s_at	AKAP12	A kinase (PRKA) anchor protein 12	0.996311
206118_at	STAT4	signal transducer and activator of transcription 4	0.932172			206134_at	ADAMDEC1	ADAM-like, decysin 1	0.996444			217217_at	SKAP2	Src kinase associated phosphoprotein 2	0.926383			212613_at	BTN3A2	butyrophilin, subfamily 3, member A2	0.954059			213416_at	ITGA4	integrin, alpha 4 (antigen CD49D, alpha 4 subunit of VLA-4 receptor)	0.985779			203562_at	FEZ1	fasciculation and elongation protein zeta 1 (zygin I)	0.996311
211339_s_at	ITK	IL2-inducible T-cell kinase	0.932133			215121_x_at	IGLC1	Immunoglobulin lambda constant 1 (Mcg marker)	0.996441			217138_x_at	IGLC1	Immunoglobulin lambda constant 1 (Mcg marker)	0.926293			AFFX-HUMISGF3A/M97935_5_at	STAT1	signal transducer and activator of transcription 1, 91kDa	0.954038			218232_at	C1QA	complement component 1, q subcomponent, A chain	0.985778			221748_s_at	TNS1	tensin 1	0.996309
211469_s_at	CXCR6	chemokine (C-X-C motif) receptor 6	0.932129			212592_at	IGJ	immunoglobulin J polypeptide, linker protein for immunoglobulin alpha and mu polypeptides	0.996438			204445_s_at	ALOX5	arachidonate 5-lipoxygenase	0.92629			219014_at	PLAC8	placenta-specific 8	0.953931			215633_x_at	LST1	leukocyte specific transcript 1	0.985768			221019_s_at	COLEC12	collectin sub-family member 12	0.996299
214054_at	DOK2	docking protein 2, 56kDa	0.931976			211430_s_at	IGHG1	Immunoglobulin heavy constant gamma 1 (G1m marker)	0.99643			217180_at	NA	Isolate P5_mB40_?LC immunoglobulin variable region	0.926184			202446_s_at	PLSCR1	phospholipid scramblase 1	0.953924			211581_x_at	LST1	leukocyte specific transcript 1	0.98576			204776_at	THBS4	thrombospondin 4	0.996295
205831_at	CD2	CD2 molecule	0.931963			216853_x_at	IGLJ3	Immunoglobulin lambda joining 3	0.99642			210039_s_at	PRKCQ	protein kinase C, theta	0.926112			217502_at	IFIT2	interferon-induced protein with tetratricopeptide repeats 2	0.953874			205114_s_at	CCL3	Chemokine (C-C motif) ligand 3	0.985758			212353_at	SULF1	sulfatase 1	0.996293
205821_at	KLRK1	killer cell lectin-like receptor subfamily K, member 1	0.931949			211649_x_at	IGHA1 /// IGHG1 /// IGHM	immunoglobulin heavy constant alpha 1 /// immunoglobulin heavy constant gamma 1 (G1m marker) /// immunoglobulin heavy constant mu	0.996419			216708_x_at	CKAP2	Cytoskeleton associated protein 2	0.926111			217933_s_at	LAP3	leucine aminopeptidase 3	0.953854			219282_s_at	TRPV2	transient receptor potential cation channel, subfamily V, member 2	0.985757			221747_at	TNS1	tensin 1	0.996292
217147_s_at	TRAT1	T cell receptor associated transmembrane adaptor 1	0.931871			217198_x_at	IGHA2 /// IGHD /// IGHG1 /// LOC100126583 /// LOC100510361	immunoglobulin heavy constant alpha 2 (A2m marker) /// immunoglobulin heavy constant delta /// immunoglobulin heavy constant gamma 1 (G1m marker) /// hypothetical LOC100126583 /// putative V-set and immunoglobulin domain-containing protein 6-like	0.996417			212940_at	COL6A1	collagen, type VI, alpha 1	0.926088			201601_x_at	IFITM1	interferon induced transmembrane protein 1 (9-27)	0.953839			203760_s_at	SLA	Src-like-adaptor	0.985745			213764_s_at	MFAP5	microfibrillar associated protein 5	0.996289
205147_x_at	NCF4	neutrophil cytosolic factor 4, 40kDa	0.931708			211645_x_at	NA	Clone 135d11 anti-tetanus toxoid immunoglobulin light chain variable region	0.996405			204116_at	IL2RG	interleukin 2 receptor, gamma	0.925997			AFFX-HUMISGF3A/M97935_MB_at	STAT1	signal transducer and activator of transcription 1, 91kDa	0.953835			206470_at	PLXNC1	plexin C1	0.985738			202995_s_at	FBLN1	fibulin 1	0.996278
213915_at	NKG7	natural killer cell group 7 sequence	0.931686			216491_x_at	IGHM	immunoglobulin heavy constant mu	0.996398			207794_at	CCR2	chemokine (C-C motif) receptor 2	0.925945			219684_at	RTP4	receptor (chemosensory) transporter protein 4	0.953801			205885_s_at	ITGA4	integrin, alpha 4 (antigen CD49D, alpha 4 subunit of VLA-4 receptor)	0.985732			220014_at	PRR16	proline rich 16	0.996275
208010_s_at	PTPN22	protein tyrosine phosphatase, non-receptor type 22 (lymphoid)	0.931647			214973_x_at	IGHD	immunoglobulin heavy constant delta	0.996387			203402_at	KCNAB2	potassium voltage-gated channel, shaker-related subfamily, beta member 2	0.925851			217436_x_at	HLA-A /// HLA-F /// HLA-J	major histocompatibility complex, class I, A /// major histocompatibility complex, class I, F /// major histocompatibility complex, class I, J (pseudogene)	0.953775			207571_x_at	C1orf38	chromosome 1 open reading frame 38	0.985727			210089_s_at	LAMA4	laminin, alpha 4	0.996258
207419_s_at	RAC2	ras-related C3 botulinum toxin substrate 2 (rho family, small GTP binding protein Rac2)	0.931635			211644_x_at	IGKC	Immunoglobulin kappa constant	0.99638			216846_at	IGLJ3	Immunoglobulin lambda joining 3	0.92584			211799_x_at	HLA-C	major histocompatibility complex, class I, C	0.953732			202663_at	WIPF1	WAS/WASL interacting protein family, member 1	0.985723			202998_s_at	LOXL2	lysyl oxidase-like 2	0.996258
204613_at	PLCG2	phospholipase C, gamma 2 (phosphatidylinositol-specific)	0.931621			211881_x_at	IGLJ3	immunoglobulin lambda joining 3	0.996367			211648_at	IGHG1	Immunoglobulin heavy constant gamma 1 (G1m marker)	0.925835			215313_x_at	HLA-A	major histocompatibility complex, class I, A	0.953716			219183_s_at	CYTH4	cytohesin 4	0.985721			65718_at	GPR124	G protein-coupled receptor 124	0.99625
220704_at	IKZF1	IKAROS family zinc finger 1 (Ikaros)	0.9316			217236_x_at	IGHG1	Immunoglobulin heavy constant gamma 1 (G1m marker)	0.996367			217119_s_at	CXCR3	chemokine (C-X-C motif) receptor 3	0.925825			216231_s_at	B2M	beta-2-microglobulin	0.953716			219519_s_at	SIGLEC1	sialic acid binding Ig-like lectin 1, sialoadhesin	0.985713			212667_at	SPARC	secreted protein, acidic, cysteine-rich (osteonectin)	0.996238
219812_at	PVRIG	poliovirus receptor related immunoglobulin domain containing	0.931553			211637_x_at	IGHA1 /// IGHA2 /// IGHD /// IGHG1 /// IGHG3 /// IGHG4 /// IGHM /// IGHV3-23 /// IGHV4-31 /// IGHV4-59 /// LOC100126583	immunoglobulin heavy constant alpha 1 /// immunoglobulin heavy constant alpha 2 (A2m marker) /// immunoglobulin heavy constant delta /// immunoglobulin heavy constant gamma 1 (G1m marker) /// immunoglobulin heavy constant gamma 3 (G3m marker) /// immunoglobulin heavy constant gamma 4 (G4m marker) /// immunoglobulin heavy constant mu /// immunoglobulin heavy variable 3-23 /// immunoglobulin heavy …	0.996359			203425_s_at	IGFBP5	insulin-like growth factor binding protein 5	0.925703			219211_at	USP18	ubiquitin specific peptidase 18	0.95371			221210_s_at	NPL	N-acetylneuraminate pyruvate lyase (dihydrodipicolinate synthase)	0.985704			204604_at	CDK14	cyclin-dependent kinase 14	0.996235
209829_at	FAM65B	family with sequence similarity 65, member B	0.931527			217360_x_at	IGHA1 /// IGHG1 /// IGHG3 /// IGHM /// IGHV4-31 /// LOC100510678	immunoglobulin heavy constant alpha 1 /// immunoglobulin heavy constant gamma 1 (G1m marker) /// immunoglobulin heavy constant gamma 3 (G3m marker) /// immunoglobulin heavy constant mu /// immunoglobulin heavy variable 4-31 /// hypothetical protein LOC100510678	0.996357			209828_s_at	IL16	interleukin 16 (lymphocyte chemoattractant factor)	0.925652			211367_s_at	CASP1	caspase 1, apoptosis-related cysteine peptidase (interleukin 1, beta, convertase)	0.953679			216834_at	RGS1	regulator of G-protein signaling 1	0.985703			201842_s_at	EFEMP1	EGF-containing fibulin-like extracellular matrix protein 1	0.996231
220418_at	UBASH3A	ubiquitin associated and SH3 domain containing A	0.931524			211641_x_at	IGHA1 /// IGHA2 /// IGHD /// IGHG1 /// IGHG3 /// IGHM /// IGHV3-48 /// IGHV4-31 /// LOC100291917	immunoglobulin heavy constant alpha 1 /// immunoglobulin heavy constant alpha 2 (A2m marker) /// immunoglobulin heavy constant delta /// immunoglobulin heavy constant gamma 1 (G1m marker) /// immunoglobulin heavy constant gamma 3 (G3m marker) /// immunoglobulin heavy constant mu /// immunoglobulin heavy variable 3-48 /// immunoglobulin heavy variable 4-31 /// hypothetical protein LOC100291917	0.996348			208206_s_at	RASGRP2	RAS guanyl releasing protein 2 (calcium and DAG-regulated)	0.92564			211911_x_at	HLA-B	major histocompatibility complex, class I, B	0.953649			204220_at	GMFG	glia maturation factor, gamma	0.9857			205206_at	KAL1	Kallmann syndrome 1 sequence	0.996223
210915_x_at	IL23A	Interleukin 23, alpha subunit p19	0.931401			215777_at	IGLV4-60	immunoglobulin lambda variable 4-60	0.996341			214847_s_at	GPSM3	G-protein signaling modulator 3	0.925569			203828_s_at	IL32	interleukin 32	0.953647			203185_at	RASSF2	Ras association (RalGDS/AF-6) domain family member 2	0.9857			203748_x_at	RBMS1	RNA binding motif, single stranded interacting protein 1	0.996222
205599_at	TRAF1	TNF receptor-associated factor 1	0.931344			216365_x_at	IGLV3-19	immunoglobulin lambda variable 3-19	0.996332			218084_x_at	FXYD5	FXYD domain containing ion transport regulator 5	0.925489			214459_x_at	HLA-C	major histocompatibility complex, class I, C	0.953644			222218_s_at	PILRA	paired immunoglobin-like type 2 receptor alpha	0.985691			203886_s_at	FBLN2	fibulin 2	0.996221
206219_s_at	VAV1	vav 1 guanine nucleotide exchange factor	0.931338			216412_x_at	IGLV1-40	immunoglobulin lambda variable 1-40	0.996327			206398_s_at	CD19	CD19 molecule	0.925426			218943_s_at	DDX58	DEAD (Asp-Glu-Ala-Asp) box polypeptide 58	0.953619			204416_x_at	APOC1	apolipoprotein C-I	0.98569			204468_s_at	TIE1	tyrosine kinase with immunoglobulin-like and EGF-like domains 1	0.996205
203879_at	PIK3CD	phosphoinositide-3-kinase, catalytic, delta polypeptide	0.93133			216542_x_at	IGHA1 /// IGHG1 /// IGHM	immunoglobulin heavy constant alpha 1 /// immunoglobulin heavy constant gamma 1 (G1m marker) /// immunoglobulin heavy constant mu	0.996315			210329_s_at	SGCD	sarcoglycan, delta (35kDa dystrophin-associated glycoprotein)	0.925354			202901_x_at	CTSS	cathepsin S	0.953582			204588_s_at	SLC7A7	solute carrier family 7 (cationic amino acid transporter, y+ system), member 7	0.98567			201069_at	MMP2	matrix metallopeptidase 2 (gelatinase A, 72kDa gelatinase, 72kDa type IV collagenase)	0.996203
1405_i_at	CCL5	chemokine (C-C motif) ligand 5	0.931178			217157_x_at	IGK@ /// IGKC	immunoglobulin kappa locus /// immunoglobulin kappa constant	0.996309			204456_s_at	GAS1	growth arrest-specific 1	0.925294			204972_at	OAS2	2'-5'-oligoadenylate synthetase 2, 69/71kDa	0.95356			219279_at	DOCK10	dedicator of cytokinesis 10	0.98566			205880_at	PRKD1	protein kinase D1	0.996191
213888_s_at	TRAF3IP3	TRAF3 interacting protein 3	0.93115			211633_x_at	IGHG1	Immunoglobulin heavy constant gamma 1 (G1m marker)	0.996307			216852_x_at	IGLJ3	Immunoglobulin lambda joining 3	0.925147			205569_at	LAMP3	lysosomal-associated membrane protein 3	0.953543			203547_at	CD4	CD4 molecule	0.985655			222020_s_at	NTM	neurotrimin	0.996188
206761_at	CD96	CD96 molecule	0.931124			211647_x_at	IGHG1	Immunoglobulin heavy constant gamma 1 (G1m marker)	0.996301			220377_at	FAM30A	family with sequence similarity 30, member A	0.925144			204415_at	IFI6	interferon, alpha-inducible protein 6	0.953524			213733_at	MYO1F	myosin IF	0.985653			213306_at	MPDZ	multiple PDZ domain protein	0.996183
213475_s_at	ITGAL	integrin, alpha L (antigen CD11A (p180), lymphocyte function-associated antigen 1; alpha polypeptide)	0.931075			221286_s_at	MZB1	Marginal zone B and B1 cell-specific protein	0.996287			217251_x_at	NA	Clone ds1-1 immunoglobulin lambda chain VJ region, (IGL)	0.925029			213293_s_at	TRIM22	tripartite motif-containing 22	0.953511			212587_s_at	PTPRC	protein tyrosine phosphatase, receptor type, C	0.985652			200665_s_at	SPARC	secreted protein, acidic, cysteine-rich (osteonectin)	0.996174
221658_s_at	IL21R	interleukin 21 receptor	0.931008			217320_at	---	---	0.996286			205484_at	SIT1	signaling threshold regulating transmembrane adaptor 1	0.92501			202902_s_at	CTSS	cathepsin S	0.953475			212884_x_at	APOE	apolipoprotein E	0.98565			205547_s_at	TAGLN	transgelin	0.99617
206666_at	GZMK	granzyme K (granzyme 3; tryptase II)	0.93099			216576_x_at	IGK@ /// IGKC /// LOC652493 /// LOC652694	immunoglobulin kappa locus /// immunoglobulin kappa constant /// ig kappa chain V-I region HK102-like /// similar to Ig kappa chain V-I region HK102 precursor	0.996278			212873_at	HMHA1	histocompatibility (minor) HA-1	0.925005			210538_s_at	BIRC3	baculoviral IAP repeat-containing 3	0.953467			211395_x_at	FCGR2C	Fc fragment of IgG, low affinity IIc, receptor for (CD32) (gene/pseudogene)	0.985649			206025_s_at	TNFAIP6	tumor necrosis factor, alpha-induced protein 6	0.996151
213539_at	CD3D	CD3d molecule, delta (CD3-TCR complex)	0.93099			211868_x_at	IGHA1 /// IGHA2 /// IGHD /// IGHG1 /// IGHG2 /// IGHG3 /// IGHM /// IGHV3-48 /// IGHV4-31 /// LOC100126583 /// LOC100291917	immunoglobulin heavy constant alpha 1 /// immunoglobulin heavy constant alpha 2 (A2m marker) /// immunoglobulin heavy constant delta /// immunoglobulin heavy constant gamma 1 (G1m marker) /// immunoglobulin heavy constant gamma 2 (G2m marker) /// immunoglobulin heavy constant gamma 3 (G3m marker) /// immunoglobulin heavy constant mu /// immunoglobulin heavy variable 3-48 /// immunoglobulin heavy …	0.996273			217326_x_at	IL23A	Interleukin 23, alpha subunit p19	0.924966			207485_x_at	BTN3A1	butyrophilin, subfamily 3, member A1	0.953419			202803_s_at	ITGB2	integrin, beta 2 (complement component 3 receptor 3 and 4 subunit)	0.985642			210139_s_at	PMP22	peripheral myelin protein 22	0.996141
213603_s_at	RAC2	ras-related C3 botulinum toxin substrate 2 (rho family, small GTP binding protein Rac2)	0.930986			217281_x_at	IGHA1 /// IGHA2 /// IGHG1 /// IGHG2 /// IGHG3 /// IGHM /// IGHV4-31 /// LOC100126583 /// LOC100290036	immunoglobulin heavy constant alpha 1 /// immunoglobulin heavy constant alpha 2 (A2m marker) /// immunoglobulin heavy constant gamma 1 (G1m marker) /// immunoglobulin heavy constant gamma 2 (G2m marker) /// immunoglobulin heavy constant gamma 3 (G3m marker) /// immunoglobulin heavy constant mu /// immunoglobulin heavy variable 4-31 /// hypothetical LOC100126583 /// similar to hCG2038926	0.996266			202523_s_at	SPOCK2	sparc/osteonectin, cwcv and kazal-like domains proteoglycan (testican) 2	0.924933			206082_at	HCP5	HLA complex P5	0.953416			217028_at	CXCR4	chemokine (C-X-C motif) receptor 4	0.985641			211966_at	COL4A2	collagen, type IV, alpha 2	0.996132
41577_at	PPP1R16B	protein phosphatase 1, regulatory (inhibitor) subunit 16B	0.930947			216510_x_at	IGHA1 /// IGHG1 /// IGHM /// IGHV3-23 /// IGHV4-31	immunoglobulin heavy constant alpha 1 /// immunoglobulin heavy constant gamma 1 (G1m marker) /// immunoglobulin heavy constant mu /// immunoglobulin heavy variable 3-23 /// immunoglobulin heavy variable 4-31	0.996265			221715_at	NA	Protein-tyrosine kinase gene	0.924923			211529_x_at	HLA-G	major histocompatibility complex, class I, G	0.953406			218109_s_at	MFSD1	major facilitator superfamily domain containing 1	0.98564			212813_at	JAM3	junctional adhesion molecule 3	0.996115
210116_at	SH2D1A	SH2 domain containing 1A	0.930884			211639_x_at	SKAP2	Src kinase associated phosphoprotein 2	0.996261			211211_x_at	SH2D1A	SH2 domain containing 1A	0.924857			204821_at	BTN3A3	butyrophilin, subfamily 3, member A3	0.953396			208092_s_at	FAM49A	family with sequence similarity 49, member A	0.985631			204682_at	LTBP2	latent transforming growth factor beta binding protein 2	0.996111
214049_x_at	CD7	CD7 molecule	0.930862			211798_x_at	IGLJ3	immunoglobulin lambda joining 3	0.99626			215151_at	DOCK10	dedicator of cytokinesis 10	0.92472			210797_s_at	OASL	2'-5'-oligoadenylate synthetase-like	0.953377			44673_at	SIGLEC1	sialic acid binding Ig-like lectin 1, sialoadhesin	0.985629			214702_at	FN1	fibronectin 1	0.996102
215925_s_at	CD72	CD72 molecule	0.930802			214677_x_at	IGLC1	Immunoglobulin lambda constant 1 (Mcg marker)	0.996241			216851_at	IGLJ3	Immunoglobulin lambda joining 3	0.924475			211368_s_at	CASP1	caspase 1, apoptosis-related cysteine peptidase (interleukin 1, beta, convertase)	0.953366			209312_x_at	HLA-DRB1	Major histocompatibility complex, class II, DR beta 1	0.985621			207426_s_at	TNFSF4	tumor necrosis factor (ligand) superfamily, member 4	0.996082
205285_s_at	FYB	FYN binding protein	0.930732			211635_x_at	IGHV1-69	Immunoglobulin heavy variable 1-69	0.99624			210330_at	SGCD	sarcoglycan, delta (35kDa dystrophin-associated glycoprotein)	0.924472			204533_at	CXCL10	chemokine (C-X-C motif) ligand 10	0.953316			209392_at	ENPP2	ectonucleotide pyrophosphatase/phosphodiesterase 2	0.985617			204926_at	INHBA	inhibin, beta A	0.996045
212750_at	PPP1R16B	protein phosphatase 1, regulatory (inhibitor) subunit 16B	0.93072			219551_at	EAF2	ELL associated factor 2	0.996232			210370_s_at	LY9	lymphocyte antigen 9	0.924376			218400_at	OAS3	2'-5'-oligoadenylate synthetase 3, 100kDa	0.953304			219788_at	PILRA	paired immunoglobin-like type 2 receptor alpha	0.985613			212951_at	GPR116	G protein-coupled receptor 116	0.996004
219191_s_at	BIN2	bridging integrator 2	0.930711			217258_x_at	IGLV1-40 /// IGLV1-44	immunoglobulin lambda variable 1-40 /// immunoglobulin lambda variable 1-44	0.996225			216566_at	CKAP2	Cytoskeleton associated protein 2	0.92435			211366_x_at	CASP1	caspase 1, apoptosis-related cysteine peptidase (interleukin 1, beta, convertase)	0.95328			218223_s_at	PLEKHO1	pleckstrin homology domain containing, family O member 1	0.985609			203688_at	PKD2	polycystic kidney disease 2 (autosomal dominant)	0.996003
213830_at	YME1L1	YME1-like 1 (S. cerevisiae)	0.930699			214916_x_at	IGK@	Immunoglobulin kappa locus	0.99621			216540_at	YME1L1	YME1-like 1 (S. cerevisiae)	0.924219			219691_at	SAMD9	sterile alpha motif domain containing 9	0.953252			212658_at	LHFPL2	lipoma HMGIC fusion partner-like 2	0.985605			36030_at	IFFO1	intermediate filament family orphan 1	0.995825
220577_at	GVINP1	GTPase, very large interferon inducible pseudogene 1	0.930692			216573_at	IGLV1-40 /// IGLV1-44	immunoglobulin lambda variable 1-40 /// immunoglobulin lambda variable 1-44	0.99621			209880_s_at	SELPLG	selectin P ligand	0.924193			202270_at	GBP1	guanylate binding protein 1, interferon-inducible, 67kDa	0.953237			211582_x_at	LST1	leukocyte specific transcript 1	0.985604			205991_s_at	PRRX1	paired related homeobox 1	0.995749
204923_at	SASH3	SAM and SH3 domain containing 3	0.93069			209138_x_at	IGLC1	Immunoglobulin lambda constant 1 (Mcg marker)	0.996208			217036_at	NA	Clone 338o08d anti-tetanus toxoid immunoglobulin light chain variable region	0.924164			AFFX-HUMISGF3A/M97935_MA_at	STAT1	signal transducer and activator of transcription 1, 91kDa	0.953208			204438_at	MRC1	Mannose receptor, C type 1	0.985591			212646_at	RFTN1	raftlin, lipid raft linker 1	0.995737
207651_at	GPR171	G protein-coupled receptor 171	0.930667			217022_s_at	IGHA1	Immunoglobulin heavy constant alpha 1	0.996206			217034_at	NA	Clone 60a04 anti-tetanus toxoid immunoglobulin light chain variable region	0.924159			209417_s_at	IFI35	interferon-induced protein 35	0.953205			204204_at	SLC31A2	solute carrier family 31 (copper transporters), member 2	0.985589			200600_at	MSN	moesin	0.99573
206366_x_at	XCL1	chemokine (C motif) ligand 1	0.930664			215176_x_at	IGKC	Immunoglobulin kappa constant	0.996197			216495_x_at	NA	Clone ds1-1 immunoglobulin lambda chain VJ region, (IGL)	0.924094			214059_at	IFI44	Interferon-induced protein 44	0.953176			218404_at	SNX10	sorting nexin 10	0.985583			214085_x_at	GLIPR1	GLI pathogenesis-related 1	0.995726
206545_at	CD28	CD28 molecule	0.93059			215118_s_at	IGHA1	Immunoglobulin heavy constant alpha 1	0.996191			212874_at	APOE	Apolipoprotein E	0.924067			208729_x_at	HLA-B	major histocompatibility complex, class I, B	0.953171			215193_x_at	HLA-DRB1	Major histocompatibility complex, class II, DR beta 1	0.985583			208981_at	PECAM1	platelet/endothelial cell adhesion molecule	0.995714
217143_s_at	YME1L1	YME1-like 1 (S. cerevisiae)	0.930586			211643_x_at	IGKC	Immunoglobulin kappa constant	0.99619			203331_s_at	INPP5D	inositol polyphosphate-5-phosphatase, 145kDa	0.923815			205552_s_at	OAS1	2',5'-oligoadenylate synthetase 1, 40/46kDa	0.953117			213553_x_at	APOC1	apolipoprotein C-I	0.985583			220092_s_at	ANTXR1	anthrax toxin receptor 1	0.995699
205291_at	IL2RB	interleukin 2 receptor, beta	0.930568			211908_x_at	IGK@	Immunoglobulin kappa locus	0.996189			211209_x_at	SH2D1A	SH2 domain containing 1A	0.923757			209770_at	BTN3A1	butyrophilin, subfamily 3, member A1	0.953112			208146_s_at	CPVL	carboxypeptidase, vitellogenic-like	0.98558			222235_s_at	CSGALNACT2	chondroitin sulfate N-acetylgalactosaminyltransferase 2	0.995677
205590_at	RASGRP1	RAS guanyl releasing protein 1 (calcium and DAG-regulated)	0.930566			216557_x_at	IGHA1 /// IGHD /// IGHG1 /// IGHG3 /// IGHM /// IGHV3-48 /// IGHV4-31 /// LOC100291917	immunoglobulin heavy constant alpha 1 /// immunoglobulin heavy constant delta /// immunoglobulin heavy constant gamma 1 (G1m marker) /// immunoglobulin heavy constant gamma 3 (G3m marker) /// immunoglobulin heavy constant mu /// immunoglobulin heavy variable 3-48 /// immunoglobulin heavy variable 4-31 /// hypothetical protein LOC100291917	0.996184			222285_at	IGHG1	Immunoglobulin heavy constant gamma 1 (G1m marker)	0.923647			202411_at	IFI27	interferon, alpha-inducible protein 27	0.953087			219892_at	TM6SF1	transmembrane 6 superfamily member 1	0.985572			204298_s_at	LOX	lysyl oxidase	0.995673
207777_s_at	SP140	SP140 nuclear body protein	0.930563			213502_x_at	GUSBP11	Glucuronidase, beta pseudogene 11	0.996183			217222_at	IGHG1	Immunoglobulin heavy constant gamma 1 (G1m marker)	0.923628			202869_at	OAS1	2',5'-oligoadenylate synthetase 1, 40/46kDa	0.953073			204834_at	FGL2	fibrinogen-like 2	0.985567			204222_s_at	GLIPR1	GLI pathogenesis-related 1	0.99567
205456_at	CD3E	CD3e molecule, epsilon (CD3-TCR complex)	0.930526			217480_x_at	IGKC	immunoglobulin kappa constant	0.996182			217193_x_at	NA	IgG lambda light chain V-J-C region (clone Tgl11)	0.923617			205483_s_at	ISG15	ISG15 ubiquitin-like modifier	0.952976			203104_at	CSF1R	colony stimulating factor 1 receptor	0.985562			201163_s_at	IGFBP7	insulin-like growth factor binding protein 7	0.995665
214298_x_at	41158	septin 6	0.930484			221651_x_at	IGKC	Immunoglobulin kappa constant	0.99618			205718_at	ITGB7	integrin, beta 7	0.923425			204820_s_at	BTN3A3	Butyrophilin, subfamily 3, member A3	0.952967			208438_s_at	FGR	Gardner-Rasheed feline sarcoma viral (v-fgr) oncogene homolog	0.98556			201865_x_at	NR3C1	nuclear receptor subfamily 3, group C, member 1 (glucocorticoid receptor)	0.995655
207677_s_at	NCF4	neutrophil cytosolic factor 4, 40kDa	0.930466			216207_x_at	IGKV1D-13	Immunoglobulin kappa variable 1D-13	0.996166			215036_at	IGLC1	Immunoglobulin lambda constant 1 (Mcg marker)	0.923388			202269_x_at	GBP1	guanylate binding protein 1, interferon-inducible, 67kDa	0.952922			215049_x_at	CD163	CD163 molecule	0.98556			211597_s_at	HOPX	HOP homeobox	0.995654
212415_at	41158	septin 6	0.930445			211650_x_at	IGK@	Immunoglobulin kappa locus	0.996154			203332_s_at	INPP5D	inositol polyphosphate-5-phosphatase, 145kDa	0.923384			218986_s_at	DDX60	DEAD (Asp-Glu-Ala-Asp) box polypeptide 60	0.952864			210176_at	TLR1	toll-like receptor 1	0.985556			203887_s_at	THBD	thrombomodulin	0.995652
211902_x_at	YME1L1	YME1-like 1 (S. cerevisiae)	0.930428			217239_x_at	LOC100508797	hypothetical protein LOC100508797	0.996153			220093_at	ANTXR1	anthrax toxin receptor 1	0.923363			219352_at	HERC6	hect domain and RLD 6	0.952863			202800_at	SLC1A3	solute carrier family 1 (glial high affinity glutamate transporter), member 3	0.985551			218574_s_at	LMCD1	LIM and cysteine-rich domains 1	0.995651
219971_at	IL21R	interleukin 21 receptor	0.930428			216984_x_at	CKAP2	Cytoskeleton associated protein 2	0.996151			209881_s_at	LAT	Linker for activation of T cells	0.92312			202086_at	MX1	myxovirus (influenza virus) resistance 1, interferon-inducible protein p78 (mouse)	0.95286			204006_s_at	FCGR3B	Fc fragment of IgG, low affinity IIIb, receptor (CD16b)	0.985548			204221_x_at	GLIPR1	GLI pathogenesis-related 1	0.99565
204951_at	RHOH	ras homolog gene family, member H	0.930395			221671_x_at	IGKC	Immunoglobulin kappa constant	0.996146			203426_s_at	IGFBP5	insulin-like growth factor binding protein 5	0.922943			211530_x_at	HLA-G	major histocompatibility complex, class I, G	0.952857			205270_s_at	LCP2	lymphocyte cytosolic protein 2 (SH2 domain containing leukocyte protein of 76kDa)	0.985544			57715_at	CALHM2	calcium homeostasis modulator 2	0.995647
209083_at	CORO1A	coronin, actin binding protein, 1A	0.930329			214836_x_at	IGKC	Immunoglobulin kappa constant	0.996143			211133_x_at	LILRA6 /// LILRB3	leukocyte immunoglobulin-like receptor, subfamily A (with TM domain), member 6 /// leukocyte immunoglobulin-like receptor, subfamily B (with TM and ITIM domains), member 3	0.922837			208436_s_at	IRF7	interferon regulatory factor 7	0.952819			205098_at	CCR1	chemokine (C-C motif) receptor 1	0.985536			212298_at	NRP1	neuropilin 1	0.995644
206060_s_at	PTPN22	protein tyrosine phosphatase, non-receptor type 22 (lymphoid)	0.930248			214777_at	IGKV4-1	immunoglobulin kappa variable 4-1	0.996133			216394_x_at	NA	Clone CPRF1-T2 immunoglobulin lambda chain VJ region, (IGL)	0.922786			203882_at	IRF9	interferon regulatory factor 9	0.952807			210895_s_at	CD86	CD86 molecule	0.985535			202948_at	IL1R1	interleukin 1 receptor, type I	0.995644
206296_x_at	MAP4K1	mitogen-activated protein kinase kinase kinase kinase 1	0.930243			205267_at	POU2AF1	POU class 2 associating factor 1	0.996128			205212_s_at	ACAP1	ArfGAP with coiled-coil, ankyrin repeat and PH domains 1	0.922781			206553_at	OAS2	2'-5'-oligoadenylate synthetase 2, 69/71kDa	0.952798			219505_at	CECR1	cat eye syndrome chromosome region, candidate 1	0.985524			201667_at	GJA1	gap junction protein, alpha 1, 43kDa	0.995639
210972_x_at	YME1L1	YME1-like 1 (S. cerevisiae)	0.930211			217148_x_at	IGLC1	Immunoglobulin lambda constant 1 (Mcg marker)	0.996123			211190_x_at	CD84	CD84 molecule	0.922497			203595_s_at	IFIT5	interferon-induced protein with tetratricopeptide repeats 5	0.952782			201422_at	IFI30	interferon, gamma-inducible protein 30	0.98552			204163_at	EMILIN1	elastin microfibril interfacer 1	0.995635
206804_at	CD3G	CD3g molecule, gamma (CD3-TCR complex)	0.930163			217235_x_at	CKAP2	Cytoskeleton associated protein 2	0.996115			210225_x_at	LILRB3	leukocyte immunoglobulin-like receptor, subfamily B (with TM and ITIM domains), member 3	0.922364			211528_x_at	HLA-G	major histocompatibility complex, class I, G	0.952762			204787_at	VSIG4	V-set and immunoglobulin domain containing 4	0.98552			203603_s_at	ZEB2	zinc finger E-box binding homeobox 2	0.995626
204960_at	PTPRCAP	protein tyrosine phosphatase, receptor type, C-associated protein	0.930162			216401_x_at	---	---	0.996084			212883_at	APOE	Apolipoprotein E	0.922269			221978_at	HLA-F	major histocompatibility complex, class I, F	0.95273			209901_x_at	AIF1	allograft inflammatory factor 1	0.985511			202237_at	NNMT	nicotinamide N-methyltransferase	0.995626
205758_at	CD8A	CD8a molecule	0.930149			217378_x_at	---	---	0.996076			217083_at	NA	IgG heavy chain variable region (Vh26)	0.922193			209140_x_at	HLA-B	major histocompatibility complex, class I, B	0.952715			201858_s_at	SRGN	serglycin	0.985505			209210_s_at	FERMT2	fermitin family member 2	0.995619
206337_at	CCR7	chemokine (C-C motif) receptor 7	0.930074			214768_x_at	IGKC	Immunoglobulin kappa constant	0.996028			211135_x_at	LILRB3	leukocyte immunoglobulin-like receptor, subfamily B (with TM and ITIM domains), member 3	0.92137			38241_at	BTN3A3	butyrophilin, subfamily 3, member A3	0.952709			208018_s_at	HCK	hemopoietic cell kinase	0.985504			205100_at	GFPT2	glutamine-fructose-6-phosphate transaminase 2	0.995613
209827_s_at	IL16	interleukin 16 (lymphocyte chemoattractant factor)	0.930048			211634_x_at	IGHV1-69	Immunoglobulin heavy variable 1-69	0.996006			210784_x_at	LILRA6 /// LILRB3	leukocyte immunoglobulin-like receptor, subfamily A (with TM domain), member 6 /// leukocyte immunoglobulin-like receptor, subfamily B (with TM and ITIM domains), member 3	0.921218			209040_s_at	PSMB8	proteasome (prosome, macropain) subunit, beta type, 8 (large multifunctional peptidase 7)	0.952703			205988_at	CD84	CD84 molecule	0.9855			212154_at	SDC2	syndecan 2	0.995613
220485_s_at	SIRPG	signal-regulatory protein gamma	0.930005			216541_x_at	IGHG1 /// IGHM /// LOC100133862	immunoglobulin heavy constant gamma 1 (G1m marker) /// immunoglobulin heavy constant mu /// ig heavy chain V-I region V35-like	0.995976			219528_s_at	BCL11B	B-cell CLL/lymphoma 11B (zinc finger protein)	0.919629			213797_at	RSAD2	radical S-adenosyl methionine domain containing 2	0.952699			221698_s_at	CLEC7A	C-type lectin domain family 7, member A	0.985499			217762_s_at	RAB31	RAB31, member RAS oncogene family	0.995609
206181_at	SLAMF1	signaling lymphocytic activation molecule family member 1	0.92992			217179_x_at	NA	Isolate P5_mB40_?LC immunoglobulin variable region	0.995941			214577_at	MAP1B	microtubule-associated protein 1B	0.916867			216526_x_at	HLA-C	major histocompatibility complex, class I, C	0.952688			210889_s_at	FCGR2B	Fc fragment of IgG, low affinity IIb, receptor (CD32)	0.985495			218871_x_at	CSGALNACT2	chondroitin sulfate N-acetylgalactosaminyltransferase 2	0.995609
214567_s_at	XCL2	Chemokine (C motif) ligand 2	0.929903			214669_x_at	IGKC	Immunoglobulin kappa constant	0.995914			212937_s_at	COL6A1	collagen, type VI, alpha 1	0.912202			200887_s_at	STAT1	signal transducer and activator of transcription 1, 91kDa	0.95268			205859_at	LY86	lymphocyte antigen 86	0.985492			203817_at	GUCY1B3	guanylate cyclase 1, soluble, beta 3	0.995607
209685_s_at	PRKCB	protein kinase C, beta	0.929821			215946_x_at	IGLL3P	immunoglobulin lambda-like polypeptide 3, pseudogene	0.995879			214027_x_at	FAM48A	Family with sequence similarity 48, member A	0.912181			210514_x_at	HLA-G	major histocompatibility complex, class I, G	0.952663			202988_s_at	RGS1	regulator of G-protein signaling 1	0.985483			217369_at	IGHG1	immunoglobulin heavy constant gamma 1 (G1m marker)	0.995606
206974_at	CXCR6	chemokine (C-X-C motif) receptor 6	0.929818			204562_at	IRF4	interferon regulatory factor 4	0.969785			205039_s_at	IKZF1	IKAROS family zinc finger 1 (Ikaros)	0.909935			200905_x_at	HLA-E	major histocompatibility complex, class I, E	0.952653			214181_x_at	LST1	leukocyte specific transcript 1	0.985483			202351_at	ITGAV	integrin, alpha V (vitronectin receptor, alpha polypeptide, antigen CD51)	0.9956
209671_x_at	YME1L1	YME1-like 1 (S. cerevisiae)	0.929687			217145_at	IGK@ /// IGKC /// LOC652694	immunoglobulin kappa locus /// immunoglobulin kappa constant /// similar to Ig kappa chain V-I region HK102 precursor	0.939504			214543_x_at	QKI	quaking homolog, KH domain RNA binding (mouse)	0.892308			205660_at	OASL	2'-5'-oligoadenylate synthetase-like	0.952594			205159_at	CSF2RB	colony stimulating factor 2 receptor, beta, low-affinity (granulocyte-macrophage)	0.985482			200907_s_at	PALLD	palladin, cytoskeletal associated protein	0.995593
64064_at	GIMAP5	GTPase, IMAP family member 5	0.929673			206150_at	CD27	CD27 molecule	0.764246			208450_at	LGALS2	lectin, galactoside-binding, soluble, 2	0.88333			203596_s_at	IFIT5	interferon-induced protein with tetratricopeptide repeats 5	0.952569			212829_at	PIP4K2A	phosphatidylinositol-5-phosphate 4-kinase, type II, alpha	0.985476			219134_at	ELTD1	EGF, latrophilin and seven transmembrane domain containing 1	0.99559
207339_s_at	LTB	lymphotoxin beta (TNF superfamily, member 3)	0.92961									222292_at	CD40	CD40 molecule, TNF receptor superfamily member 5	0.878081			204747_at	IFIT3	interferon-induced protein with tetratricopeptide repeats 3	0.952559			203932_at	HLA-DMB	major histocompatibility complex, class II, DM beta	0.985474			213316_at	KIAA1462	KIAA1462	0.995581
213193_x_at	IL23A	Interleukin 23, alpha subunit p19	0.929566									211887_x_at	MSR1	macrophage scavenger receptor 1	0.874281			204070_at	RARRES3	retinoic acid receptor responder (tazarotene induced) 3	0.952541			214574_x_at	LST1	leukocyte specific transcript 1	0.985469			208982_at	PECAM1	platelet/endothelial cell adhesion molecule	0.99558
214617_at	PRF1	perforin 1 (pore forming protein)	0.929566									202989_at	RGS1	regulator of G-protein signaling 1	0.874246			221875_x_at	HLA-F	major histocompatibility complex, class I, F	0.952539			204924_at	TLR2	toll-like receptor 2	0.985463			202202_s_at	LAMA4	laminin, alpha 4	0.995578
204852_s_at	PTPN7	protein tyrosine phosphatase, non-receptor type 7	0.92955									207979_s_at	CD8B	CD8b molecule	0.867422			202531_at	IRF1	interferon regulatory factor 1	0.95249			209795_at	CD69	CD69 molecule	0.985461			204115_at	GNG11	guanine nucleotide binding protein (G protein), gamma 11	0.995576
214339_s_at	MAP4K1	mitogen-activated protein kinase kinase kinase kinase 1	0.929382									221080_s_at	DENND1C	DENN/MADD domain containing 1C	0.864073			201649_at	UBE2L6	ubiquitin-conjugating enzyme E2L 6	0.952469			205419_at	GPR183	G protein-coupled receptor 183	0.985459			212822_at	HEG1	HEG homolog 1 (zebrafish)	0.995573
207957_s_at	PRKCB	protein kinase C, beta	0.929267									220423_at	PLA2G2D	phospholipase A2, group IID	0.839451			208812_x_at	HLA-C	major histocompatibility complex, class I, C	0.95244			219574_at	40969	membrane-associated ring finger (C3HC4) 1	0.985457			212262_at	QKI	quaking homolog, KH domain RNA binding (mouse)	0.99557
204198_s_at	RUNX3	runt-related transcription factor 3	0.928964									217192_s_at	PRDM1	PR domain containing 1, with ZNF domain	0.812827			AFFX-HUMISGF3A/M97935_3_at	STAT1	signal transducer and activator of transcription 1, 91kDa	0.95235			214038_at	CCL8	chemokine (C-C motif) ligand 8	0.98544			219432_at	EVC	Ellis van Creveld syndrome	0.995569
210279_at	GPR18	G protein-coupled receptor 18	0.928963									210038_at	PRKCQ	protein kinase C, theta	0.806288			204439_at	IFI44L	interferon-induced protein 44-like	0.952275			206715_at	TFEC	transcription factor EC	0.985438			206953_s_at	LPHN2	latrophilin 2	0.995568
214032_at	ZAP70	zeta-chain (TCR) associated protein kinase 70kDa	0.92886									215035_at	IGLC1	Immunoglobulin lambda constant 1 (Mcg marker)	0.789972			205890_s_at	UBD	Ubiquitin D	0.95222			208306_x_at	HLA-DRB4	Major histocompatibility complex, class II, DR beta 4	0.985436			202238_s_at	NNMT	nicotinamide N-methyltransferase	0.995567
220005_at	P2RY13	purinergic receptor P2Y, G-protein coupled, 13	0.928723									35150_at	CD40	CD40 molecule, TNF receptor superfamily member 5	0.780154			202307_s_at	TAP1	transporter 1, ATP-binding cassette, sub-family B (MDR/TAP)	0.952194			214560_at	FPR3	formyl peptide receptor 3	0.985435			212091_s_at	COL6A1	collagen, type VI, alpha 1	0.995563
211005_at	LAT	Linker for activation of T cells	0.928692									208594_x_at	LILRB3	Leukocyte immunoglobulin-like receptor, subfamily B (with TM and ITIM domains), member 3	0.758758			204211_x_at	EIF2AK2	eukaryotic translation initiation factor 2-alpha kinase 2	0.952184			219947_at	CLEC4A	C-type lectin domain family 4, member A	0.985434			212385_at	TCF4	transcription factor 4	0.995562
204891_s_at	LCK	lymphocyte-specific protein tyrosine kinase	0.928657									211210_x_at	SH2D1A	SH2 domain containing 1A	0.755154			204806_x_at	HLA-F	major histocompatibility complex, class I, F	0.952104			212998_x_at	HLA-DQB1	Major histocompatibility complex, class II, DQ beta 1	0.985433			209263_x_at	TSPAN4	tetraspanin 4	0.995562
205692_s_at	CD38	CD38 molecule	0.927709									208423_s_at	MSR1	macrophage scavenger receptor 1	0.720999			219209_at	IFIH1	interferon induced with helicase C domain 1	0.95207			203923_s_at	CYBB	cytochrome b-245, beta polypeptide	0.98543			204457_s_at	GAS1	growth arrest-specific 1	0.995556
204882_at	ARHGAP25	Rho GTPase activating protein 25	0.926569									215332_s_at	CD8B	CD8b molecule	0.715695			210163_at	CXCL11	chemokine (C-X-C motif) ligand 11	0.952002			218999_at	TMEM140	transmembrane protein 140	0.985421			218469_at	GREM1	gremlin 1	0.995552
204655_at	CCL5	chemokine (C-C motif) ligand 5	0.925									221602_s_at	FAIM3	Fas apoptotic inhibitory molecule 3	0.687681			213294_at	EIF2AK2	eukaryotic translation initiation factor 2-alpha kinase 2	0.951991			201743_at	CD14	CD14 molecule	0.985419			213069_at	HEG1	HEG homolog 1 (zebrafish)	0.995549
205671_s_at	HLA-DOB	major histocompatibility complex, class II, DO beta	0.922981									214366_s_at	ALOX5	arachidonate 5-lipoxygenase	0.684284			209969_s_at	STAT1	signal transducer and activator of transcription 1, 91kDa	0.951842			206471_s_at	PLXNC1	plexin C1	0.985418			218573_at	MAGEH1	melanoma antigen family H, 1	0.995548
213666_at	41158	septin 6	0.9227									206206_at	CD180	CD180 molecule	0.681085			204994_at	MX2	myxovirus (influenza virus) resistance 2 (mouse)	0.951724			202953_at	C1QB	complement component 1, q subcomponent, B chain	0.985415			203729_at	EMP3	epithelial membrane protein 3	0.995546
35974_at	LRMP	lymphoid-restricted membrane protein	0.919586									203472_s_at	SLCO2B1	solute carrier organic anion transporter family, member 2B1	0.656213			214453_s_at	IFI44	interferon-induced protein 44	0.95144			212671_s_at	HLA-DQA1	Major histocompatibility complex, class II, DQ alpha 1	0.985415			208789_at	PTRF	polymerase I and transcript release factor	0.995545
205504_at	BTK	Bruton agammaglobulinemia tyrosine kinase	0.918032									221004_s_at	ITM2C	integral membrane protein 2C	0.636964			200904_at	HLA-E	major histocompatibility complex, class I, E	0.95141			204670_x_at	HLA-DRB1	Major histocompatibility complex, class II, DR beta 1	0.985413			217757_at	A2M	alpha-2-macroglobulin	0.995545
204118_at	CD48	CD48 molecule	0.914744									211557_x_at	SLCO2B1	solute carrier organic anion transporter family, member 2B1	0.628827			217456_x_at	HLA-E	major histocompatibility complex, class I, E	0.95127			206363_at	MAF	v-maf musculoaponeurotic fibrosarcoma oncogene homolog (avian)	0.98541			201426_s_at	VIM	vimentin	0.995544
214450_at	CTSW	cathepsin W	0.910224									211655_at	IGLC1	Immunoglobulin lambda constant 1 (Mcg marker)	0.509233			209546_s_at	APOL1	apolipoprotein L, 1	0.95022			213241_at	PLXNC1	plexin C1	0.98541			212386_at	TCF4	transcription factor 4	0.995544
216191_s_at	YME1L1	YME1-like 1 (S. cerevisiae)	0.909887									212827_at	IGHG1	Immunoglobulin heavy constant gamma 1 (G1m marker)	0.471751			219045_at	RHOF	ras homolog gene family, member F (in filopodia)	0.950017			209933_s_at	CD300A	CD300a molecule	0.985409			221447_s_at	GLT8D2	glycosyltransferase 8 domain containing 2	0.995543
204674_at	LRMP	lymphoid-restricted membrane protein	0.909804									220059_at	STAP1	signal transducing adaptor family member 1	0.412459			221059_s_at	CHST6	Carbohydrate (N-acetylglucosamine 6-O) sulfotransferase 6	0.945111			219777_at	GIMAP6	GTPase, IMAP family member 6	0.985408			221773_at	ELK3	ELK3, ETS-domain protein (SRF accessory protein 2)	0.995542
221601_s_at	FAIM3	Fas apoptotic inhibitory molecule 3	0.907522									211663_x_at	PTGDS	prostaglandin D2 synthase 21kDa (brain)	0.398161			217826_s_at	UBE2J1	ubiquitin-conjugating enzyme E2, J1 (UBC6 homolog, yeast)	0.941298			206214_at	PLA2G7	phospholipase A2, group VII (platelet-activating factor acetylhydrolase, plasma)	0.985399			204677_at	CDH5	cadherin 5, type 2 (vascular endothelium)	0.99554
205488_at	GZMA	granzyme A (granzyme 1, cytotoxic T-lymphocyte-associated serine esterase 3)	0.905664									205903_s_at	KCNN3	potassium intermediate/small conductance calcium-activated channel, subfamily N, member 3	0.353113			217823_s_at	UBE2J1	ubiquitin-conjugating enzyme E2, J1 (UBC6 homolog, yeast)	0.939844			205681_at	BCL2A1	BCL2-related protein A1	0.985396			210990_s_at	LAMA4	laminin, alpha 4	0.995539
204563_at	SELL	selectin L	0.901242									206478_at	KIAA0125	KIAA0125	0.324411			202910_s_at	CD97	CD97 molecule	0.922481			205786_s_at	ITGAM	integrin, alpha M (complement component 3 receptor 3 subunit)	0.985393			219165_at	PDLIM2	PDZ and LIM domain 2 (mystique)	0.995538
210072_at	CCL19	chemokine (C-C motif) ligand 19	0.900016									206682_at	CLEC10A	C-type lectin domain family 10, member A	0.218538			203508_at	TNFRSF1B	tumor necrosis factor receptor superfamily, member 1B	0.917884			202638_s_at	ICAM1	intercellular adhesion molecule 1	0.985392			212950_at	GPR116	G protein-coupled receptor 116	0.995538
204192_at	CD37	CD37 molecule	0.892587															204502_at	SAMHD1	SAM domain and HD domain 1	0.909922			205119_s_at	FPR1	formyl peptide receptor 1	0.98539			219489_s_at	RHBDL2	Rhomboid, veinlet-like 2 (Drosophila)	0.995525
206707_x_at	FAM65B	family with sequence similarity 65, member B	0.89163															203047_at	STK10	serine/threonine kinase 10	0.902387			206584_at	LY96	lymphocyte antigen 96	0.985387			215646_s_at	VCAN	versican	0.995525
207104_x_at	LILRB1	leukocyte immunoglobulin-like receptor, subfamily B (with TM and ITIM domains), member 1	0.885416															206513_at	AIM2	absent in melanoma 2	0.900783			215051_x_at	AIF1	allograft inflammatory factor 1	0.985387			214438_at	HLX	H2.0-like homeobox	0.995522
204153_s_at	MFNG	MFNG O-fucosylpeptide 3-beta-N-acetylglucosaminyltransferase	0.863676															203528_at	SEMA4D	sema domain, immunoglobulin domain (Ig), transmembrane domain (TM) and short cytoplasmic domain, (semaphorin) 4D	0.896959			208894_at	HLA-DRA	major histocompatibility complex, class II, DR alpha	0.985382			219102_at	RCN3	reticulocalbin 3, EF-hand calcium binding domain	0.995518
204661_at	CD52	CD52 molecule	0.857687															40420_at	STK10	serine/threonine kinase 10	0.872088			214467_at	GPR65	G protein-coupled receptor 65	0.985372			212158_at	SDC2	syndecan 2	0.995518
214470_at	KLRB1	killer cell lectin-like receptor subfamily B, member 1	0.854314															210029_at	IDO1	indoleamine 2,3-dioxygenase 1	0.871007			210992_x_at	FCGR2C	Fc fragment of IgG, low affinity IIc, receptor for (CD32) (gene/pseudogene)	0.985371			217764_s_at	RAB31	RAB31, member RAS oncogene family	0.995517
219667_s_at	BANK1	B-cell scaffold protein with ankyrin repeats 1	0.854007															219117_s_at	FKBP11	FK506 binding protein 11, 19 kDa	0.846114			209906_at	C3AR1	complement component 3a receptor 1	0.985366			210762_s_at	DLC1	deleted in liver cancer 1	0.995516
217418_x_at	MS4A1	membrane-spanning 4-domains, subfamily A, member 1	0.844756															217478_s_at	HLA-DMA	major histocompatibility complex, class II, DM alpha	0.828793			210982_s_at	HLA-DRA	major histocompatibility complex, class II, DR alpha	0.985363			221565_s_at	CALHM2	calcium homeostasis modulator 2	0.995515
204265_s_at	GPSM3	G-protein signaling modulator 3	0.829038															203010_at	STAT5A	signal transducer and activator of transcription 5A	0.800616			211742_s_at	EVI2B	ecotropic viral integration site 2B	0.985362			209955_s_at	FAP	fibroblast activation protein, alpha	0.995512
211748_x_at	PTGDS	prostaglandin D2 synthase 21kDa (brain)	0.8277															212314_at	SEL1L3	sel-1 suppressor of lin-12-like 3 (C. elegans)	0.754103			203473_at	SLCO2B1	solute carrier organic anion transporter family, member 2B1	0.985357			202207_at	ARL4C	ADP-ribosylation factor-like 4C	0.995508
210356_x_at	MS4A1	membrane-spanning 4-domains, subfamily A, member 1	0.824687															212311_at	SEL1L3	sel-1 suppressor of lin-12-like 3 (C. elegans)	0.739904			211990_at	HLA-DPA1	major histocompatibility complex, class II, DP alpha 1	0.985351			212344_at	SULF1	sulfatase 1	0.995507
211795_s_at	FYB	FYN binding protein	0.809398															209728_at	HLA-DRB4	Major histocompatibility complex, class II, DR beta 4	0.725959			204646_at	DPYD	dihydropyrimidine dehydrogenase	0.98535			204879_at	PDPN	podoplanin	0.995506
211336_x_at	LILRB1	leukocyte immunoglobulin-like receptor, subfamily B (with TM and ITIM domains), member 1	0.777874															213975_s_at	LYZ	lysozyme	0.70403			204103_at	CCL4	chemokine (C-C motif) ligand 4	0.985348			207266_x_at	RBMS1	RNA binding motif, single stranded interacting protein 1	0.995506
219159_s_at	SLAMF7	SLAM family member 7	0.764173															219118_at	FKBP11	FK506 binding protein 11, 19 kDa	0.668219			203416_at	CD53	CD53 molecule	0.985347			209496_at	RARRES2	retinoic acid receptor responder (tazarotene induced) 2	0.995506
204205_at	APOBEC3G	apolipoprotein B mRNA editing enzyme, catalytic polypeptide-like 3G	0.746118															208296_x_at	TNFAIP8	tumor necrosis factor, alpha-induced protein 8	0.459025			203382_s_at	APOE	apolipoprotein E	0.985346			211571_s_at	VCAN	versican	0.995506
221087_s_at	APOL3	apolipoprotein L, 3	0.744932															210260_s_at	TNFAIP8	tumor necrosis factor, alpha-induced protein 8	0.432994			34210_at	CD52	CD52 molecule	0.985344			218656_s_at	LHFP	lipoma HMGIC fusion partner	0.995505
215346_at	CD40	CD40 molecule, TNF receptor superfamily member 5	0.741468															217825_s_at	UBE2J1	ubiquitin-conjugating enzyme E2, J1 (UBC6 homolog, yeast)	0.350176			219386_s_at	SLAMF8	SLAM family member 8	0.985337			210809_s_at	POSTN	periostin, osteoblast specific factor	0.995504
216233_at	CD163	CD163 molecule	0.726285															217168_s_at	HERPUD1	homocysteine-inducible, endoplasmic reticulum stress-inducible, ubiquitin-like domain member 1	0.339615			204929_s_at	VAMP5	vesicle-associated membrane protein 5 (myobrevin)	0.985336			202206_at	ARL4C	ADP-ribosylation factor-like 4C	0.995504
221491_x_at	HLA-DRB1	Major histocompatibility complex, class II, DR beta 1	0.708515															217824_at	UBE2J1	ubiquitin-conjugating enzyme E2, J1 (UBC6 homolog, yeast)	0.305816			219607_s_at	MS4A4A	membrane-spanning 4-domains, subfamily A, member 4	0.985336			200897_s_at	PALLD	palladin, cytoskeletal associated protein	0.995503
212999_x_at	HLA-DQB1	major histocompatibility complex, class II, DQ beta 1	0.70464															221253_s_at	TXNDC5	Thioredoxin domain containing 5 (endoplasmic reticulum)	0.245316			220088_at	C5AR1	complement component 5a receptor 1	0.985332			206796_at	WISP1	WNT1 inducible signaling pathway protein 1	0.995503
206978_at	CCR2	chemokine (C-C motif) receptor 2	0.674603																					201721_s_at	LAPTM5	lysosomal protein transmembrane 5	0.985331			202273_at	PDGFRB	platelet-derived growth factor receptor, beta polypeptide	0.995499
211794_at	FYB	FYN binding protein	0.659289																					209924_at	CCL18	chemokine (C-C motif) ligand 18 (pulmonary and activation-regulated)	0.98533			202007_at	NID1	nidogen 1	0.995499
204961_s_at	NCF1	Neutrophil cytosolic factor 1	0.605012																					209823_x_at	HLA-DQB1	major histocompatibility complex, class II, DQ beta 1	0.98533			201389_at	ITGA5	integrin, alpha 5 (fibronectin receptor, alpha polypeptide)	0.995496
213831_at	HLA-DQA1	major histocompatibility complex, class II, DQ alpha 1	0.596652																					213566_at	RNASE6	ribonuclease, RNase A family, k6	0.985329			217525_at	OLFML1	olfactomedin-like 1	0.995492
214084_x_at	NCF1B	Neutrophil cytosolic factor 1B pseudogene	0.595359																					203471_s_at	PLEK	pleckstrin	0.985326			200906_s_at	PALLD	palladin, cytoskeletal associated protein	0.995492
202644_s_at	TNFAIP3	tumor necrosis factor, alpha-induced protein 3	0.584282																					216950_s_at	FCGR1A	Fc fragment of IgG, high affinity Ia, receptor (CD64)	0.985323			213800_at	CFH	complement factor H	0.995491
203470_s_at	PLEK	pleckstrin	0.580702																					204638_at	ACP5	acid phosphatase 5, tartrate resistant	0.985323			214701_s_at	FN1	fibronectin 1	0.995491
209480_at	HLA-DQB1	major histocompatibility complex, class II, DQ beta 1	0.562011																					202637_s_at	ICAM1	intercellular adhesion molecule 1	0.985323			212382_at	TCF4	transcription factor 4	0.99549
207796_x_at	KLRD1	killer cell lectin-like receptor subfamily D, member 1	0.471629																					219385_at	SLAMF8	SLAM family member 8	0.985319			219773_at	NOX4	NADPH oxidase 4	0.995489
205495_s_at	GNLY	granulysin	0.401201																					210644_s_at	LAIR1	leukocyte-associated immunoglobulin-like receptor 1	0.985317			213428_s_at	COL6A1	collagen, type VI, alpha 1	0.995485
37145_at	GNLY	granulysin	0.398933																					219593_at	SLC15A3	solute carrier family 15, member 3	0.985316			211958_at	IGFBP5	insulin-like growth factor binding protein 5	0.995482
207795_s_at	KLRD1	killer cell lectin-like receptor subfamily D, member 1	0.378447																					201859_at	SRGN	serglycin	0.985307			212464_s_at	FN1	fibronectin 1	0.995482
210164_at	GZMB	granzyme B (granzyme 2, cytotoxic T-lymphocyte-associated serine esterase 1)	0.354878																					220330_s_at	SAMSN1	SAM domain, SH3 domain and nuclear localization signals 1	0.985304			210511_s_at	INHBA	inhibin, beta A	0.995481
203915_at	CXCL9	chemokine (C-X-C motif) ligand 9	0.238267																					212588_at	PTPRC	protein tyrosine phosphatase, receptor type, C	0.985302			203888_at	THBD	thrombomodulin	0.995479
																								204174_at	ALOX5AP	arachidonate 5-lipoxygenase-activating protein	0.985301			216442_x_at	FN1	fibronectin 1	0.995476
																								214511_x_at	FCGR1B	Fc fragment of IgG, high affinity Ib, receptor (CD64)	0.9853			213125_at	OLFML2B	olfactomedin-like 2B	0.995475
																								217838_s_at	EVL	Enah/Vasp-like	0.985291			213869_x_at	THY1	Thy-1 cell surface antigen	0.995474
																								201720_s_at	LAPTM5	lysosomal protein transmembrane 5	0.985285			204114_at	NID2	nidogen 2 (osteonidogen)	0.995474
																								203645_s_at	CD163	CD163 molecule	0.985283			209356_x_at	EFEMP2	EGF-containing fibulin-like extracellular matrix protein 2	0.995471
																								209732_at	CLEC2B	C-type lectin domain family 2, member B	0.985274			211719_x_at	FN1	fibronectin 1	0.995468
																								210629_x_at	LST1	leukocyte specific transcript 1	0.98527			200986_at	SERPING1	serpin peptidase inhibitor, clade G (C1 inhibitor), member 1	0.995467
																								209201_x_at	CXCR4	chemokine (C-X-C motif) receptor 4	0.985269			203570_at	LOXL1	lysyl oxidase-like 1	0.995467
																								204232_at	FCER1G	Fc fragment of IgE, high affinity I, receptor for; gamma polypeptide	0.985261			212354_at	SULF1	sulfatase 1	0.995463
																								211656_x_at	HLA-DQB1	Major histocompatibility complex, class II, DQ beta 1	0.98526			215446_s_at	LOX	lysyl oxidase	0.995461
																								204236_at	FLI1	Friend leukemia virus integration 1	0.985254			209473_at	ENTPD1	ectonucleoside triphosphate diphosphohydrolase 1	0.995461
																								210152_at	LILRB4	leukocyte immunoglobulin-like receptor, subfamily B (with TM and ITIM domains), member 4	0.98525			221011_s_at	LBH	limb bud and heart development homolog (mouse)	0.99546
																								204007_at	FCGR3B	Fc fragment of IgG, low affinity IIIb, receptor (CD16b)	0.985245			202208_s_at	ARL4C	ADP-ribosylation factor-like 4C	0.995458
																								219666_at	MS4A6A	membrane-spanning 4-domains, subfamily A, member 6A	0.985245			204135_at	FILIP1L	filamin A interacting protein 1-like	0.995453
																								217078_s_at	CD300A	CD300a molecule	0.985237			218468_s_at	GREM1	gremlin 1	0.995453
																								201137_s_at	HLA-DPB1	major histocompatibility complex, class II, DP beta 1	0.985237			208850_s_at	THY1	Thy-1 cell surface antigen	0.995452
																								211991_s_at	HLA-DPA1	major histocompatibility complex, class II, DP alpha 1	0.985231			207714_s_at	SERPINH1	serpin peptidase inhibitor, clade H (heat shock protein 47), member 1, (collagen binding protein 1)	0.995449
																								221724_s_at	CLEC4A	C-type lectin domain family 4, member A	0.985222			204589_at	NUAK1	NUAK family, SNF1-like kinase, 1	0.995448
																								213095_x_at	AIF1	allograft inflammatory factor 1	0.985219			202283_at	SERPINF1	serpin peptidase inhibitor, clade F (alpha-2 antiplasmin, pigment epithelium derived factor), member 1	0.995447
																								212636_at	QKI	quaking homolog, KH domain RNA binding (mouse)	0.985207			201149_s_at	TIMP3	TIMP metallopeptidase inhibitor 3	0.995445
																								208885_at	LCP1	lymphocyte cytosolic protein 1 (L-plastin)	0.985204			203868_s_at	VCAM1	vascular cell adhesion molecule 1	0.995444
																								205269_at	LCP2	lymphocyte cytosolic protein 2 (SH2 domain containing leukocyte protein of 76kDa)	0.985199			215127_s_at	RBMS1	RNA binding motif, single stranded interacting protein 1	0.995444
																								209949_at	NCF2	neutrophil cytosolic factor 2	0.985186			209721_s_at	IFFO1	intermediate filament family orphan 1	0.995443
																								213160_at	DOCK2	dedicator of cytokinesis 2	0.985181			203851_at	IGFBP6	insulin-like growth factor binding protein 6	0.995442
																								205686_s_at	CD86	CD86 molecule	0.985178			211668_s_at	PLAU	plasminogen activator, urokinase	0.995441
																								204122_at	TYROBP	TYRO protein tyrosine kinase binding protein	0.985173			203417_at	MFAP2	microfibrillar-associated protein 2	0.995439
																								202665_s_at	WIPF1	WAS/WASL interacting protein family, member 1	0.985143			203238_s_at	NOTCH3	notch 3	0.995436
																								204774_at	EVI2A	ecotropic viral integration site 2A	0.98514			213422_s_at	MXRA8	matrix-remodelling associated 8	0.995434
																								210146_x_at	LILRB2	leukocyte immunoglobulin-like receptor, subfamily B (with TM and ITIM domains), member 2	0.985131			212624_s_at	CHN1	chimerin (chimaerin) 1	0.995434
																								206420_at	IGSF6	immunoglobulin superfamily, member 6	0.985126			213010_at	PRKCDBP	protein kinase C, delta binding protein	0.995429
																								201141_at	GPNMB	glycoprotein (transmembrane) nmb	0.985124			202052_s_at	RAI14	retinoic acid induced 14	0.995427
																								207238_s_at	PTPRC	protein tyrosine phosphatase, receptor type, C	0.985121			206481_s_at	LDB2	LIM domain binding 2	0.995427
																								202087_s_at	CTSL1	cathepsin L1	0.98512			213891_s_at	TCF4	transcription factor 4	0.995425
																								203561_at	FCGR2A	Fc fragment of IgG, low affinity IIa, receptor (CD32)	0.985086			210605_s_at	MFGE8	milk fat globule-EGF factor 8 protein	0.995419
																								202957_at	HCLS1	hematopoietic cell-specific Lyn substrate 1	0.98507			212157_at	SDC2	syndecan 2	0.995414
																								203381_s_at	APOE	apolipoprotein E	0.985062			202765_s_at	FBN1	fibrillin 1	0.995411
																								32128_at	CCL18	chemokine (C-C motif) ligand 18 (pulmonary and activation-regulated)	0.985036			205479_s_at	PLAU	plasminogen activator, urokinase	0.99541
																								201847_at	LIPA	lipase A, lysosomal acid, cholesterol esterase	0.985034			208790_s_at	PTRF	polymerase I and transcript release factor	0.99541
																								203922_s_at	CYBB	cytochrome b-245, beta polypeptide	0.984999			209656_s_at	TMEM47	transmembrane protein 47	0.99541
																								217362_x_at	HLA-DRB4	Major histocompatibility complex, class II, DR beta 4	0.984902			209946_at	VEGFC	vascular endothelial growth factor C	0.995408
																								204959_at	MNDA	myeloid cell nuclear differentiation antigen	0.984817			212263_at	QKI	quaking homolog, KH domain RNA binding (mouse)	0.995407
																								207697_x_at	LILRB2	leukocyte immunoglobulin-like receptor, subfamily B (with TM and ITIM domains), member 2	0.984724			204620_s_at	VCAN	versican	0.995404
																								219506_at	C1orf54	chromosome 1 open reading frame 54	0.983352			202363_at	SPOCK1	sparc/osteonectin, cwcv and kazal-like domains proteoglycan (testican) 1	0.995397
																								218559_s_at	MAFB	v-maf musculoaponeurotic fibrosarcoma oncogene homolog B (avian)	0.983267			202465_at	PCOLCE	procollagen C-endopeptidase enhancer	0.995395
																								205685_at	CD86	CD86 molecule	0.983258			209118_s_at	TUBA1A	tubulin, alpha 1a	0.995393
																								201288_at	ARHGDIB	Rho GDP dissociation inhibitor (GDI) beta	0.981045			209191_at	TUBB6	tubulin, beta 6	0.995393
																								202643_s_at	TNFAIP3	tumor necrosis factor, alpha-induced protein 3	0.980641			202766_s_at	FBN1	fibrillin 1	0.995391
																								208071_s_at	LAIR1	leukocyte-associated immunoglobulin-like receptor 1	0.975867			61734_at	RCN3	reticulocalbin 3, EF-hand calcium binding domain	0.995387
																								209879_at	SELPLG	selectin P ligand	0.975573			206026_s_at	TNFAIP6	tumor necrosis factor, alpha-induced protein 6	0.995387
																								211654_x_at	HLA-DQB1	major histocompatibility complex, class II, DQ beta 1	0.968273			206580_s_at	EFEMP2	EGF-containing fibulin-like extracellular matrix protein 2	0.99537
																								210786_s_at	FLI1	Friend leukemia virus integration 1	0.966129			201744_s_at	LUM	lumican	0.995365
																								213537_at	HLA-DPA1	major histocompatibility complex, class II, DP alpha 1	0.964401			201150_s_at	TIMP3	TIMP metallopeptidase inhibitor 3	0.995362
																								211192_s_at	CD84	CD84 molecule	0.964112			201645_at	TNC	tenascin C	0.995358
																								216598_s_at	CCL2	chemokine (C-C motif) ligand 2	0.943321			201162_at	IGFBP7	insulin-like growth factor binding protein 7	0.995358
																								216250_s_at	LPXN	leupaxin	0.934471			211959_at	IGFBP5	insulin-like growth factor binding protein 5	0.995357
																								209264_s_at	TSPAN4	tetraspanin 4	0.871667			201148_s_at	TIMP3	TIMP metallopeptidase inhibitor 3	0.995353
																								209606_at	CYTIP	cytohesin 1 interacting protein	0.862435			218638_s_at	SPON2	spondin 2, extracellular matrix protein	0.995352
																								209619_at	CD74	CD74 molecule, major histocompatibility complex, class II invariant chain	0.849642			203065_s_at	CAV1	caveolin 1, caveolae protein, 22kDa	0.995352
																								208983_s_at	PECAM1	platelet/endothelial cell adhesion molecule	0.823757			219315_s_at	TMEM204	transmembrane protein 204	0.995343
																								209723_at	SERPINB9	serpin peptidase inhibitor, clade B (ovalbumin), member 9	0.780693			212387_at	TCF4	transcription factor 4	0.995343
																								203523_at	LSP1	lymphocyte-specific protein 1	0.773031			212013_at	PXDN	peroxidasin homolog (Drosophila)	0.995343
																								219836_at	ZBED2	zinc finger, BED-type containing 2	0.661803			212097_at	CAV1	caveolin 1, caveolae protein, 22kDa	0.995339
																								218870_at	ARHGAP15	Rho GTPase activating protein 15	0.499748			207191_s_at	ISLR	immunoglobulin superfamily containing leucine-rich repeat	0.995336
																								210510_s_at	NRP1	neuropilin 1	0.491483			205582_s_at	GGT5	gamma-glutamyltransferase 5	0.995333
																								217966_s_at	FAM129A	family with sequence similarity 129, member A	0.439488			37408_at	MRC2	mannose receptor, C type 2	0.995321
																														217763_s_at	RAB31	RAB31, member RAS oncogene family	0.99532
																														201147_s_at	TIMP3	TIMP metallopeptidase inhibitor 3	0.995287
																														204619_s_at	VCAN	versican	0.995286
																														204140_at	TPST1	tyrosylprotein sulfotransferase 1	0.995286
																														221731_x_at	VCAN	versican	0.995278
																														219410_at	TMEM45A	transmembrane protein 45A	0.995278
																														201105_at	LGALS1	lectin, galactoside-binding, soluble, 1	0.995276
																														221898_at	PDPN	podoplanin	0.995268
																														209348_s_at	MAF	v-maf musculoaponeurotic fibrosarcoma oncogene homolog (avian)	0.995268
																														201185_at	HTRA1	HtrA serine peptidase 1	0.995257
																														208782_at	FSTL1	follistatin-like 1	0.995251
																														213943_at	TWIST1	twist homolog 1 (Drosophila)	0.99525
																														209596_at	MXRA5	matrix-remodelling associated 5	0.995247
																														211964_at	COL4A2	collagen, type IV, alpha 2	0.995211
																														204749_at	NAP1L3	nucleosome assembly protein 1-like 3	0.994816
																														209655_s_at	TMEM47	transmembrane protein 47	0.994746
																														212713_at	MFAP4	microfibrillar-associated protein 4	0.99474
																														212758_s_at	ZEB1	zinc finger E-box binding homeobox 1	0.994696
																														210170_at	PDLIM3	PDZ and LIM domain 3	0.994691
																														202291_s_at	MGP	matrix Gla protein	0.994683
																														209621_s_at	PDLIM3	PDZ and LIM domain 3	0.994671
																														208131_s_at	PTGIS	prostaglandin I2 (prostacyclin) synthase	0.994667
																														200795_at	SPARCL1	SPARC-like 1 (hevin)	0.994649
																														218694_at	ARMCX1	armadillo repeat containing, X-linked 1	0.994636
																														204083_s_at	TPM2	tropomyosin 2 (beta)	0.994632
																														202222_s_at	DES	desmin	0.994629
																														200859_x_at	FLNA	filamin A, alpha	0.994619
																														214752_x_at	FLNA	filamin A, alpha	0.994618
																														221900_at	COL8A2	collagen, type VIII, alpha 2	0.994614
																														212730_at	SYNM	synemin, intermediate filament protein	0.994608
																														209469_at	GPM6A	glycoprotein M6A	0.994606
																														219778_at	ZFPM2	zinc finger protein, multitype 2	0.994588
																														211555_s_at	GUCY1B3	guanylate cyclase 1, soluble, beta 3	0.994587
																														209550_at	NDN	necdin homolog (mouse)	0.994584
																														222379_at	KCNE4	potassium voltage-gated channel, Isk-related family, member 4	0.994576
																														210875_s_at	ZEB1	zinc finger E-box binding homeobox 1	0.994569
																														221814_at	GPR124	G protein-coupled receptor 124	0.994569
																														213746_s_at	FLNA	filamin A, alpha	0.994562
																														209948_at	KCNMB1	potassium large conductance calcium-activated channel, subfamily M, beta member 1	0.994555
																														204052_s_at	SFRP4	secreted frizzled-related protein 4	0.994551
																														209209_s_at	FERMT2	fermitin family member 2	0.994542
																														213122_at	TSPYL5	TSPY-like 5	0.99454
																														201431_s_at	DPYSL3	dihydropyrimidinase-like 3	0.994535
																														204939_s_at	PLN	phospholamban	0.994518
																														204472_at	GEM	GTP binding protein overexpressed in skeletal muscle	0.994514
																														204964_s_at	SSPN	sarcospan (Kras oncogene-associated gene)	0.994512
																														200621_at	CSRP1	cysteine and glycine-rich protein 1	0.994501
																														205168_at	DDR2	discoidin domain receptor tyrosine kinase 2	0.994492
																														201787_at	FBLN1	fibulin 1	0.994492
																														207233_s_at	MITF	microphthalmia-associated transcription factor	0.994489
																														203424_s_at	IGFBP5	insulin-like growth factor binding protein 5	0.994489
																														204938_s_at	PLN	phospholamban	0.994488
																														218864_at	TNS1	tensin 1	0.994481
																														212233_at	MAP1B	microtubule-associated protein 1B	0.994475
																														204400_at	EFS	embryonal Fyn-associated substrate	0.994474
																														221246_x_at	TNS1	tensin 1	0.994471
																														201430_s_at	DPYSL3	dihydropyrimidinase-like 3	0.99447
																														205079_s_at	MPDZ	multiple PDZ domain protein	0.994461
																														204051_s_at	SFRP4	secreted frizzled-related protein 4	0.994461
																														204556_s_at	DZIP1	DAZ interacting protein 1	0.99446
																														205422_s_at	ITGBL1	integrin, beta-like 1 (with EGF-like repeat domains)	0.994459
																														202994_s_at	FBLN1	fibulin 1	0.994458
																														213765_at	MFAP5	microfibrillar associated protein 5	0.994458
																														216005_at	TNC	Tenascin C	0.994454
																														217967_s_at	FAM129A	family with sequence similarity 129, member A	0.994444
																														52651_at	COL8A2	collagen, type VIII, alpha 2	0.994437
																														213413_at	STON1	stonin 1	0.994437
																														201843_s_at	EFEMP1	EGF-containing fibulin-like extracellular matrix protein 1	0.994434
																														213543_at	SGCD	sarcoglycan, delta (35kDa dystrophin-associated glycoprotein)	0.994433
																														204963_at	SSPN	sarcospan (Kras oncogene-associated gene)	0.994426
																														204030_s_at	SCHIP1	Schwannomin interacting protein 1	0.994407
																														205132_at	ACTC1	actin, alpha, cardiac muscle 1	0.994405
																														213910_at	IGFBP7	insulin-like growth factor binding protein 7	0.994402
																														212526_at	SPG20	spastic paraplegia 20 (Troyer syndrome)	0.994402
																														209763_at	CHRDL1	chordin-like 1	0.994397
																														205407_at	RECK	reversion-inducing-cysteine-rich protein with kazal motifs	0.994394
																														213249_at	FBXL7	F-box and leucine-rich repeat protein 7	0.994388
																														206101_at	ECM2	extracellular matrix protein 2, female organ and adipocyte specific	0.994371
																														204069_at	MEIS1	Meis homeobox 1	0.994371
																														209758_s_at	MFAP5	microfibrillar associated protein 5	0.994362
																														213974_at	ADAMTSL3	ADAMTS-like 3	0.994357
																														202008_s_at	NID1	nidogen 1	0.994357
																														204557_s_at	DZIP1	DAZ interacting protein 1	0.994347
																														204359_at	FLRT2	fibronectin leucine rich transmembrane protein 2	0.994338
																														214212_x_at	FERMT2	fermitin family member 2	0.994329
																														221276_s_at	SYNC	syncoilin, intermediate filament protein	0.994325
																														209651_at	TGFB1I1	transforming growth factor beta 1 induced transcript 1	0.994322
																														212764_at	ZEB1	zinc finger E-box binding homeobox 1	0.994272
																														221942_s_at	GUCY1A3	guanylate cyclase 1, soluble, alpha 3	0.99414
																														209470_s_at	GPM6A	glycoprotein M6A	0.993637
																														207691_x_at	ENTPD1	ectonucleoside triphosphate diphosphohydrolase 1	0.993297
																														211671_s_at	NR3C1	nuclear receptor subfamily 3, group C, member 1 (glucocorticoid receptor)	0.986915
																														214492_at	SGCD	sarcoglycan, delta (35kDa dystrophin-associated glycoprotein)	0.984481
																														209474_s_at	ENTPD1	ectonucleoside triphosphate diphosphohydrolase 1	0.984383
																														217767_at	C3	complement component 3	0.974567
																														218854_at	DSE	dermatan sulfate epimerase	0.965914
																														211276_at	TCEAL2	transcription elongation factor A (SII)-like 2	0.960714
																														202664_at	WIPF1	WAS/WASL interacting protein family, member 1	0.827481
																														201866_s_at	NR3C1	nuclear receptor subfamily 3, group C, member 1 (glucocorticoid receptor)	0.8221
																														211502_s_at	CDK14	cyclin-dependent kinase 14	0.819661
																														204424_s_at	LMO3	LIM domain only 3 (rhombotin-like 2)	0.793722
																														203167_at	TIMP2	TIMP metallopeptidase inhibitor 2	0.67599

## Sheet: Lung Images
Heatmap of the consensus matrices
Box Plot plot of membership robustness
	Cluster Robustness						Cluster Robustness					Cluster Robustness						Cluster Robustness					Cluster Robustness						Cluster Robustness					Cluster Robustness						Cluster Robustness
	1	0.994448					1	0.950197				1	0.930071					1	0.974718				1	0.790929					1	0.818586				1	0.99962					1	0.591157
	2	0.994586					2	0.92125				2	0.796792					2	0.952265				2	0.631982					2	0.785525				2	0.666301					2	0.676945
	3	0.974511					3	0.96071				3	0.934562					3	0.965499				3	0.934853					3	0.710869				3	0.709859					3	0.862874
							4	0.966982				4	0.775121					4	0.897199				4	0.901228					4	0.891659				4	0.978509					4	0.622483
												5	0.911463					5	0.978085				5	0.950391					5	0.991833				5	0.632697					5	0.732896
																		6	0.897816				6	0.900409					6	0.942346				6	0.774495					6	0.572593
																							7	0.945279					7	0.777301				7	0.69788					7	0.907426
																													8	0.865375				8	0.869595					8	0.99988
																																		9	0.653101					9	0.552559
																																								10	0.976123

## Sheet: Lung k = 6 genes
Cluster 1 (n = 99)	Symbol	Gene Title	Membership Robustness			Cluster 2 (n = 194)	Symbol	Gene Title	Membership Robustness			Cluster 3 (n = 257)	Symbol	Gene Title	Membership Robustness			Cluster 4 (n = 154)	Symbol	Gene Title	Membership Robustness			Cluster 5 (n = 133)	Symbol	Gene Title	Membership Robustness			Cluster 6 (n = 180)	Symbol	Gene Title	Membership Robustness
202659_at	PSMB10	proteasome (prosome, macropain) subunit, beta type, 10	0.988366			205291_at	IL2RB	interleukin 2 receptor, beta	0.976682			211990_at	HLA-DPA1	major histocompatibility complex, class II, DP alpha 1	0.98445			203851_at	IGFBP6	insulin-like growth factor binding protein 6	0.948444			216566_at	CKAP2	Cytoskeleton associated protein 2	0.989983			204083_s_at	TPM2	tropomyosin 2 (beta)	0.945768
209546_s_at	APOL1	apolipoprotein L, 1	0.987938			202643_s_at	TNFAIP3	tumor necrosis factor, alpha-induced protein 3	0.97654			211742_s_at	EVI2B	ecotropic viral integration site 2B	0.983353			203688_at	PKD2	polycystic kidney disease 2 (autosomal dominant)	0.947333			217138_x_at	IGLC1	Immunoglobulin lambda constant 1 (Mcg marker)	0.989778			204556_s_at	DZIP1	DAZ interacting protein 1	0.945096
217456_x_at	HLA-E	major histocompatibility complex, class I, E	0.987932			204923_at	SASH3	SAM and SH3 domain containing 3	0.976311			211192_s_at	CD84	CD84 molecule	0.983164			211597_s_at	HOPX	HOP homeobox	0.94728			221715_at	NA	Protein-tyrosine kinase gene	0.989684			200897_s_at	PALLD	palladin, cytoskeletal associated protein	0.94504
201891_s_at	B2M	beta-2-microglobulin	0.987832			210164_at	GZMB	granzyme B (granzyme 2, cytotoxic T-lymphocyte-associated serine esterase 1)	0.976294			211581_x_at	LST1	leukocyte specific transcript 1	0.983087			205880_at	PRKD1	protein kinase D1	0.947146			206641_at	TNFRSF17	tumor necrosis factor receptor superfamily, member 17	0.989401			203424_s_at	IGFBP5	insulin-like growth factor binding protein 5	0.944467
204821_at	BTN3A3	butyrophilin, subfamily 3, member A3	0.987817			219690_at	IGFLR1	IGF-like family receptor 1	0.97625			211395_x_at	FCGR2C	Fc fragment of IgG, low affinity IIc, receptor for (CD32) (gene/pseudogene)	0.983074			212097_at	CAV1	caveolin 1, caveolae protein, 22kDa	0.946803			217217_at	SKAP2	Src kinase associated phosphoprotein 2	0.989384			222020_s_at	NTM	neurotrimin	0.944301
209770_at	BTN3A1	butyrophilin, subfamily 3, member A1	0.987774			205213_at	ACAP1	ArfGAP with coiled-coil, ankyrin repeat and PH domains 1	0.976243			204220_at	GMFG	glia maturation factor, gamma	0.983063			204688_at	SGCE	sarcoglycan, epsilon	0.946653			217251_x_at	NA	Clone ds1-1 immunoglobulin lambda chain VJ region, (IGL)	0.989317			219410_at	TMEM45A	transmembrane protein 45A	0.94424
202269_x_at	GBP1	guanylate binding protein 1, interferon-inducible, 67kDa	0.987762			210279_at	GPR18	G protein-coupled receptor 18	0.976195			208885_at	LCP1	lymphocyte cytosolic protein 1 (L-plastin)	0.983007			204424_s_at	LMO3	LIM domain only 3 (rhombotin-like 2)	0.946568			214677_x_at	IGLC1	Immunoglobulin lambda constant 1 (Mcg marker)	0.989172			202206_at	ARL4C	ADP-ribosylation factor-like 4C	0.944098
209846_s_at	BTN3A2	butyrophilin, subfamily 3, member A2	0.987746			38149_at	ARHGAP25	Rho GTPase activating protein 25	0.976194			203547_at	CD4	CD4 molecule	0.982981			212298_at	NRP1	neuropilin 1	0.946343			215118_s_at	IGHA1	Immunoglobulin heavy constant alpha 1	0.98917			208782_at	FSTL1	follistatin-like 1	0.943864
200887_s_at	STAT1	signal transducer and activator of transcription 1, 91kDa	0.987734			205590_at	RASGRP1	RAS guanyl releasing protein 1 (calcium and DAG-regulated)	0.97616			205099_s_at	CCR1	chemokine (C-C motif) receptor 1	0.982934			209264_s_at	TSPAN4	tetraspanin 4	0.946181			221651_x_at	IGKC	Immunoglobulin kappa constant	0.989168			210089_s_at	LAMA4	laminin, alpha 4	0.943647
214038_at	CCL8	chemokine (C-C motif) ligand 8	0.987689			203879_at	PIK3CD	phosphoinositide-3-kinase, catalytic, delta polypeptide	0.976115			203761_at	SLA	Src-like-adaptor	0.982923			212157_at	SDC2	syndecan 2	0.946136			215621_s_at	IGK@	Immunoglobulin kappa locus	0.98915			209496_at	RARRES2	retinoic acid receptor responder (tazarotene induced) 2	0.943623
204533_at	CXCL10	chemokine (C-X-C motif) ligand 10	0.987683			210039_s_at	PRKCQ	protein kinase C, theta	0.976099			203167_at	TIMP2	TIMP metallopeptidase inhibitor 2	0.982847			209550_at	NDN	necdin homolog (mouse)	0.946127			217222_at	IGHG1	Immunoglobulin heavy constant gamma 1 (G1m marker)	0.98913			200906_s_at	PALLD	palladin, cytoskeletal associated protein	0.943564
208829_at	TAPBP	TAP binding protein (tapasin)	0.987662			205599_at	TRAF1	TNF receptor-associated factor 1	0.976066			204834_at	FGL2	fibrinogen-like 2	0.98281			200621_at	CSRP1	cysteine and glycine-rich protein 1	0.946069			213674_x_at	IGHG1	Immunoglobulin heavy constant gamma 1 (G1m marker)	0.989096			219561_at	COPZ2	coatomer protein complex, subunit zeta 2	0.943423
AFFX-HUMISGF3A/M97935_MB_at	STAT1	signal transducer and activator of transcription 1, 91kDa	0.987638			206337_at	CCR7	chemokine (C-C motif) receptor 7	0.976033			207697_x_at	LILRB2	leukocyte immunoglobulin-like receptor, subfamily B (with TM and ITIM domains), member 2	0.98278			213122_at	TSPYL5	TSPY-like 5	0.946045			216365_x_at	IGLV3-19	immunoglobulin lambda variable 3-19	0.989065			202207_at	ARL4C	ADP-ribosylation factor-like 4C	0.943371
204820_s_at	BTN3A3	Butyrophilin, subfamily 3, member A3	0.987586			210140_at	CST7	cystatin F (leukocystatin)	0.976029			219574_at	40969	membrane-associated ring finger (C3HC4) 1	0.98277			203888_at	THBD	thrombomodulin	0.946002			216708_x_at	CKAP2	Cytoskeleton associated protein 2	0.989063			202238_s_at	NNMT	nicotinamide N-methyltransferase	0.943348
204279_at	PSMB9	proteasome (prosome, macropain) subunit, beta type, 9 (large multifunctional peptidase 2)	0.98757			204198_s_at	RUNX3	runt-related transcription factor 3	0.976029			221059_s_at	CHST6	Carbohydrate (N-acetylglucosamine 6-O) sulfotransferase 6	0.982761			200600_at	MSN	moesin	0.945948			216853_x_at	IGLJ3	Immunoglobulin lambda joining 3	0.989033			202766_s_at	FBN1	fibrillin 1	0.943297
AFFX-HUMISGF3A/M97935_3_at	STAT1	signal transducer and activator of transcription 1, 91kDa	0.98751			216191_s_at	YME1L1	YME1-like 1 (S. cerevisiae)	0.976026			34210_at	CD52	CD52 molecule	0.982736			219315_s_at	TMEM204	transmembrane protein 204	0.945884			211647_x_at	IGHG1	Immunoglobulin heavy constant gamma 1 (G1m marker)	0.989029			216442_x_at	FN1	fibronectin 1	0.943234
208729_x_at	HLA-B	major histocompatibility complex, class I, B	0.987507			209671_x_at	YME1L1	YME1-like 1 (S. cerevisiae)	0.975996			209823_x_at	HLA-DQB1	major histocompatibility complex, class II, DQ beta 1	0.982728			203887_s_at	THBD	thrombomodulin	0.945856			216207_x_at	IGKV1D-13	Immunoglobulin kappa variable 1D-13	0.98899			204114_at	NID2	nidogen 2 (osteonidogen)	0.943226
211122_s_at	CXCL11	chemokine (C-X-C motif) ligand 11	0.987467			206666_at	GZMK	granzyme K (granzyme 3; tryptase II)	0.975971			209924_at	CCL18	chemokine (C-C motif) ligand 18 (pulmonary and activation-regulated)	0.982648			221019_s_at	COLEC12	collectin sub-family member 12	0.945808			215217_at	IGKC	Immunoglobulin kappa constant	0.988984			217764_s_at	RAB31	RAB31, member RAS oncogene family	0.943199
221875_x_at	HLA-F	major histocompatibility complex, class I, F	0.98745			210116_at	SH2D1A	SH2 domain containing 1A	0.975934			218084_x_at	FXYD5	FXYD domain containing ion transport regulator 5	0.982636			201866_s_at	NR3C1	nuclear receptor subfamily 3, group C, member 1 (glucocorticoid receptor)	0.945794			215214_at	IGLC1	Immunoglobulin lambda constant 1 (Mcg marker)	0.988971			214492_at	SGCD	sarcoglycan, delta (35kDa dystrophin-associated glycoprotein)	0.943115
200629_at	WARS	tryptophanyl-tRNA synthetase	0.987436			205039_s_at	IKZF1	IKAROS family zinc finger 1 (Ikaros)	0.97591			204204_at	SLC31A2	solute carrier family 31 (copper transporters), member 2	0.982635			213316_at	KIAA1462	KIAA1462	0.945781			217192_s_at	PRDM1	PR domain containing 1, with ZNF domain	0.98897			52651_at	COL8A2	collagen, type VIII, alpha 2	0.943059
201649_at	UBE2L6	ubiquitin-conjugating enzyme E2L 6	0.987423			204197_s_at	RUNX3	runt-related transcription factor 3	0.975904			211135_x_at	LILRB3	leukocyte immunoglobulin-like receptor, subfamily B (with TM and ITIM domains), member 3	0.982627			216321_s_at	NR3C1	nuclear receptor subfamily 3, group C, member 1 (glucocorticoid receptor)	0.945719			217378_x_at	---	---	0.988955			200907_s_at	PALLD	palladin, cytoskeletal associated protein	0.943008
209969_s_at	STAT1	signal transducer and activator of transcription 1, 91kDa	0.987416			206545_at	CD28	CD28 molecule	0.975901			205685_at	CD86	CD86 molecule	0.982615			205206_at	KAL1	Kallmann syndrome 1 sequence	0.945596			206150_at	CD27	CD27 molecule	0.988949			204527_at	MYO5A	myosin VA (heavy chain 12, myoxin)	0.942903
202270_at	GBP1	guanylate binding protein 1, interferon-inducible, 67kDa	0.987413			205285_s_at	FYB	FYN binding protein	0.9759			203470_s_at	PLEK	pleckstrin	0.982532			201843_s_at	EFEMP1	EGF-containing fibulin-like extracellular matrix protein 1	0.945586			215035_at	IGLC1	Immunoglobulin lambda constant 1 (Mcg marker)	0.988934			203886_s_at	FBLN2	fibulin 2	0.942886
214459_x_at	HLA-C	major histocompatibility complex, class I, C	0.987372			204116_at	IL2RG	interleukin 2 receptor, gamma	0.975872			220330_s_at	SAMSN1	SAM domain, SH3 domain and nuclear localization signals 1	0.982528			221011_s_at	LBH	limb bud and heart development homolog (mouse)	0.945542			204562_at	IRF4	interferon regulatory factor 4	0.988921			214577_at	MAP1B	microtubule-associated protein 1B	0.942714
211529_x_at	HLA-G	major histocompatibility complex, class I, G	0.987367			205821_at	KLRK1	killer cell lectin-like receptor subfamily K, member 1	0.97586			208438_s_at	FGR	Gardner-Rasheed feline sarcoma viral (v-fgr) oncogene homolog	0.982521			211555_s_at	GUCY1B3	guanylate cyclase 1, soluble, beta 3	0.945417			206478_at	KIAA0125	KIAA0125	0.988917			201069_at	MMP2	matrix metallopeptidase 2 (gelatinase A, 72kDa gelatinase, 72kDa type IV collagenase)	0.942596
209040_s_at	PSMB8	proteasome (prosome, macropain) subunit, beta type, 8 (large multifunctional peptidase 7)	0.987334			213888_s_at	TRAF3IP3	TRAF3 interacting protein 3	0.975859			202953_at	C1QB	complement component 1, q subcomponent, B chain	0.9825			212526_at	SPG20	spastic paraplegia 20 (Troyer syndrome)	0.945413			217239_x_at	LOC100508797	hypothetical protein LOC100508797	0.988914			213010_at	PRKCDBP	protein kinase C, delta binding protein	0.942583
203236_s_at	LGALS9	lectin, galactoside-binding, soluble, 9	0.987315			202644_s_at	TNFAIP3	tumor necrosis factor, alpha-induced protein 3	0.975851			219279_at	DOCK10	dedicator of cytokinesis 10	0.982492			221276_s_at	SYNC	syncoilin, intermediate filament protein	0.945412			220306_at	FAM46C	family with sequence similarity 46, member C	0.988874			218854_at	DSE	dermatan sulfate epimerase	0.942527
208436_s_at	IRF7	interferon regulatory factor 7	0.987286			207339_s_at	LTB	lymphotoxin beta (TNF superfamily, member 3)	0.975847			220005_at	P2RY13	purinergic receptor P2Y, G-protein coupled, 13	0.982476			202291_s_at	MGP	matrix Gla protein	0.945389			216892_at	IGHG1	Immunoglobulin heavy constant gamma 1 (G1m marker)	0.988836			213125_at	OLFML2B	olfactomedin-like 2B	0.942444
204070_at	RARRES3	retinoic acid receptor responder (tazarotene induced) 3	0.987215			211469_s_at	CXCR6	chemokine (C-X-C motif) receptor 6	0.97584			210176_at	TLR1	toll-like receptor 1	0.982416			212713_at	MFAP4	microfibrillar-associated protein 4	0.945373			209138_x_at	IGLC1	Immunoglobulin lambda constant 1 (Mcg marker)	0.988833			211959_at	IGFBP5	insulin-like growth factor binding protein 5	0.942357
219209_at	IFIH1	interferon induced with helicase C domain 1	0.987209			214084_x_at	NCF1B	Neutrophil cytosolic factor 1B pseudogene	0.975829			210785_s_at	C1orf38	chromosome 1 open reading frame 38	0.982414			201842_s_at	EFEMP1	EGF-containing fibulin-like extracellular matrix protein 1	0.945359			217145_at	IGK@ /// IGKC /// LOC652694	immunoglobulin kappa locus /// immunoglobulin kappa constant /// similar to Ig kappa chain V-I region HK102 precursor	0.988825			204589_at	NUAK1	NUAK family, SNF1-like kinase, 1	0.942286
204806_x_at	HLA-F	major histocompatibility complex, class I, F	0.987192			215925_s_at	CD72	CD72 molecule	0.97582			219506_at	C1orf54	chromosome 1 open reading frame 54	0.982412			219134_at	ELTD1	EGF, latrophilin and seven transmembrane domain containing 1	0.945356			205903_s_at	KCNN3	potassium intermediate/small conductance calcium-activated channel, subfamily N, member 3	0.988819			221447_s_at	GLT8D2	glycosyltransferase 8 domain containing 2	0.94217
216526_x_at	HLA-C	major histocompatibility complex, class I, C	0.98719			209083_at	CORO1A	coronin, actin binding protein, 1A	0.975814			221581_s_at	LAT2	linker for activation of T cells family, member 2	0.982397			204135_at	FILIP1L	filamin A interacting protein 1-like	0.945315			221671_x_at	IGKC	Immunoglobulin kappa constant	0.988809			214981_at	POSTN	periostin, osteoblast specific factor	0.942153
219684_at	RTP4	receptor (chemosensory) transporter protein 4	0.987173			214049_x_at	CD7	CD7 molecule	0.975803			209734_at	NCKAP1L	NCK-associated protein 1-like	0.98238			212262_at	QKI	quaking homolog, KH domain RNA binding (mouse)	0.945301			217148_x_at	IGLC1	Immunoglobulin lambda constant 1 (Mcg marker)	0.988794			209191_at	TUBB6	tubulin, beta 6	0.942136
210163_at	CXCL11	chemokine (C-X-C motif) ligand 11	0.987151			206978_at	CCR2	chemokine (C-C motif) receptor 2	0.975796			217362_x_at	HLA-DRB4	Major histocompatibility complex, class II, DR beta 4	0.982367			213306_at	MPDZ	multiple PDZ domain protein	0.945273			219159_s_at	SLAMF7	SLAM family member 7	0.988767			201431_s_at	DPYSL3	dihydropyrimidinase-like 3	0.94212
202869_at	OAS1	2',5'-oligoadenylate synthetase 1, 40/46kDa	0.987138			213475_s_at	ITGAL	integrin, alpha L (antigen CD11A (p180), lymphocyte function-associated antigen 1; alpha polypeptide)	0.975795			200986_at	SERPING1	serpin peptidase inhibitor, clade G (C1 inhibitor), member 1	0.98236			212646_at	RFTN1	raftlin, lipid raft linker 1	0.945247			211648_at	IGHG1	Immunoglobulin heavy constant gamma 1 (G1m marker)	0.988764			204457_s_at	GAS1	growth arrest-specific 1	0.942073
210029_at	IDO1	indoleamine 2,3-dioxygenase 1	0.987135			204961_s_at	NCF1	Neutrophil cytosolic factor 1	0.975788			219519_s_at	SIGLEC1	sialic acid binding Ig-like lectin 1, sialoadhesin	0.982343			221246_x_at	TNS1	tensin 1	0.945155			211643_x_at	IGKC	Immunoglobulin kappa constant	0.988756			217762_s_at	RAB31	RAB31, member RAS oncogene family	0.942014
AFFX-HUMISGF3A/M97935_5_at	STAT1	signal transducer and activator of transcription 1, 91kDa	0.987108			218870_at	ARHGAP15	Rho GTPase activating protein 15	0.975782			210895_s_at	CD86	CD86 molecule	0.982337			209263_x_at	TSPAN4	tetraspanin 4	0.945093			205901_at	PNOC	prepronociceptin	0.988752			221900_at	COL8A2	collagen, type VIII, alpha 2	0.941976
211799_x_at	HLA-C	major histocompatibility complex, class I, C	0.987104			205758_at	CD8A	CD8a molecule	0.975781			208092_s_at	FAM49A	family with sequence similarity 49, member A	0.982334			210510_s_at	NRP1	neuropilin 1	0.944998			214768_x_at	IGKC	Immunoglobulin kappa constant	0.988747			204456_s_at	GAS1	growth arrest-specific 1	0.941958
202430_s_at	PLSCR1	phospholipid scramblase 1	0.987093			204951_at	RHOH	ras homolog gene family, member H	0.975775			221724_s_at	CLEC4A	C-type lectin domain family 4, member A	0.982327			204776_at	THBS4	thrombospondin 4	0.944944			216542_x_at	IGHA1 /// IGHG1 /// IGHM	immunoglobulin heavy constant alpha 1 /// immunoglobulin heavy constant gamma 1 (G1m marker) /// immunoglobulin heavy constant mu	0.988744			212091_s_at	COL6A1	collagen, type VI, alpha 1	0.941934
211530_x_at	HLA-G	major histocompatibility complex, class I, G	0.987075			207796_x_at	KLRD1	killer cell lectin-like receptor subfamily D, member 1	0.975774			212829_at	PIP4K2A	phosphatidylinositol-5-phosphate 4-kinase, type II, alpha	0.982293			221942_s_at	GUCY1A3	guanylate cyclase 1, soluble, alpha 3	0.944934			219551_at	EAF2	ELL associated factor 2	0.988727			212624_s_at	CHN1	chimerin (chimaerin) 1	0.941928
AFFX-HUMISGF3A/M97935_MA_at	STAT1	signal transducer and activator of transcription 1, 91kDa	0.987071			209606_at	CYTIP	cytohesin 1 interacting protein	0.975774			214085_x_at	GLIPR1	GLI pathogenesis-related 1	0.982292			218573_at	MAGEH1	melanoma antigen family H, 1	0.944896			207734_at	LAX1	lymphocyte transmembrane adaptor 1	0.988719			201185_at	HTRA1	HtrA serine peptidase 1	0.94187
212613_at	BTN3A2	butyrophilin, subfamily 3, member A2	0.987042			207651_at	GPR171	G protein-coupled receptor 171	0.975767			206715_at	TFEC	transcription factor EC	0.982281			221748_s_at	TNS1	tensin 1	0.944854			211641_x_at	IGHA1 /// IGHA2 /// IGHD /// IGHG1 /// IGHG3 /// IGHM /// IGHV3-48 /// IGHV4-31 /// LOC100291917	immunoglobulin heavy constant alpha 1 /// immunoglobulin heavy constant alpha 2 (A2m marker) /// immunoglobulin heavy constant delta /// immunoglobulin heavy constant gamma 1 (G1m marker) /// immunoglobulin heavy constant gamma 3 (G3m marker) /// immunoglobulin heavy constant mu /// immunoglobulin heavy variable 3-48 /// immunoglobulin heavy variable 4-31 /// hypothetical protein LOC100291917	0.988719			213765_at	MFAP5	microfibrillar associated protein 5	0.941864
203596_s_at	IFIT5	interferon-induced protein with tetratricopeptide repeats 5	0.987042			213915_at	NKG7	natural killer cell group 7 sequence	0.975767			203320_at	SH2B3	SH2B adaptor protein 3	0.982269			214027_x_at	FAM48A	Family with sequence similarity 48, member A	0.944853			211633_x_at	IGHG1	Immunoglobulin heavy constant gamma 1 (G1m marker)	0.988718			211502_s_at	CDK14	cyclin-dependent kinase 14	0.941853
200905_x_at	HLA-E	major histocompatibility complex, class I, E	0.987024			210031_at	CD247	CD247 molecule	0.975755			205147_x_at	NCF4	neutrophil cytosolic factor 4, 40kDa	0.982255			217757_at	A2M	alpha-2-macroglobulin	0.944843			211645_x_at	NA	Clone 135d11 anti-tetanus toxoid immunoglobulin light chain variable region	0.98871			61734_at	RCN3	reticulocalbin 3, EF-hand calcium binding domain	0.941775
218400_at	OAS3	2'-5'-oligoadenylate synthetase 3, 100kDa	0.987019			210972_x_at	YME1L1	YME1-like 1 (S. cerevisiae)	0.975745			204774_at	EVI2A	ecotropic viral integration site 2A	0.982255			211276_at	TCEAL2	transcription elongation factor A (SII)-like 2	0.944831			214916_x_at	IGK@	Immunoglobulin kappa locus	0.988704			208850_s_at	THY1	Thy-1 cell surface antigen	0.941764
202307_s_at	TAP1	transporter 1, ATP-binding cassette, sub-family B (MDR/TAP)	0.986999			211902_x_at	YME1L1	YME1-like 1 (S. cerevisiae)	0.97572			218559_s_at	MAFB	v-maf musculoaponeurotic fibrosarcoma oncogene homolog B (avian)	0.982245			218864_at	TNS1	tensin 1	0.944818			216829_at	IGK@ /// IGKC /// LOC652493 /// LOC652694	immunoglobulin kappa locus /// immunoglobulin kappa constant /// ig kappa chain V-I region HK102-like /// similar to Ig kappa chain V-I region HK102 precursor	0.988704			211719_x_at	FN1	fibronectin 1	0.941753
217436_x_at	HLA-A /// HLA-F /// HLA-J	major histocompatibility complex, class I, A /// major histocompatibility complex, class I, F /// major histocompatibility complex, class I, J (pseudogene)	0.986992			214551_s_at	CD7	CD7 molecule	0.975681			210889_s_at	FCGR2B	Fc fragment of IgG, low affinity IIb, receptor (CD32)	0.982196			202222_s_at	DES	desmin	0.94481			205692_s_at	CD38	CD38 molecule	0.988696			201389_at	ITGA5	integrin, alpha 5 (fibronectin receptor, alpha polypeptide)	0.941701
217933_s_at	LAP3	leucine aminopeptidase 3	0.986977			219528_s_at	BCL11B	B-cell CLL/lymphoma 11B (zinc finger protein)	0.975679			215051_x_at	AIF1	allograft inflammatory factor 1	0.982192			204468_s_at	TIE1	tyrosine kinase with immunoglobulin-like and EGF-like domains 1	0.944805			217824_at	UBE2J1	ubiquitin-conjugating enzyme E2, J1 (UBC6 homolog, yeast)	0.988686			209946_at	VEGFC	vascular endothelial growth factor C	0.941646
214453_s_at	IFI44	interferon-induced protein 44	0.986974			213193_x_at	IL23A	Interleukin 23, alpha subunit p19	0.975678			204007_at	FCGR3B	Fc fragment of IgG, low affinity IIIb, receptor (CD16b)	0.982178			217966_s_at	FAM129A	family with sequence similarity 129, member A	0.944752			215946_x_at	IGLL3P	immunoglobulin lambda-like polypeptide 3, pseudogene	0.988685			211966_at	COL4A2	collagen, type IV, alpha 2	0.941604
38241_at	BTN3A3	butyrophilin, subfamily 3, member A3	0.986963			221601_s_at	FAIM3	Fas apoptotic inhibitory molecule 3	0.975677			221698_s_at	CLEC7A	C-type lectin domain family 7, member A	0.982159			209469_at	GPM6A	glycoprotein M6A	0.94475			205267_at	POU2AF1	POU class 2 associating factor 1	0.98868			203868_s_at	VCAM1	vascular cell adhesion molecule 1	0.941591
211528_x_at	HLA-G	major histocompatibility complex, class I, G	0.986961			206761_at	CD96	CD96 molecule	0.975673			213566_at	RNASE6	ribonuclease, RNase A family, k6	0.98214			212730_at	SYNM	synemin, intermediate filament protein	0.944717			204269_at	PIM2	pim-2 oncogene	0.988638			201667_at	GJA1	gap junction protein, alpha 1, 43kDa	0.941582
206082_at	HCP5	HLA complex P5	0.986932			206134_at	ADAMDEC1	ADAM-like, decysin 1	0.975665			205270_s_at	LCP2	lymphocyte cytosolic protein 2 (SH2 domain containing leukocyte protein of 76kDa)	0.982136			212950_at	GPR116	G protein-coupled receptor 116	0.944716			205049_s_at	CD79A	CD79a molecule, immunoglobulin-associated alpha	0.988637			206796_at	WISP1	WNT1 inducible signaling pathway protein 1	0.941568
201601_x_at	IFITM1	interferon induced transmembrane protein 1 (9-27)	0.986916			205488_at	GZMA	granzyme A (granzyme 1, cytotoxic T-lymphocyte-associated serine esterase 3)	0.97566			201487_at	CTSC	cathepsin C	0.982135			221747_at	TNS1	tensin 1	0.944696			217320_at	---	---	0.988633			207191_s_at	ISLR	immunoglobulin superfamily containing leucine-rich repeat	0.941557
205552_s_at	OAS1	2',5'-oligoadenylate synthetase 1, 40/46kDa	0.986895			213666_at	41158	septin 6	0.97565			217478_s_at	HLA-DMA	major histocompatibility complex, class II, DM alpha	0.982133			204472_at	GEM	GTP binding protein overexpressed in skeletal muscle	0.94466			220377_at	FAM30A	family with sequence similarity 30, member A	0.988617			215446_s_at	LOX	lysyl oxidase	0.941527
211911_x_at	HLA-B	major histocompatibility complex, class I, B	0.986893			64064_at	GIMAP5	GTPase, IMAP family member 5	0.975645			204445_s_at	ALOX5	arachidonate 5-lipoxygenase	0.982129			209210_s_at	FERMT2	fermitin family member 2	0.944637			216560_x_at	IGL@	Immunoglobulin lambda locus	0.988609			201645_at	TNC	tenascin C	0.941474
200628_s_at	WARS	tryptophanyl-tRNA synthetase	0.986878			210356_x_at	MS4A1	membrane-spanning 4-domains, subfamily A, member 1	0.975636			204661_at	CD52	CD52 molecule	0.982124			205079_s_at	MPDZ	multiple PDZ domain protein	0.944596			211639_x_at	SKAP2	Src kinase associated phosphoprotein 2	0.988603			213428_s_at	COL6A1	collagen, type VI, alpha 1	0.941442
214022_s_at	IFITM1	interferon induced transmembrane protein 1 (9-27)	0.986864			215151_at	DOCK10	dedicator of cytokinesis 10	0.975621			209721_s_at	IFFO1	intermediate filament family orphan 1	0.982111			204677_at	CDH5	cadherin 5, type 2 (vascular endothelium)	0.944556			217360_x_at	IGHA1 /// IGHG1 /// IGHG3 /// IGHM /// IGHV4-31 /// LOC100510678	immunoglobulin heavy constant alpha 1 /// immunoglobulin heavy constant gamma 1 (G1m marker) /// immunoglobulin heavy constant gamma 3 (G3m marker) /// immunoglobulin heavy constant mu /// immunoglobulin heavy variable 4-31 /// hypothetical protein LOC100510678	0.988598			202237_at	NNMT	nicotinamide N-methyltransferase	0.941433
219863_at	HERC5	hect domain and RLD 5	0.986829			212415_at	41158	septin 6	0.97561			201858_s_at	SRGN	serglycin	0.982109			204682_at	LTBP2	latent transforming growth factor beta binding protein 2	0.944548			215565_at	---	---	0.988588			210809_s_at	POSTN	periostin, osteoblast specific factor	0.941233
202446_s_at	PLSCR1	phospholipid scramblase 1	0.986819			207681_at	CXCR3	chemokine (C-X-C motif) receptor 3	0.975607			210184_at	ITGAX	integrin, alpha X (complement component 3 receptor 4 subunit)	0.982095			219165_at	PDLIM2	PDZ and LIM domain 2 (mystique)	0.944525			216412_x_at	IGLV1-40	immunoglobulin lambda variable 1-40	0.988586			204619_s_at	VCAN	versican	0.941176
208812_x_at	HLA-C	major histocompatibility complex, class I, C	0.986794			220485_s_at	SIRPG	signal-regulatory protein gamma	0.975598			203760_s_at	SLA	Src-like-adaptor	0.982089			213800_at	CFH	complement factor H	0.944465			211908_x_at	IGK@	Immunoglobulin kappa locus	0.988584			213640_s_at	LOX	lysyl oxidase	0.941145
205660_at	OASL	2'-5'-oligoadenylate synthetase-like	0.986791			204852_s_at	PTPN7	protein tyrosine phosphatase, non-receptor type 7	0.975597			201721_s_at	LAPTM5	lysosomal protein transmembrane 5	0.982089			217967_s_at	FAM129A	family with sequence similarity 129, member A	0.944397			217825_s_at	UBE2J1	ubiquitin-conjugating enzyme E2, J1 (UBC6 homolog, yeast)	0.988578			210990_s_at	LAMA4	laminin, alpha 4	0.941138
219691_at	SAMD9	sterile alpha motif domain containing 9	0.986773			214298_x_at	41158	septin 6	0.975587			212671_s_at	HLA-DQA1	Major histocompatibility complex, class II, DQ alpha 1	0.98206			213974_at	ADAMTSL3	ADAMTS-like 3	0.944349			221004_s_at	ITM2C	integral membrane protein 2C	0.98857			203570_at	LOXL1	lysyl oxidase-like 1	0.941055
221978_at	HLA-F	major histocompatibility complex, class I, F	0.986772			209880_s_at	SELPLG	selectin P ligand	0.975577			211190_x_at	CD84	CD84 molecule	0.982054			218694_at	ARMCX1	armadillo repeat containing, X-linked 1	0.944308			216576_x_at	IGK@ /// IGKC /// LOC652493 /// LOC652694	immunoglobulin kappa locus /// immunoglobulin kappa constant /// ig kappa chain V-I region HK102-like /// similar to Ig kappa chain V-I region HK102 precursor	0.988568			203425_s_at	IGFBP5	insulin-like growth factor binding protein 5	0.941054
210514_x_at	HLA-G	major histocompatibility complex, class I, G	0.986686			219191_s_at	BIN2	bridging integrator 2	0.975573			215633_x_at	LST1	leukocyte specific transcript 1	0.98205			209683_at	FAM49A	family with sequence similarity 49, member A	0.944288			211640_x_at	IGHV1-69	Immunoglobulin heavy variable 1-69	0.988558			211964_at	COL4A2	collagen, type IV, alpha 2	0.941041
210797_s_at	OASL	2'-5'-oligoadenylate synthetase-like	0.986637			222292_at	CD40	CD40 molecule, TNF receptor superfamily member 5	0.975555			216250_s_at	LPXN	leupaxin	0.982043			206953_s_at	LPHN2	latrophilin 2	0.944052			209374_s_at	IGHG1	Immunoglobulin heavy constant gamma 1 (G1m marker)	0.988549			212012_at	PXDN	peroxidasin homolog (Drosophila)	0.941038
218986_s_at	DDX60	DEAD (Asp-Glu-Ala-Asp) box polypeptide 60	0.986624			211005_at	LAT	Linker for activation of T cells	0.975551			203416_at	CD53	CD53 molecule	0.982031			212951_at	GPR116	G protein-coupled receptor 116	0.944037			214669_x_at	IGKC	Immunoglobulin kappa constant	0.988543			206026_s_at	TNFAIP6	tumor necrosis factor, alpha-induced protein 6	0.941017
215313_x_at	HLA-A	major histocompatibility complex, class I, A	0.986616			211663_x_at	PTGDS	prostaglandin D2 synthase 21kDa (brain)	0.975542			214770_at	MSR1	macrophage scavenger receptor 1	0.982028			205407_at	RECK	reversion-inducing-cysteine-rich protein with kazal motifs	0.944015			217369_at	IGHG1	immunoglobulin heavy constant gamma 1 (G1m marker)	0.988511			204298_s_at	LOX	lysyl oxidase	0.941011
209140_x_at	HLA-B	major histocompatibility complex, class I, B	0.986615			212873_at	HMHA1	histocompatibility (minor) HA-1	0.975538			206584_at	LY96	lymphocyte antigen 96	0.982028			210762_s_at	DLC1	deleted in liver cancer 1	0.943988			221253_s_at	TXNDC5	Thioredoxin domain containing 5 (endoplasmic reticulum)	0.988511			206025_s_at	TNFAIP6	tumor necrosis factor, alpha-induced protein 6	0.940985
206553_at	OAS2	2'-5'-oligoadenylate synthetase 2, 69/71kDa	0.986598			207795_s_at	KLRD1	killer cell lectin-like receptor subfamily D, member 1	0.975537			210784_x_at	LILRA6 /// LILRB3	leukocyte immunoglobulin-like receptor, subfamily A (with TM domain), member 6 /// leukocyte immunoglobulin-like receptor, subfamily B (with TM and ITIM domains), member 3	0.982028			214927_at	ITGBL1	integrin, beta-like 1 (with EGF-like repeat domains)	0.943968			211634_x_at	IGHV1-69	Immunoglobulin heavy variable 1-69	0.988508			204163_at	EMILIN1	elastin microfibril interfacer 1	0.940974
219211_at	USP18	ubiquitin specific peptidase 18	0.986594			35974_at	LRMP	lymphoid-restricted membrane protein	0.975529			206214_at	PLA2G7	phospholipase A2, group VII (platelet-activating factor acetylhydrolase, plasma)	0.982023			201150_s_at	TIMP3	TIMP metallopeptidase inhibitor 3	0.943942			215777_at	IGLV4-60	immunoglobulin lambda variable 4-60	0.988503			209596_at	MXRA5	matrix-remodelling associated 5	0.94097
204972_at	OAS2	2'-5'-oligoadenylate synthetase 2, 69/71kDa	0.986593			211748_x_at	PTGDS	prostaglandin D2 synthase 21kDa (brain)	0.975527			205114_s_at	CCL3	Chemokine (C-C motif) ligand 3	0.982017			201426_s_at	VIM	vimentin	0.943927			217179_x_at	NA	Isolate P5_mB40_?LC immunoglobulin variable region	0.9885			210495_x_at	FN1	fibronectin 1	0.940966
209417_s_at	IFI35	interferon-induced protein 35	0.986535			206707_x_at	FAM65B	family with sequence similarity 65, member B	0.975517			214467_at	GPR65	G protein-coupled receptor 65	0.981995			201865_x_at	NR3C1	nuclear receptor subfamily 3, group C, member 1 (glucocorticoid receptor)	0.943898			217227_x_at	IGLV1-40 /// IGLV1-44	immunoglobulin lambda variable 1-40 /// immunoglobulin lambda variable 1-44	0.988496			221814_at	GPR124	G protein-coupled receptor 124	0.940956
216231_s_at	B2M	beta-2-microglobulin	0.986513			220423_at	PLA2G2D	phospholipase A2, group IID	0.975502			212636_at	QKI	quaking homolog, KH domain RNA binding (mouse)	0.981973			203065_s_at	CAV1	caveolin 1, caveolae protein, 22kDa	0.943872			217198_x_at	IGHA2 /// IGHD /// IGHG1 /// LOC100126583 /// LOC100510361	immunoglobulin heavy constant alpha 2 (A2m marker) /// immunoglobulin heavy constant delta /// immunoglobulin heavy constant gamma 1 (G1m marker) /// hypothetical LOC100126583 /// putative V-set and immunoglobulin domain-containing protein 6-like	0.988488			213139_at	SNAI2	snail homolog 2 (Drosophila)	0.940945
213932_x_at	HLA-A	major histocompatibility complex, class I, A	0.986486			203528_at	SEMA4D	sema domain, immunoglobulin domain (Ig), transmembrane domain (TM) and short cytoplasmic domain, (semaphorin) 4D	0.9755			214511_x_at	FCGR1B	Fc fragment of IgG, high affinity Ib, receptor (CD64)	0.981973			212486_s_at	FYN	FYN oncogene related to SRC, FGR, YES	0.943807			216401_x_at	---	---	0.988484			204140_at	TPST1	tyrosylprotein sulfotransferase 1	0.940837
203882_at	IRF9	interferon regulatory factor 9	0.986477			210439_at	ICOS	inducible T-cell co-stimulator	0.975499			211336_x_at	LILRB1	leukocyte immunoglobulin-like receptor, subfamily B (with TM and ITIM domains), member 1	0.981953			218871_x_at	CSGALNACT2	chondroitin sulfate N-acetylgalactosaminyltransferase 2	0.943793			217084_at	IGHA1 /// IGHG1 /// IGHM /// IGHV3-23 /// IGHV4-31	immunoglobulin heavy constant alpha 1 /// immunoglobulin heavy constant gamma 1 (G1m marker) /// immunoglobulin heavy constant mu /// immunoglobulin heavy variable 3-23 /// immunoglobulin heavy variable 4-31	0.988484			213869_x_at	THY1	Thy-1 cell surface antigen	0.940816
217502_at	IFIT2	interferon-induced protein with tetratricopeptide repeats 2	0.986457			213830_at	YME1L1	YME1-like 1 (S. cerevisiae)	0.975494			204446_s_at	ALOX5	arachidonate 5-lipoxygenase	0.981946			200795_at	SPARCL1	SPARC-like 1 (hevin)	0.943778			211655_at	IGLC1	Immunoglobulin lambda constant 1 (Mcg marker)	0.988477			205991_s_at	PRRX1	paired related homeobox 1	0.940805
213294_at	EIF2AK2	eukaryotic translation initiation factor 2-alpha kinase 2	0.986392			204205_at	APOBEC3G	apolipoprotein B mRNA editing enzyme, catalytic polypeptide-like 3G	0.975486			205269_at	LCP2	lymphocyte cytosolic protein 2 (SH2 domain containing leukocyte protein of 76kDa)	0.981945			208982_at	PECAM1	platelet/endothelial cell adhesion molecule	0.943702			212592_at	IGJ	immunoglobulin J polypeptide, linker protein for immunoglobulin alpha and mu polypeptides	0.988458			202283_at	SERPINF1	serpin peptidase inhibitor, clade F (alpha-2 antiplasmin, pigment epithelium derived factor), member 1	0.940781
204994_at	MX2	myxovirus (influenza virus) resistance 2 (mouse)	0.986378			214617_at	PRF1	perforin 1 (pore forming protein)	0.975484			218999_at	TMEM140	transmembrane protein 140	0.981944			203817_at	GUCY1B3	guanylate cyclase 1, soluble, beta 3	0.94366			216573_at	IGLV1-40 /// IGLV1-44	immunoglobulin lambda variable 1-40 /// immunoglobulin lambda variable 1-44	0.988452			204879_at	PDPN	podoplanin	0.940773
219352_at	HERC6	hect domain and RLD 6	0.986371			209670_at	TRAC	T cell receptor alpha constant	0.975475			212998_x_at	HLA-DQB1	Major histocompatibility complex, class II, DQ beta 1	0.981943			209728_at	HLA-DRB4	Major histocompatibility complex, class II, DR beta 4	0.943604			216430_x_at	IGLV1-40 /// IGLV1-44	immunoglobulin lambda variable 1-40 /// immunoglobulin lambda variable 1-44	0.988432			210329_s_at	SGCD	sarcoglycan, delta (35kDa dystrophin-associated glycoprotein)	0.940757
204211_x_at	EIF2AK2	eukaryotic translation initiation factor 2-alpha kinase 2	0.986347			220577_at	GVINP1	GTPase, very large interferon inducible pseudogene 1	0.975474			206219_s_at	VAV1	vav 1 guanine nucleotide exchange factor	0.98191			209470_s_at	GPM6A	glycoprotein M6A	0.943598			217236_x_at	IGHG1	Immunoglobulin heavy constant gamma 1 (G1m marker)	0.988425			203417_at	MFAP2	microfibrillar-associated protein 2	0.940741
218943_s_at	DDX58	DEAD (Asp-Glu-Ala-Asp) box polypeptide 58	0.986248			39318_at	TCL1A	T-cell leukemia/lymphoma 1A	0.975469			209906_at	C3AR1	complement component 3a receptor 1	0.981905			209392_at	ENPP2	ectonucleotide pyrophosphatase/phosphodiesterase 2	0.943591			217823_s_at	UBE2J1	ubiquitin-conjugating enzyme E2, J1 (UBC6 homolog, yeast)	0.988424			220979_s_at	ST6GALNAC5	ST6 (alpha-N-acetyl-neuraminyl-2,3-beta-galactosyl-1,3)-N-acetylgalactosaminide alpha-2,6-sialyltransferase 5	0.940706
202411_at	IFI27	interferon, alpha-inducible protein 27	0.98619			207777_s_at	SP140	SP140 nuclear body protein	0.975457			219282_s_at	TRPV2	transient receptor potential cation channel, subfamily V, member 2	0.981893			212263_at	QKI	quaking homolog, KH domain RNA binding (mouse)	0.943587			217168_s_at	HERPUD1	homocysteine-inducible, endoplasmic reticulum stress-inducible, ubiquitin-like domain member 1	0.988422			220092_s_at	ANTXR1	anthrax toxin receptor 1	0.940696
204439_at	IFI44L	interferon-induced protein 44-like	0.986186			211210_x_at	SH2D1A	SH2 domain containing 1A	0.975452			209474_s_at	ENTPD1	ectonucleoside triphosphate diphosphohydrolase 1	0.981889			206481_s_at	LDB2	LIM domain binding 2	0.943275			214973_x_at	IGHD	immunoglobulin heavy constant delta	0.988421			213764_s_at	MFAP5	microfibrillar associated protein 5	0.940687
214059_at	IFI44	Interferon-induced protein 44	0.98618			205804_s_at	TRAF3IP3	TRAF3 interacting protein 3	0.975448			203473_at	SLCO2B1	solute carrier organic anion transporter family, member 2B1	0.981883			209763_at	CHRDL1	chordin-like 1	0.943249			216846_at	IGLJ3	Immunoglobulin lambda joining 3	0.988403			203238_s_at	NOTCH3	notch 3	0.940667
213797_at	RSAD2	radical S-adenosyl methionine domain containing 2	0.986174			212827_at	IGHG1	Immunoglobulin heavy constant gamma 1 (G1m marker)	0.975445			220146_at	TLR7	toll-like receptor 7	0.981853			218656_s_at	LHFP	lipoma HMGIC fusion partner	0.94314			211635_x_at	IGHV1-69	Immunoglobulin heavy variable 1-69	0.988385			220014_at	PRR16	proline rich 16	0.940555
203153_at	IFIT1	interferon-induced protein with tetratricopeptide repeats 1	0.986145			205038_at	IKZF1	IKAROS family zinc finger 1 (Ikaros)	0.975431			216598_s_at	CCL2	chemokine (C-C motif) ligand 2	0.981852			211671_s_at	NR3C1	nuclear receptor subfamily 3, group C, member 1 (glucocorticoid receptor)	0.943076			211835_at	IGKV1-5	immunoglobulin kappa variable 1-5	0.988376			212354_at	SULF1	sulfatase 1	0.940533
204747_at	IFIT3	interferon-induced protein with tetratricopeptide repeats 3	0.986119			217418_x_at	MS4A1	membrane-spanning 4-domains, subfamily A, member 1	0.975424			219607_s_at	MS4A4A	membrane-spanning 4-domains, subfamily A, member 4	0.981847			215127_s_at	RBMS1	RNA binding motif, single stranded interacting protein 1	0.942975			219118_at	FKBP11	FK506 binding protein 11, 19 kDa	0.988374			202208_s_at	ARL4C	ADP-ribosylation factor-like 4C	0.940441
203595_s_at	IFIT5	interferon-induced protein with tetratricopeptide repeats 5	0.986076			217143_s_at	YME1L1	YME1-like 1 (S. cerevisiae)	0.975417			204006_s_at	FCGR3B	Fc fragment of IgG, low affinity IIIb, receptor (CD16b)	0.981845			204115_at	GNG11	guanine nucleotide binding protein (G protein), gamma 11	0.942745			215949_x_at	SCFV	Single-chain Fv fragment	0.988365			212464_s_at	FN1	fibronectin 1	0.940416
202086_at	MX1	myxovirus (influenza virus) resistance 1, interferon-inducible protein p78 (mouse)	0.986004			206974_at	CXCR6	chemokine (C-X-C motif) receptor 6	0.975415			201141_at	GPNMB	glycoprotein (transmembrane) nmb	0.981842			202948_at	IL1R1	interleukin 1 receptor, type I	0.942452			217022_s_at	IGHA1	Immunoglobulin heavy constant alpha 1	0.988358			201105_at	LGALS1	lectin, galactoside-binding, soluble, 1	0.940386
205483_s_at	ISG15	ISG15 ubiquitin-like modifier	0.985946			41577_at	PPP1R16B	protein phosphatase 1, regulatory (inhibitor) subunit 16B	0.975404			32128_at	CCL18	chemokine (C-C motif) ligand 18 (pulmonary and activation-regulated)	0.981829			221773_at	ELK3	ELK3, ETS-domain protein (SRF accessory protein 2)	0.942403			217260_x_at	IGHG1 /// LOC100293559	Immunoglobulin heavy constant gamma 1 (G1m marker) /// Similar to hCG1812074	0.988329			212940_at	COL6A1	collagen, type VI, alpha 1	0.940303
204415_at	IFI6	interferon, alpha-inducible protein 6	0.985907			218805_at	GIMAP5	GTPase, IMAP family member 5	0.9754			213095_x_at	AIF1	allograft inflammatory factor 1	0.981824			210170_at	PDLIM3	PDZ and LIM domain 3	0.942229			214836_x_at	IGKC	Immunoglobulin kappa constant	0.988307			202765_s_at	FBN1	fibrillin 1	0.940291
207485_x_at	BTN3A1	butyrophilin, subfamily 3, member A1	0.985267			209995_s_at	TCL1A	T-cell leukemia/lymphoma 1A	0.975378			216233_at	CD163	CD163 molecule	0.981811			209209_s_at	FERMT2	fermitin family member 2	0.942014			217258_x_at	IGLV1-40 /// IGLV1-44	immunoglobulin lambda variable 1-40 /// immunoglobulin lambda variable 1-44	0.988289			210605_s_at	MFGE8	milk fat globule-EGF factor 8 protein	0.940234
213293_s_at	TRIM22	tripartite motif-containing 22	0.970369			207794_at	CCR2	chemokine (C-C motif) receptor 2	0.975375			202800_at	SLC1A3	solute carrier family 1 (glial high affinity glutamate transporter), member 3	0.981789			201163_s_at	IGFBP7	insulin-like growth factor binding protein 7	0.941813			217826_s_at	UBE2J1	ubiquitin-conjugating enzyme E2, J1 (UBC6 homolog, yeast)	0.988287			212344_at	SULF1	sulfatase 1	0.940232
202531_at	IRF1	interferon regulatory factor 1	0.93057			219667_s_at	BANK1	B-cell scaffold protein with ankyrin repeats 1	0.975372			207691_x_at	ENTPD1	ectonucleoside triphosphate diphosphohydrolase 1	0.981778			207266_x_at	RBMS1	RNA binding motif, single stranded interacting protein 1	0.941746			217281_x_at	IGHA1 /// IGHA2 /// IGHG1 /// IGHG2 /// IGHG3 /// IGHM /// IGHV4-31 /// LOC100126583 /// LOC100290036	immunoglobulin heavy constant alpha 1 /// immunoglobulin heavy constant alpha 2 (A2m marker) /// immunoglobulin heavy constant gamma 1 (G1m marker) /// immunoglobulin heavy constant gamma 2 (G2m marker) /// immunoglobulin heavy constant gamma 3 (G3m marker) /// immunoglobulin heavy constant mu /// immunoglobulin heavy variable 4-31 /// hypothetical LOC100126583 /// similar to hCG2038926	0.988284			200665_s_at	SPARC	secreted protein, acidic, cysteine-rich (osteonectin)	0.940227
219045_at	RHOF	ras homolog gene family, member F (in filopodia)	0.909785			221658_s_at	IL21R	interleukin 21 receptor	0.975362			202902_s_at	CTSS	cathepsin S	0.981759			204940_at	PLN	phospholamban	0.941352			211642_at	IGHG1 /// ZCWPW2	Immunoglobulin heavy constant gamma 1 (G1m marker) /// Zinc finger, CW type with PWWP domain 2	0.988239			221898_at	PDPN	podoplanin	0.94019
200904_at	HLA-E	major histocompatibility complex, class I, E	0.862912			202523_s_at	SPOCK2	sparc/osteonectin, cwcv and kazal-like domains proteoglycan (testican) 2	0.97536			211582_x_at	LST1	leukocyte specific transcript 1	0.981749			210839_s_at	ENPP2	ectonucleotide pyrophosphatase/phosphodiesterase 2	0.941342			219117_s_at	FKBP11	FK506 binding protein 11, 19 kDa	0.98823			218468_s_at	GREM1	gremlin 1	0.940164
205890_s_at	UBD	Ubiquitin D	0.824594			204960_at	PTPRCAP	protein tyrosine phosphatase, receptor type, C-associated protein	0.975359			209619_at	CD74	CD74 molecule, major histocompatibility complex, class II invariant chain	0.981748			205569_at	LAMP3	lysosomal-associated membrane protein 3	0.940993			217480_x_at	IGKC	immunoglobulin kappa constant	0.988195			219102_at	RCN3	reticulocalbin 3, EF-hand calcium binding domain	0.940149
203828_s_at	IL32	interleukin 32	0.792576			203331_s_at	INPP5D	inositol polyphosphate-5-phosphatase, 145kDa	0.975348			209312_x_at	HLA-DRB1	Major histocompatibility complex, class II, DR beta 1	0.981748			209656_s_at	TMEM47	transmembrane protein 47	0.940867			216510_x_at	IGHA1 /// IGHG1 /// IGHM /// IGHV3-23 /// IGHV4-31	immunoglobulin heavy constant alpha 1 /// immunoglobulin heavy constant gamma 1 (G1m marker) /// immunoglobulin heavy constant mu /// immunoglobulin heavy variable 3-23 /// immunoglobulin heavy variable 4-31	0.988185			214702_at	FN1	fibronectin 1	0.940136
210538_s_at	BIRC3	baculoviral IAP repeat-containing 3	0.404927			211796_s_at	IL23A	Interleukin 23, alpha subunit p19	0.975343			219386_s_at	SLAMF8	SLAM family member 8	0.981732			212764_at	ZEB1	zinc finger E-box binding homeobox 1	0.940819			211881_x_at	IGLJ3	immunoglobulin lambda joining 3	0.98818			213943_at	TWIST1	twist homolog 1 (Drosophila)	0.940072
						206296_x_at	MAP4K1	mitogen-activated protein kinase kinase kinase kinase 1	0.975335			204436_at	PLEKHO2	pleckstrin homology domain containing, family O member 2	0.98173			210139_s_at	PMP22	peripheral myelin protein 22	0.940731			216541_x_at	IGHG1 /// IGHM /// LOC100133862	immunoglobulin heavy constant gamma 1 (G1m marker) /// immunoglobulin heavy constant mu /// ig heavy chain V-I region V35-like	0.988178			211958_at	IGFBP5	insulin-like growth factor binding protein 5	0.940014
						214339_s_at	MAP4K1	mitogen-activated protein kinase kinase kinase kinase 1	0.975332			204502_at	SAMHD1	SAM domain and HD domain 1	0.981725			214212_x_at	FERMT2	fermitin family member 2	0.940448			211798_x_at	IGLJ3	immunoglobulin lambda joining 3	0.988173			203426_s_at	IGFBP5	insulin-like growth factor binding protein 5	0.940008
						205671_s_at	HLA-DOB	major histocompatibility complex, class II, DO beta	0.975317			206060_s_at	PTPN22	protein tyrosine phosphatase, non-receptor type 22 (lymphoid)	0.981718			206101_at	ECM2	extracellular matrix protein 2, female organ and adipocyte specific	0.940387			212311_at	SEL1L3	sel-1 suppressor of lin-12-like 3 (C. elegans)	0.988161			209356_x_at	EFEMP2	EGF-containing fibulin-like extracellular matrix protein 2	0.939963
						205831_at	CD2	CD2 molecule	0.975307			203381_s_at	APOE	apolipoprotein E	0.981715			222235_s_at	CSGALNACT2	chondroitin sulfate N-acetylgalactosaminyltransferase 2	0.940295			211637_x_at	IGHA1 /// IGHA2 /// IGHD /// IGHG1 /// IGHG3 /// IGHG4 /// IGHM /// IGHV3-23 /// IGHV4-31 /// IGHV4-59 /// LOC100126583	immunoglobulin heavy constant alpha 1 /// immunoglobulin heavy constant alpha 2 (A2m marker) /// immunoglobulin heavy constant delta /// immunoglobulin heavy constant gamma 1 (G1m marker) /// immunoglobulin heavy constant gamma 3 (G3m marker) /// immunoglobulin heavy constant gamma 4 (G4m marker) /// immunoglobulin heavy constant mu /// immunoglobulin heavy variable 3-23 /// immunoglobulin heavy …	0.988155			201430_s_at	DPYSL3	dihydropyrimidinase-like 3	0.939928
						209828_s_at	IL16	interleukin 16 (lymphocyte chemoattractant factor)	0.9753			205681_at	BCL2A1	BCL2-related protein A1	0.98169			217525_at	OLFML1	olfactomedin-like 1	0.939944			216984_x_at	CKAP2	Cytoskeleton associated protein 2	0.98814			204051_s_at	SFRP4	secreted frizzled-related protein 4	0.939912
						202524_s_at	SPOCK2	sparc/osteonectin, cwcv and kazal-like domains proteoglycan (testican) 2	0.975299			201720_s_at	LAPTM5	lysosomal protein transmembrane 5	0.981686			210875_s_at	ZEB1	zinc finger E-box binding homeobox 1	0.939843			221286_s_at	MZB1	Marginal zone B and B1 cell-specific protein	0.988104			202998_s_at	LOXL2	lysyl oxidase-like 2	0.939911
						221969_at	PAX5	paired box 5	0.975283			203472_s_at	SLCO2B1	solute carrier organic anion transporter family, member 2B1	0.981684			212265_at	QKI	quaking homolog, KH domain RNA binding (mouse)	0.939803			216517_at	IGKV1D-8	immunoglobulin kappa variable 1D-8	0.988096			204926_at	INHBA	inhibin, beta A	0.939898
						203332_s_at	INPP5D	inositol polyphosphate-5-phosphatase, 145kDa	0.975243			212884_x_at	APOE	apolipoprotein E	0.981682			202052_s_at	RAI14	retinoic acid induced 14	0.939696			211650_x_at	IGK@	Immunoglobulin kappa locus	0.988078			212938_at	COL6A1	collagen, type VI, alpha 1	0.939868
						217147_s_at	TRAT1	T cell receptor associated transmembrane adaptor 1	0.975239			214366_s_at	ALOX5	arachidonate 5-lipoxygenase	0.981677			201162_at	IGFBP7	insulin-like growth factor binding protein 7	0.939651			211644_x_at	IGKC	Immunoglobulin kappa constant	0.988071			208851_s_at	THY1	Thy-1 cell surface antigen	0.939845
						204563_at	SELL	selectin L	0.975233			215049_x_at	CD163	CD163 molecule	0.981657			204939_s_at	PLN	phospholamban	0.939648			217157_x_at	IGK@ /// IGKC	immunoglobulin kappa locus /// immunoglobulin kappa constant	0.988043			219773_at	NOX4	NADPH oxidase 4	0.939842
						219971_at	IL21R	interleukin 21 receptor	0.975212			204122_at	TYROBP	TYRO protein tyrosine kinase binding protein	0.981651			209868_s_at	RBMS1	RNA binding motif, single stranded interacting protein 1	0.939369			211868_x_at	IGHA1 /// IGHA2 /// IGHD /// IGHG1 /// IGHG2 /// IGHG3 /// IGHM /// IGHV3-48 /// IGHV4-31 /// LOC100126583 /// LOC100291917	immunoglobulin heavy constant alpha 1 /// immunoglobulin heavy constant alpha 2 (A2m marker) /// immunoglobulin heavy constant delta /// immunoglobulin heavy constant gamma 1 (G1m marker) /// immunoglobulin heavy constant gamma 2 (G2m marker) /// immunoglobulin heavy constant gamma 3 (G3m marker) /// immunoglobulin heavy constant mu /// immunoglobulin heavy variable 3-48 /// immunoglobulin heavy …	0.98804			211668_s_at	PLAU	plasminogen activator, urokinase	0.939691
						211339_s_at	ITK	IL2-inducible T-cell kinase	0.975208			214574_x_at	LST1	leukocyte specific transcript 1	0.981638			203748_x_at	RBMS1	RNA binding motif, single stranded interacting protein 1	0.939263			216557_x_at	IGHA1 /// IGHD /// IGHG1 /// IGHG3 /// IGHM /// IGHV3-48 /// IGHV4-31 /// LOC100291917	immunoglobulin heavy constant alpha 1 /// immunoglobulin heavy constant delta /// immunoglobulin heavy constant gamma 1 (G1m marker) /// immunoglobulin heavy constant gamma 3 (G3m marker) /// immunoglobulin heavy constant mu /// immunoglobulin heavy variable 3-48 /// immunoglobulin heavy variable 4-31 /// hypothetical protein LOC100291917	0.988038			221731_x_at	VCAN	versican	0.939673
						205718_at	ITGB7	integrin, beta 7	0.975204			211794_at	FYB	FYN binding protein	0.98162			209118_s_at	TUBA1A	tubulin, alpha 1a	0.939252			216491_x_at	IGHM	immunoglobulin heavy constant mu	0.988036			207714_s_at	SERPINH1	serpin peptidase inhibitor, clade H (heat shock protein 47), member 1, (collagen binding protein 1)	0.939653
						210321_at	GZMH	granzyme H (cathepsin G-like 2, protein h-CCPX)	0.975204			211887_x_at	MSR1	macrophage scavenger receptor 1	0.981612			219778_at	ZFPM2	zinc finger protein, multitype 2	0.939176			217384_x_at	IGHV3-48 /// IGKV3-20	Immunoglobulin heavy variable 3-48 /// Immunoglobulin kappa variable 3-20	0.987999			209955_s_at	FAP	fibroblast activation protein, alpha	0.93965
						203915_at	CXCL9	chemokine (C-X-C motif) ligand 9	0.975192			210982_s_at	HLA-DRA	major histocompatibility complex, class II, DR alpha	0.98159			209655_s_at	TMEM47	transmembrane protein 47	0.938301			211430_s_at	IGHG1	Immunoglobulin heavy constant gamma 1 (G1m marker)	0.987966			210330_at	SGCD	sarcoglycan, delta (35kDa dystrophin-associated glycoprotein)	0.93962
						209685_s_at	PRKCB	protein kinase C, beta	0.975179			221210_s_at	NPL	N-acetylneuraminate pyruvate lyase (dihydrodipicolinate synthase)	0.981568			218574_s_at	LMCD1	LIM and cysteine-rich domains 1	0.937783			215176_x_at	IGKC	Immunoglobulin kappa constant	0.987953			207426_s_at	TNFSF4	tumor necrosis factor (ligand) superfamily, member 4	0.939587
						207957_s_at	PRKCB	protein kinase C, beta	0.975171			213160_at	DOCK2	dedicator of cytokinesis 2	0.981566			212813_at	JAM3	junctional adhesion molecule 3	0.93767			213502_x_at	GUSBP11	Glucuronidase, beta pseudogene 11	0.987907			217763_s_at	RAB31	RAB31, member RAS oncogene family	0.939523
						210915_x_at	IL23A	Interleukin 23, alpha subunit p19	0.975168			213241_at	PLXNC1	plexin C1	0.981553			203603_s_at	ZEB2	zinc finger E-box binding homeobox 2	0.937643			211649_x_at	IGHA1 /// IGHG1 /// IGHM	immunoglobulin heavy constant alpha 1 /// immunoglobulin heavy constant gamma 1 (G1m marker) /// immunoglobulin heavy constant mu	0.98775			212937_s_at	COL6A1	collagen, type VI, alpha 1	0.939505
						211211_x_at	SH2D1A	SH2 domain containing 1A	0.975141			204222_s_at	GLIPR1	GLI pathogenesis-related 1	0.981548			209948_at	KCNMB1	potassium large conductance calcium-activated channel, subfamily M, beta member 1	0.93724			215121_x_at	IGLC1	Immunoglobulin lambda constant 1 (Mcg marker)	0.987745			212013_at	PXDN	peroxidasin homolog (Drosophila)	0.939398
						204118_at	CD48	CD48 molecule	0.97514			219385_at	SLAMF8	SLAM family member 8	0.981535			214438_at	HLX	H2.0-like homeobox	0.936974			214777_at	IGKV4-1	immunoglobulin kappa variable 4-1	0.987685			220093_at	ANTXR1	anthrax toxin receptor 1	0.939334
						204674_at	LRMP	lymphoid-restricted membrane protein	0.975134			201422_at	IFI30	interferon, gamma-inducible protein 30	0.981532			205422_s_at	ITGBL1	integrin, beta-like 1 (with EGF-like repeat domains)	0.936697			217235_x_at	CKAP2	Cytoskeleton associated protein 2	0.987659			218469_at	GREM1	gremlin 1	0.939279
						204891_s_at	LCK	lymphocyte-specific protein tyrosine kinase	0.975132			214054_at	DOK2	docking protein 2, 56kDa	0.981527			205582_s_at	GGT5	gamma-glutamyltransferase 5	0.936044			215379_x_at	CKAP2	Cytoskeleton associated protein 2	0.987586			204620_s_at	VCAN	versican	0.939075
						209827_s_at	IL16	interleukin 16 (lymphocyte chemoattractant factor)	0.975109			208306_x_at	HLA-DRB4	Major histocompatibility complex, class II, DR beta 4	0.981527			204749_at	NAP1L3	nucleosome assembly protein 1-like 3	0.93446			216394_x_at	NA	Clone CPRF1-T2 immunoglobulin lambda chain VJ region, (IGL)	0.987119			202465_at	PCOLCE	procollagen C-endopeptidase enhancer	0.939069
						219812_at	PVRIG	poliovirus receptor related immunoglobulin domain containing	0.975108			208018_s_at	HCK	hemopoietic cell kinase	0.981523			204069_at	MEIS1	Meis homeobox 1	0.933921			215036_at	IGLC1	Immunoglobulin lambda constant 1 (Mcg marker)	0.985333			212353_at	SULF1	sulfatase 1	0.939047
						204890_s_at	LCK	lymphocyte-specific protein tyrosine kinase	0.97509			204438_at	MRC1	Mannose receptor, C type 1	0.981508			212158_at	SDC2	syndecan 2	0.921129			217193_x_at	NA	IgG lambda light chain V-J-C region (clone Tgl11)	0.985108			201787_at	FBLN1	fibulin 1	0.938999
						220059_at	STAP1	signal transducing adaptor family member 1	0.975085			210992_x_at	FCGR2C	Fc fragment of IgG, low affinity IIc, receptor for (CD32) (gene/pseudogene)	0.981507			214543_x_at	QKI	quaking homolog, KH domain RNA binding (mouse)	0.917614			217180_at	NA	Isolate P5_mB40_?LC immunoglobulin variable region	0.981302			215646_s_at	VCAN	versican	0.938926
						205484_at	SIT1	signaling threshold regulating transmembrane adaptor 1	0.97508			207677_s_at	NCF4	neutrophil cytosolic factor 4, 40kDa	0.981487			213910_at	IGFBP7	insulin-like growth factor binding protein 7	0.904972			217036_at	NA	Clone 338o08d anti-tetanus toxoid immunoglobulin light chain variable region	0.979577			211571_s_at	VCAN	versican	0.938737
						220704_at	IKZF1	IKAROS family zinc finger 1 (Ikaros)	0.975043			203104_at	CSF1R	colony stimulating factor 1 receptor	0.981475			203562_at	FEZ1	fasciculation and elongation protein zeta 1 (zygin I)	0.901209			216852_x_at	IGLJ3	Immunoglobulin lambda joining 3	0.976729			214701_s_at	FN1	fibronectin 1	0.938711
						221087_s_at	APOL3	apolipoprotein L, 3	0.975042			205119_s_at	FPR1	formyl peptide receptor 1	0.981471			205132_at	ACTC1	actin, alpha, cardiac muscle 1	0.889337			222285_at	IGHG1	Immunoglobulin heavy constant gamma 1 (G1m marker)	0.969283			202351_at	ITGAV	integrin, alpha V (vitronectin receptor, alpha polypeptide, antigen CD51)	0.93868
						214470_at	KLRB1	killer cell lectin-like receptor subfamily B, member 1	0.975035			205859_at	LY86	lymphocyte antigen 86	0.981449			219432_at	EVC	Ellis van Creveld syndrome	0.88509			216495_x_at	NA	Clone ds1-1 immunoglobulin lambda chain VJ region, (IGL)	0.894451			210511_s_at	INHBA	inhibin, beta A	0.938646
						206206_at	CD180	CD180 molecule	0.975033			202803_s_at	ITGB2	integrin, beta 2 (complement component 3 receptor 3 and 4 subunit)	0.981443			219489_s_at	RHBDL2	Rhomboid, veinlet-like 2 (Drosophila)	0.881485			205902_at	KCNN3	potassium intermediate/small conductance calcium-activated channel, subfamily N, member 3	0.745924			218638_s_at	SPON2	spondin 2, extracellular matrix protein	0.938295
						214032_at	ZAP70	zeta-chain (TCR) associated protein kinase 70kDa	0.975022			204638_at	ACP5	acid phosphatase 5, tartrate resistant	0.98144			209480_at	HLA-DQB1	major histocompatibility complex, class II, DQ beta 1	0.867995			216851_at	IGLJ3	Immunoglobulin lambda joining 3	0.668588			205100_at	GFPT2	glutamine-fructose-6-phosphate transaminase 2	0.937984
						205212_s_at	ACAP1	ArfGAP with coiled-coil, ankyrin repeat and PH domains 1	0.975011			208071_s_at	LAIR1	leukocyte-associated immunoglobulin-like receptor 1	0.981432			202638_s_at	ICAM1	intercellular adhesion molecule 1	0.827372			217034_at	NA	Clone 60a04 anti-tetanus toxoid immunoglobulin light chain variable region	0.653617			209758_s_at	MFAP5	microfibrillar associated protein 5	0.937286
						204613_at	PLCG2	phospholipase C, gamma 2 (phosphatidylinositol-specific)	0.975003			204103_at	CCL4	chemokine (C-C motif) ligand 4	0.981429			201148_s_at	TIMP3	TIMP metallopeptidase inhibitor 3	0.820801			217083_at	NA	IgG heavy chain variable region (Vh26)	0.640235			202363_at	SPOCK1	sparc/osteonectin, cwcv and kazal-like domains proteoglycan (testican) 1	0.937073
						206181_at	SLAMF1	signaling lymphocytic activation molecule family member 1	0.975002			205786_s_at	ITGAM	integrin, alpha M (complement component 3 receptor 3 subunit)	0.98142			218718_at	PDGFC	platelet derived growth factor C	0.799473									205479_s_at	PLAU	plasminogen activator, urokinase	0.936742
						202989_at	RGS1	regulator of G-protein signaling 1	0.974997			209901_x_at	AIF1	allograft inflammatory factor 1	0.981412			213746_s_at	FLNA	filamin A, alpha	0.796861									203083_at	THBS2	thrombospondin 2	0.936502
						214450_at	CTSW	cathepsin W	0.974991			203932_at	HLA-DMB	major histocompatibility complex, class II, DM beta	0.981409			208789_at	PTRF	polymerase I and transcript release factor	0.795465									204052_s_at	SFRP4	secreted frizzled-related protein 4	0.936143
						214567_s_at	XCL2	Chemokine (C motif) ligand 2	0.974983			210225_x_at	LILRB3	leukocyte immunoglobulin-like receptor, subfamily B (with TM and ITIM domains), member 3	0.981398			200859_x_at	FLNA	filamin A, alpha	0.789684									204359_at	FLRT2	fibronectin leucine rich transmembrane protein 2	0.93574
						221080_s_at	DENND1C	DENN/MADD domain containing 1C	0.974973			203923_s_at	CYBB	cytochrome b-245, beta polypeptide	0.981385			214752_x_at	FLNA	filamin A, alpha	0.777395									213422_s_at	MXRA8	matrix-remodelling associated 8	0.93457
						204655_at	CCL5	chemokine (C-C motif) ligand 5	0.97497			210644_s_at	LAIR1	leukocyte-associated immunoglobulin-like receptor 1	0.981377			213831_at	HLA-DQA1	major histocompatibility complex, class II, DQ alpha 1	0.750937									212233_at	MAP1B	microtubule-associated protein 1B	0.934377
						206804_at	CD3G	CD3g molecule, gamma (CD3-TCR complex)	0.974964			202087_s_at	CTSL1	cathepsin L1	0.98137			202637_s_at	ICAM1	intercellular adhesion molecule 1	0.742254									202008_s_at	NID1	nidogen 1	0.932368
						206118_at	STAT4	signal transducer and activator of transcription 4	0.974943			213733_at	MYO1F	myosin IF	0.981368			212314_at	SEL1L3	sel-1 suppressor of lin-12-like 3 (C. elegans)	0.736492									204030_s_at	SCHIP1	Schwannomin interacting protein 1	0.928136
						205456_at	CD3E	CD3e molecule, epsilon (CD3-TCR complex)	0.974935			206470_at	PLXNC1	plexin C1	0.981356			212758_s_at	ZEB1	zinc finger E-box binding homeobox 1	0.734036									201147_s_at	TIMP3	TIMP metallopeptidase inhibitor 3	0.927389
						210072_at	CCL19	chemokine (C-C motif) ligand 19	0.974932			203523_at	LSP1	lymphocyte-specific protein 1	0.981336			212154_at	SDC2	syndecan 2	0.723566									205547_s_at	TAGLN	transgelin	0.924936
						212750_at	PPP1R16B	protein phosphatase 1, regulatory (inhibitor) subunit 16B	0.974931			208146_s_at	CPVL	carboxypeptidase, vitellogenic-like	0.981333			204963_at	SSPN	sarcospan (Kras oncogene-associated gene)	0.723557									204400_at	EFS	embryonal Fyn-associated substrate	0.923408
						208450_at	LGALS2	lectin, galactoside-binding, soluble, 2	0.974916			219892_at	TM6SF1	transmembrane 6 superfamily member 1	0.981326			215485_s_at	ICAM1	intercellular adhesion molecule 1	0.701792									209651_at	TGFB1I1	transforming growth factor beta 1 induced transcript 1	0.9189
						210370_s_at	LY9	lymphocyte antigen 9	0.974891			218404_at	SNX10	sorting nexin 10	0.981315			213415_at	CLIC2	chloride intracellular channel 2	0.70078									222379_at	KCNE4	potassium voltage-gated channel, Isk-related family, member 4	0.916335
						209881_s_at	LAT	Linker for activation of T cells	0.974886			205098_at	CCR1	chemokine (C-C motif) receptor 1	0.981311			207233_s_at	MITF	microphthalmia-associated transcription factor	0.66276									201744_s_at	LUM	lumican	0.904806
						213539_at	CD3D	CD3d molecule, delta (CD3-TCR complex)	0.974879			203471_s_at	PLEK	pleckstrin	0.981305			216005_at	TNC	Tenascin C	0.630241									205168_at	DDR2	discoidin domain receptor tyrosine kinase 2	0.900688
						206366_x_at	XCL1	chemokine (C motif) ligand 1	0.974873			203402_at	KCNAB2	potassium voltage-gated channel, shaker-related subfamily, beta member 2	0.981302			219014_at	PLAC8	placenta-specific 8	0.61185									37408_at	MRC2	mannose receptor, C type 2	0.897074
						220418_at	UBASH3A	ubiquitin associated and SH3 domain containing A	0.97484			204588_s_at	SLC7A7	solute carrier family 7 (cationic amino acid transporter, y+ system), member 7	0.981289			204929_s_at	VAMP5	vesicle-associated membrane protein 5 (myobrevin)	0.537027									202007_at	NID1	nidogen 1	0.893045
						207979_s_at	CD8B	CD8b molecule	0.974817			219947_at	CLEC4A	C-type lectin domain family 4, member A	0.981279			217767_at	C3	complement component 3	0.401728									204604_at	CDK14	cyclin-dependent kinase 14	0.886523
						221602_s_at	FAIM3	Fas apoptotic inhibitory molecule 3	0.974805			204416_x_at	APOC1	apolipoprotein C-I	0.981277			216540_at	YME1L1	YME1-like 1 (S. cerevisiae)	0.33414									206580_s_at	EFEMP2	EGF-containing fibulin-like extracellular matrix protein 2	0.88652
						211178_s_at	PSTPIP1	proline-serine-threonine phosphatase interacting protein 1	0.97474			204959_at	MNDA	myeloid cell nuclear differentiation antigen	0.981267			212999_x_at	HLA-DQB1	major histocompatibility complex, class II, DQ beta 1	0.199247									202273_at	PDGFRB	platelet-derived growth factor receptor, beta polypeptide	0.885083
						211209_x_at	SH2D1A	SH2 domain containing 1A	0.974683			211656_x_at	HLA-DQB1	Major histocompatibility complex, class II, DQ beta 1	0.981266			221491_x_at	HLA-DRB1	Major histocompatibility complex, class II, DR beta 1	0.166579									65718_at	GPR124	G protein-coupled receptor 124	0.882375
						1405_i_at	CCL5	chemokine (C-C motif) ligand 5	0.97468			212658_at	LHFPL2	lipoma HMGIC fusion partner-like 2	0.981253															202202_s_at	LAMA4	laminin, alpha 4	0.876205
						215967_s_at	LY9	lymphocyte antigen 9	0.974659			219593_at	SLC15A3	solute carrier family 15, member 3	0.981248															212667_at	SPARC	secreted protein, acidic, cysteine-rich (osteonectin)	0.873385
						214369_s_at	RASGRP2	RAS guanyl releasing protein 2 (calcium and DAG-regulated)	0.974619			201847_at	LIPA	lipase A, lysosomal acid, cholesterol esterase	0.981247															201149_s_at	TIMP3	TIMP metallopeptidase inhibitor 3	0.821315
						217119_s_at	CXCR3	chemokine (C-X-C motif) receptor 3	0.974611			214181_x_at	LST1	leukocyte specific transcript 1	0.981241															206363_at	MAF	v-maf musculoaponeurotic fibrosarcoma oncogene homolog (avian)	0.808777
						208206_s_at	RASGRP2	RAS guanyl releasing protein 2 (calcium and DAG-regulated)	0.974604			204221_x_at	GLIPR1	GLI pathogenesis-related 1	0.981215															213413_at	STON1	stonin 1	0.807257
						217326_x_at	IL23A	Interleukin 23, alpha subunit p19	0.974554			206420_at	IGSF6	immunoglobulin superfamily, member 6	0.981194															209348_s_at	MAF	v-maf musculoaponeurotic fibrosarcoma oncogene homolog (avian)	0.803695
						215332_s_at	CD8B	CD8b molecule	0.974511			216950_s_at	FCGR1A	Fc fragment of IgG, high affinity Ia, receptor (CD64)	0.981193															209621_s_at	PDLIM3	PDZ and LIM domain 3	0.715831
						210038_at	PRKCQ	protein kinase C, theta	0.974501			203561_at	FCGR2A	Fc fragment of IgG, low affinity IIa, receptor (CD32)	0.981188															212385_at	TCF4	transcription factor 4	0.697153
						206991_s_at	CCR5	chemokine (C-C motif) receptor 5	0.973532			209879_at	SELPLG	selectin P ligand	0.981185															204557_s_at	DZIP1	DAZ interacting protein 1	0.694141
						204265_s_at	GPSM3	G-protein signaling modulator 3	0.973359			207571_x_at	C1orf38	chromosome 1 open reading frame 38	0.981169															222146_s_at	TCF4	transcription factor 4	0.692248
						205297_s_at	CD79B	CD79b molecule, immunoglobulin-associated beta	0.97324			211991_s_at	HLA-DPA1	major histocompatibility complex, class II, DP alpha 1	0.98116															212382_at	TCF4	transcription factor 4	0.685976
						212883_at	APOE	Apolipoprotein E	0.972684			44673_at	SIGLEC1	sialic acid binding Ig-like lectin 1, sialoadhesin	0.981152															203753_at	TCF4	transcription factor 4	0.681687
						205798_at	IL7R	interleukin 7 receptor	0.971438			219788_at	PILRA	paired immunoglobin-like type 2 receptor alpha	0.981146															204938_s_at	PLN	phospholamban	0.662149
						212874_at	APOE	Apolipoprotein E	0.969778			204232_at	FCER1G	Fc fragment of IgE, high affinity I, receptor for; gamma polypeptide	0.981138															212387_at	TCF4	transcription factor 4	0.658549
						204153_s_at	MFNG	MFNG O-fucosylpeptide 3-beta-N-acetylglucosaminyltransferase	0.968393			205686_s_at	CD86	CD86 molecule	0.981133															210517_s_at	AKAP12	A kinase (PRKA) anchor protein 12	0.651086
						209829_at	FAM65B	family with sequence similarity 65, member B	0.966284			203645_s_at	CD163	CD163 molecule	0.981132															212386_at	TCF4	transcription factor 4	0.646922
						219836_at	ZBED2	zinc finger, BED-type containing 2	0.965995			203382_s_at	APOE	apolipoprotein E	0.981113															213891_s_at	TCF4	transcription factor 4	0.638847
						214847_s_at	GPSM3	G-protein signaling modulator 3	0.965784			213537_at	HLA-DPA1	major histocompatibility complex, class II, DP alpha 1	0.981103															208131_s_at	PTGIS	prostaglandin I2 (prostacyclin) synthase	0.622253
						205639_at	AOAH	acyloxyacyl hydrolase (neutrophil)	0.962948			206471_s_at	PLXNC1	plexin C1	0.981086															202995_s_at	FBLN1	fibulin 1	0.615458
						35150_at	CD40	CD40 molecule, TNF receptor superfamily member 5	0.958239			201859_at	SRGN	serglycin	0.981086															213249_at	FBXL7	F-box and leucine-rich repeat protein 7	0.595119
						209723_at	SERPINB9	serpin peptidase inhibitor, clade B (ovalbumin), member 9	0.956117			208010_s_at	PTPN22	protein tyrosine phosphatase, non-receptor type 22 (lymphoid)	0.981084															208790_s_at	PTRF	polymerase I and transcript release factor	0.579039
						206682_at	CLEC10A	C-type lectin domain family 10, member A	0.945359			208594_x_at	LILRB3	Leukocyte immunoglobulin-like receptor, subfamily B (with TM and ITIM domains), member 3	0.981073															213543_at	SGCD	sarcoglycan, delta (35kDa dystrophin-associated glycoprotein)	0.566857
						208296_x_at	TNFAIP8	tumor necrosis factor, alpha-induced protein 8	0.94308			202901_x_at	CTSS	cathepsin S	0.98104															204964_s_at	SSPN	sarcospan (Kras oncogene-associated gene)	0.563767
						204882_at	ARHGAP25	Rho GTPase activating protein 25	0.942943			211654_x_at	HLA-DQB1	major histocompatibility complex, class II, DQ beta 1	0.981014															202994_s_at	FBLN1	fibulin 1	0.475001
						209201_x_at	CXCR4	chemokine (C-X-C motif) receptor 4	0.937888			203922_s_at	CYBB	cytochrome b-245, beta polypeptide	0.980992															212822_at	HEG1	HEG homolog 1 (zebrafish)	0.395215
						204152_s_at	MFNG	MFNG O-fucosylpeptide 3-beta-N-acetylglucosaminyltransferase	0.923586			203729_at	EMP3	epithelial membrane protein 3	0.980991															213069_at	HEG1	HEG homolog 1 (zebrafish)	0.381595
						211919_s_at	CXCR4	chemokine (C-X-C motif) receptor 4	0.923297			218109_s_at	MFSD1	major facilitator superfamily domain containing 1	0.980987
						217028_at	CXCR4	chemokine (C-X-C motif) receptor 4	0.907568			219666_at	MS4A6A	membrane-spanning 4-domains, subfamily A, member 6A	0.980968
						206914_at	CRTAM	cytotoxic and regulatory T cell molecule	0.891473			201137_s_at	HLA-DPB1	major histocompatibility complex, class II, DP beta 1	0.980964
						211189_x_at	CD84	CD84 molecule	0.81877			222218_s_at	PILRA	paired immunoglobin-like type 2 receptor alpha	0.980955
						210260_s_at	TNFAIP8	tumor necrosis factor, alpha-induced protein 8	0.791999			208894_at	HLA-DRA	major histocompatibility complex, class II, DR alpha	0.980952
						209795_at	CD69	CD69 molecule	0.730456			221565_s_at	CALHM2	calcium homeostasis modulator 2	0.980943
						206398_s_at	CD19	CD19 molecule	0.639882			205988_at	CD84	CD84 molecule	0.980942
						211795_s_at	FYB	FYN binding protein	0.622898			210629_x_at	LST1	leukocyte specific transcript 1	0.980938
						202665_s_at	WIPF1	WAS/WASL interacting protein family, member 1	0.608124			215193_x_at	HLA-DRB1	Major histocompatibility complex, class II, DR beta 1	0.980933
						210105_s_at	FYN	FYN oncogene related to SRC, FGR, YES	0.574143			211557_x_at	SLCO2B1	solute carrier organic anion transporter family, member 2B1	0.980928
						212587_s_at	PTPRC	protein tyrosine phosphatase, receptor type, C	0.565324			208423_s_at	MSR1	macrophage scavenger receptor 1	0.980927
						37145_at	GNLY	granulysin	0.491053			202625_at	LYN	v-yes-1 Yamaguchi sarcoma viral related oncogene homolog	0.980918
						205495_s_at	GNLY	granulysin	0.4655			218232_at	C1QA	complement component 1, q subcomponent, A chain	0.98089
						206513_at	AIM2	absent in melanoma 2	0.416405			213553_x_at	APOC1	apolipoprotein C-I	0.980886
												210152_at	LILRB4	leukocyte immunoglobulin-like receptor, subfamily B (with TM and ITIM domains), member 4	0.980883
												213975_s_at	LYZ	lysozyme	0.980877
												207104_x_at	LILRB1	leukocyte immunoglobulin-like receptor, subfamily B (with TM and ITIM domains), member 1	0.980873
												204787_at	VSIG4	V-set and immunoglobulin domain containing 4	0.98087
												204670_x_at	HLA-DRB1	Major histocompatibility complex, class II, DR beta 1	0.980864
												209949_at	NCF2	neutrophil cytosolic factor 2	0.980844
												202957_at	HCLS1	hematopoietic cell-specific Lyn substrate 1	0.980836
												220088_at	C5AR1	complement component 5a receptor 1	0.98083
												201743_at	CD14	CD14 molecule	0.980815
												210146_x_at	LILRB2	leukocyte immunoglobulin-like receptor, subfamily B (with TM and ITIM domains), member 2	0.980794
												209933_s_at	CD300A	CD300a molecule	0.980718
												217078_s_at	CD300A	CD300a molecule	0.980577
												214560_at	FPR3	formyl peptide receptor 3	0.980389
												212588_at	PTPRC	protein tyrosine phosphatase, receptor type, C	0.980293
												204174_at	ALOX5AP	arachidonate 5-lipoxygenase-activating protein	0.980291
												205504_at	BTK	Bruton agammaglobulinemia tyrosine kinase	0.980035
												36030_at	IFFO1	intermediate filament family orphan 1	0.979889
												209732_at	CLEC2B	C-type lectin domain family 2, member B	0.97921
												205419_at	GPR183	G protein-coupled receptor 183	0.979193
												211133_x_at	LILRA6 /// LILRB3	leukocyte immunoglobulin-like receptor, subfamily A (with TM domain), member 6 /// leukocyte immunoglobulin-like receptor, subfamily B (with TM and ITIM domains), member 3	0.978989
												211366_x_at	CASP1	caspase 1, apoptosis-related cysteine peptidase (interleukin 1, beta, convertase)	0.978779
												210754_s_at	LYN	v-yes-1 Yamaguchi sarcoma viral related oncogene homolog	0.978739
												206011_at	CASP1	caspase 1, apoptosis-related cysteine peptidase (interleukin 1, beta, convertase)	0.977861
												211367_s_at	CASP1	caspase 1, apoptosis-related cysteine peptidase (interleukin 1, beta, convertase)	0.9776
												202910_s_at	CD97	CD97 molecule	0.977492
												211368_s_at	CASP1	caspase 1, apoptosis-related cysteine peptidase (interleukin 1, beta, convertase)	0.977386
												209970_x_at	CASP1	caspase 1, apoptosis-related cysteine peptidase (interleukin 1, beta, convertase)	0.976994
												202988_s_at	RGS1	regulator of G-protein signaling 1	0.97691
												219505_at	CECR1	cat eye syndrome chromosome region, candidate 1	0.976254
												204192_at	CD37	CD37 molecule	0.976138
												216834_at	RGS1	regulator of G-protein signaling 1	0.974771
												203047_at	STK10	serine/threonine kinase 10	0.972456
												205159_at	CSF2RB	colony stimulating factor 2 receptor, beta, low-affinity (granulocyte-macrophage)	0.965717
												202664_at	WIPF1	WAS/WASL interacting protein family, member 1	0.946611
												204236_at	FLI1	Friend leukemia virus integration 1	0.940568
												203010_at	STAT5A	signal transducer and activator of transcription 5A	0.933829
												201288_at	ARHGDIB	Rho GDP dissociation inhibitor (GDI) beta	0.930845
												207238_s_at	PTPRC	protein tyrosine phosphatase, receptor type, C	0.930613
												204057_at	IRF8	interferon regulatory factor 8	0.927836
												209539_at	ARHGEF6	Rac/Cdc42 guanine nucleotide exchange factor (GEF) 6	0.924616
												208983_s_at	PECAM1	platelet/endothelial cell adhesion molecule	0.92102
												204924_at	TLR2	toll-like receptor 2	0.913982
												203185_at	RASSF2	Ras association (RalGDS/AF-6) domain family member 2	0.906333
												203508_at	TNFRSF1B	tumor necrosis factor receptor superfamily, member 1B	0.905439
												40420_at	STK10	serine/threonine kinase 10	0.899977
												204646_at	DPYD	dihydropyrimidine dehydrogenase	0.899193
												218223_s_at	PLEKHO1	pleckstrin homology domain containing, family O member 1	0.893991
												213416_at	ITGA4	integrin, alpha 4 (antigen CD49D, alpha 4 subunit of VLA-4 receptor)	0.893516
												207419_s_at	RAC2	ras-related C3 botulinum toxin substrate 2 (rho family, small GTP binding protein Rac2)	0.883574
												219183_s_at	CYTH4	cytohesin 4	0.881799
												202663_at	WIPF1	WAS/WASL interacting protein family, member 1	0.874704
												57715_at	CALHM2	calcium homeostasis modulator 2	0.857719
												205884_at	ITGA4	integrin, alpha 4 (antigen CD49D, alpha 4 subunit of VLA-4 receptor)	0.843255
												205885_s_at	ITGA4	integrin, alpha 4 (antigen CD49D, alpha 4 subunit of VLA-4 receptor)	0.789078
												210786_s_at	FLI1	Friend leukemia virus integration 1	0.783125
												213603_s_at	RAC2	ras-related C3 botulinum toxin substrate 2 (rho family, small GTP binding protein Rac2)	0.780414
												215346_at	CD40	CD40 molecule, TNF receptor superfamily member 5	0.771601
												219777_at	GIMAP6	GTPase, IMAP family member 6	0.755319
												217838_s_at	EVL	Enah/Vasp-like	0.74008
												219243_at	GIMAP4	GTPase, IMAP family member 4	0.713549
												204912_at	IL10RA	interleukin 10 receptor, alpha	0.709551
												208981_at	PECAM1	platelet/endothelial cell adhesion molecule	0.631201
												209473_at	ENTPD1	ectonucleoside triphosphate diphosphohydrolase 1	0.584077

## Sheet: Ovarian Images
Heatmap of the consensus matrices
Box Plot plot of membership robustness
Cluster Robustness						Cluster Robustness						Cluster Robustness					Cluster Robustness						Cluster Robustness					Cluster Robustness						Cluster Robustness					Cluster Robustness
1	0.989488					1	0.917789					1	0.95666				1	0.872027					1	0.861789				1	0.871688					1	0.819243				1	0.687164
2	0.977173					2	0.877074					2	0.948729				2	0.799283					2	0.754166				2	0.824602					2	0.737788				2	0.586592
3	0.938807					3	0.808187					3	0.959872				3	0.909685					3	0.756671				3	0.584001					3	0.8402				3	0.60548
						4	0.993827					4	0.930132				4	0.969283					4	0.79555				4	0.942754					4	0.739101				4	0.991677
												5	0.996994				5	0.879224					5	0.988026				5	0.586752					5	0.928737				5	0.89874
																	6	0.965186					6	0.912302				6	0.924771					6	0.94222				6	0.944247
																							7	0.904308				7	0.907537					7	0.842763				7	0.997529
																												8	0.595661					8	0.829685				8	0.422519
																																		9	0.773273				9	0.658903
																																							10	0.691074

## Sheet: Ovarian k = 5 genes
Cluster 1 (n = 214)	Symbol	Gene Title	Membership Robustness			Cluster 2 (n = 248)	Symbol	Gene Title	Membership Robustness			Cluster 3 (n = 84)	Symbol	Gene Title	Membership Robustness			Cluster 4 (n = 164)	Symbol	Gene Title	Membership Robustness			Cluster 5 (n = 307)	Symbol	Gene Title	Membership Robustness
210279_at	GPR18	G protein-coupled receptor 18	0.979259			203382_s_at	APOE	apolipoprotein E	0.974655			211647_x_at	IGHG1	Immunoglobulin heavy constant gamma 1 (G1m marker)	0.980877			202659_at	PSMB10	proteasome (prosome, macropain) subunit, beta type, 10	0.960585			206363_at	MAF	v-maf musculoaponeurotic fibrosarcoma oncogene homolog (avian)	0.998803
209827_s_at	IL16	interleukin 16 (lymphocyte chemoattractant factor)	0.978975			219892_at	TM6SF1	transmembrane 6 superfamily member 1	0.974647			211642_at	IGHG1 /// ZCWPW2	Immunoglobulin heavy constant gamma 1 (G1m marker) /// Zinc finger, CW type with PWWP domain 2	0.980829			200905_x_at	HLA-E	major histocompatibility complex, class I, E	0.959178			206025_s_at	TNFAIP6	tumor necrosis factor, alpha-induced protein 6	0.998757
204153_s_at	MFNG	MFNG O-fucosylpeptide 3-beta-N-acetylglucosaminyltransferase	0.978762			205147_x_at	NCF4	neutrophil cytosolic factor 4, 40kDa	0.974404			217198_x_at	IGHA2 /// IGHD /// IGHG1 /// LOC100126583 /// LOC100510361	immunoglobulin heavy constant alpha 2 (A2m marker) /// immunoglobulin heavy constant delta /// immunoglobulin heavy constant gamma 1 (G1m marker) /// hypothetical LOC100126583 /// putative V-set and immunoglobulin domain-containing protein 6-like	0.980752			202430_s_at	PLSCR1	phospholipid scramblase 1	0.958747			205168_at	DDR2	discoidin domain receptor tyrosine kinase 2	0.998704
210321_at	GZMH	granzyme H (cathepsin G-like 2, protein h-CCPX)	0.978639			203332_s_at	INPP5D	inositol polyphosphate-5-phosphatase, 145kDa	0.974376			216829_at	IGK@ /// IGKC /// LOC652493 /// LOC652694	immunoglobulin kappa locus /// immunoglobulin kappa constant /// ig kappa chain V-I region HK102-like /// similar to Ig kappa chain V-I region HK102 precursor	0.980728			211122_s_at	CXCL11	chemokine (C-X-C motif) ligand 11	0.958489			206026_s_at	TNFAIP6	tumor necrosis factor, alpha-induced protein 6	0.998674
208423_s_at	MSR1	macrophage scavenger receptor 1	0.978601			201743_at	CD14	CD14 molecule	0.974311			217239_x_at	LOC100508797	hypothetical protein LOC100508797	0.980691			201891_s_at	B2M	beta-2-microglobulin	0.958106			214702_at	FN1	fibronectin 1	0.998669
211887_x_at	MSR1	macrophage scavenger receptor 1	0.9785			205831_at	CD2	CD2 molecule	0.974296			216430_x_at	IGLV1-40 /// IGLV1-44	immunoglobulin lambda variable 1-40 /// immunoglobulin lambda variable 1-44	0.980455			200904_at	HLA-E	major histocompatibility complex, class I, E	0.957873			205880_at	PRKD1	protein kinase D1	0.998655
214450_at	CTSW	cathepsin W	0.978492			207419_s_at	RAC2	ras-related C3 botulinum toxin substrate 2 (rho family, small GTP binding protein Rac2)	0.974246			221286_s_at	MZB1	Marginal zone B and B1 cell-specific protein	0.980402			209546_s_at	APOL1	apolipoprotein L, 1	0.957558			221253_s_at	TXNDC5	Thioredoxin domain containing 5 (endoplasmic reticulum)	0.998647
219971_at	IL21R	interleukin 21 receptor	0.978465			207677_s_at	NCF4	neutrophil cytosolic factor 4, 40kDa	0.974239			205692_s_at	CD38	CD38 molecule	0.98031			215313_x_at	HLA-A	major histocompatibility complex, class I, A	0.957399			210605_s_at	MFGE8	milk fat globule-EGF factor 8 protein	0.99864
209881_s_at	LAT	Linker for activation of T cells	0.978437			219243_at	GIMAP4	GTPase, IMAP family member 4	0.974229			217236_x_at	IGHG1	Immunoglobulin heavy constant gamma 1 (G1m marker)	0.980273			200629_at	WARS	tryptophanyl-tRNA synthetase	0.957233			210875_s_at	ZEB1	zinc finger E-box binding homeobox 1	0.99864
210184_at	ITGAX	integrin, alpha X (complement component 3 receptor 4 subunit)	0.97835			219574_at	40969	membrane-associated ring finger (C3HC4) 1	0.974216			211649_x_at	IGHA1 /// IGHG1 /// IGHM	immunoglobulin heavy constant alpha 1 /// immunoglobulin heavy constant gamma 1 (G1m marker) /// immunoglobulin heavy constant mu	0.980216			211530_x_at	HLA-G	major histocompatibility complex, class I, G	0.956803			201163_s_at	IGFBP7	insulin-like growth factor binding protein 7	0.998637
202989_at	RGS1	regulator of G-protein signaling 1	0.978308			219788_at	PILRA	paired immunoglobin-like type 2 receptor alpha	0.974175			217084_at	IGHA1 /// IGHG1 /// IGHM /// IGHV3-23 /// IGHV4-31	immunoglobulin heavy constant alpha 1 /// immunoglobulin heavy constant gamma 1 (G1m marker) /// immunoglobulin heavy constant mu /// immunoglobulin heavy variable 3-23 /// immunoglobulin heavy variable 4-31	0.980164			200628_s_at	WARS	tryptophanyl-tRNA synthetase	0.956794			202994_s_at	FBLN1	fibulin 1	0.998636
210116_at	SH2D1A	SH2 domain containing 1A	0.978253			216250_s_at	LPXN	leupaxin	0.974132			217384_x_at	IGHV3-48 /// IGKV3-20	Immunoglobulin heavy variable 3-48 /// Immunoglobulin kappa variable 3-20	0.979862			204502_at	SAMHD1	SAM domain and HD domain 1	0.956656			220014_at	PRR16	proline rich 16	0.998632
221080_s_at	DENND1C	DENN/MADD domain containing 1C	0.978211			203523_at	LSP1	lymphocyte-specific protein 1	0.97408			216365_x_at	IGLV3-19	immunoglobulin lambda variable 3-19	0.979842			221978_at	HLA-F	major histocompatibility complex, class I, F	0.956565			218573_at	MAGEH1	melanoma antigen family H, 1	0.99863
204852_s_at	PTPN7	protein tyrosine phosphatase, non-receptor type 7	0.978201			208983_s_at	PECAM1	platelet/endothelial cell adhesion molecule	0.974069			211633_x_at	IGHG1	Immunoglobulin heavy constant gamma 1 (G1m marker)	0.979743			214459_x_at	HLA-C	major histocompatibility complex, class I, C	0.956494			204963_at	SSPN	sarcospan (Kras oncogene-associated gene)	0.998628
215332_s_at	CD8B	CD8b molecule	0.978166			205488_at	GZMA	granzyme A (granzyme 1, cytotoxic T-lymphocyte-associated serine esterase 3)	0.974057			206150_at	CD27	CD27 molecule	0.979734			211528_x_at	HLA-G	major histocompatibility complex, class I, G	0.956241			218694_at	ARMCX1	armadillo repeat containing, X-linked 1	0.99862
204197_s_at	RUNX3	runt-related transcription factor 3	0.978161			210140_at	CST7	cystatin F (leukocystatin)	0.974054			204269_at	PIM2	pim-2 oncogene	0.97964			204820_s_at	BTN3A3	Butyrophilin, subfamily 3, member A3	0.956175			208146_s_at	CPVL	carboxypeptidase, vitellogenic-like	0.998618
211190_x_at	CD84	CD84 molecule	0.97816			210972_x_at	YME1L1	YME1-like 1 (S. cerevisiae)	0.974039			211908_x_at	IGK@	Immunoglobulin kappa locus	0.979607			218999_at	TMEM140	transmembrane protein 140	0.956058			221011_s_at	LBH	limb bud and heart development homolog (mouse)	0.998613
211502_s_at	CDK14	cyclin-dependent kinase 14	0.978155			213915_at	NKG7	natural killer cell group 7 sequence	0.974031			206641_at	TNFRSF17	tumor necrosis factor receptor superfamily, member 17	0.979602			210029_at	IDO1	indoleamine 2,3-dioxygenase 1	0.955977			212158_at	SDC2	syndecan 2	0.998611
207794_at	CCR2	chemokine (C-C motif) receptor 2	0.978151			210992_x_at	FCGR2C	Fc fragment of IgG, low affinity IIc, receptor for (CD32) (gene/pseudogene)	0.974008			216853_x_at	IGLJ3	Immunoglobulin lambda joining 3	0.979528			217933_s_at	LAP3	leucine aminopeptidase 3	0.955758			211748_x_at	PTGDS	prostaglandin D2 synthase 21kDa (brain)	0.998607
209828_s_at	IL16	interleukin 16 (lymphocyte chemoattractant factor)	0.978114			210629_x_at	LST1	leukocyte specific transcript 1	0.974003			211645_x_at	NA	Clone 135d11 anti-tetanus toxoid immunoglobulin light chain variable region	0.979458			211799_x_at	HLA-C	major histocompatibility complex, class I, C	0.955722			209392_at	ENPP2	ectonucleotide pyrophosphatase/phosphodiesterase 2	0.998602
204445_s_at	ALOX5	arachidonate 5-lipoxygenase	0.978111			210164_at	GZMB	granzyme B (granzyme 2, cytotoxic T-lymphocyte-associated serine esterase 1)	0.973994			216541_x_at	IGHG1 /// IGHM /// LOC100133862	immunoglobulin heavy constant gamma 1 (G1m marker) /// immunoglobulin heavy constant mu /// ig heavy chain V-I region V35-like	0.979432			208729_x_at	HLA-B	major histocompatibility complex, class I, B	0.95557			213010_at	PRKCDBP	protein kinase C, delta binding protein	0.998601
205671_s_at	HLA-DOB	major histocompatibility complex, class II, DO beta	0.978082			221059_s_at	CHST6	Carbohydrate (N-acetylglucosamine 6-O) sulfotransferase 6	0.973983			214777_at	IGKV4-1	immunoglobulin kappa variable 4-1	0.979394			204211_x_at	EIF2AK2	eukaryotic translation initiation factor 2-alpha kinase 2	0.95556			205132_at	ACTC1	actin, alpha, cardiac muscle 1	0.998598
214054_at	DOK2	docking protein 2, 56kDa	0.978067			205686_s_at	CD86	CD86 molecule	0.97398			217179_x_at	NA	Isolate P5_mB40_?LC immunoglobulin variable region	0.979356			209770_at	BTN3A1	butyrophilin, subfamily 3, member A1	0.955364			212624_s_at	CHN1	chimerin (chimaerin) 1	0.998596
210072_at	CCL19	chemokine (C-C motif) ligand 19	0.978064			205419_at	GPR183	G protein-coupled receptor 183	0.973977			216984_x_at	CKAP2	Cytoskeleton associated protein 2	0.97934			213293_s_at	TRIM22	tripartite motif-containing 22	0.95534			200621_at	CSRP1	cysteine and glycine-rich protein 1	0.998595
217034_at	NA	Clone 60a04 anti-tetanus toxoid immunoglobulin light chain variable region	0.978058			219506_at	C1orf54	chromosome 1 open reading frame 54	0.97396			217360_x_at	IGHA1 /// IGHG1 /// IGHG3 /// IGHM /// IGHV4-31 /// LOC100510678	immunoglobulin heavy constant alpha 1 /// immunoglobulin heavy constant gamma 1 (G1m marker) /// immunoglobulin heavy constant gamma 3 (G3m marker) /// immunoglobulin heavy constant mu /// immunoglobulin heavy variable 4-31 /// hypothetical protein LOC100510678	0.979337			205569_at	LAMP3	lysosomal-associated membrane protein 3	0.955283			201185_at	HTRA1	HtrA serine peptidase 1	0.998592
206206_at	CD180	CD180 molecule	0.978055			212829_at	PIP4K2A	phosphatidylinositol-5-phosphate 4-kinase, type II, alpha	0.973947			205267_at	POU2AF1	POU class 2 associating factor 1	0.979238			208829_at	TAPBP	TAP binding protein (tapasin)	0.955277			205991_s_at	PRRX1	paired related homeobox 1	0.998589
214369_s_at	RASGRP2	RAS guanyl releasing protein 2 (calcium and DAG-regulated)	0.978053			202953_at	C1QB	complement component 1, q subcomponent, B chain	0.973941			217227_x_at	IGLV1-40 /// IGLV1-44	immunoglobulin lambda variable 1-40 /// immunoglobulin lambda variable 1-44	0.979229			217456_x_at	HLA-E	major histocompatibility complex, class I, E	0.955056			204964_s_at	SSPN	sarcospan (Kras oncogene-associated gene)	0.998588
204951_at	RHOH	ras homolog gene family, member H	0.978051			203472_s_at	SLCO2B1	solute carrier organic anion transporter family, member 2B1	0.973919			214768_x_at	IGKC	Immunoglobulin kappa constant	0.979228			203236_s_at	LGALS9	lectin, galactoside-binding, soluble, 9	0.954986			203888_at	THBD	thrombomodulin	0.998587
206181_at	SLAMF1	signaling lymphocytic activation molecule family member 1	0.978028			211582_x_at	LST1	leukocyte specific transcript 1	0.973918			211881_x_at	IGLJ3	immunoglobulin lambda joining 3	0.979201			211529_x_at	HLA-G	major histocompatibility complex, class I, G	0.954948			206481_s_at	LDB2	LIM domain binding 2	0.998587
215485_s_at	ICAM1	intercellular adhesion molecule 1	0.978012			208981_at	PECAM1	platelet/endothelial cell adhesion molecule	0.973914			217235_x_at	CKAP2	Cytoskeleton associated protein 2	0.97919			204806_x_at	HLA-F	major histocompatibility complex, class I, F	0.95483			209469_at	GPM6A	glycoprotein M6A	0.998584
205456_at	CD3E	CD3e molecule, epsilon (CD3-TCR complex)	0.97799			204882_at	ARHGAP25	Rho GTPase activating protein 25	0.97391			221651_x_at	IGKC	Immunoglobulin kappa constant	0.979108			209140_x_at	HLA-B	major histocompatibility complex, class I, B	0.954762			215127_s_at	RBMS1	RNA binding motif, single stranded interacting protein 1	0.998584
217147_s_at	TRAT1	T cell receptor associated transmembrane adaptor 1	0.977973			205099_s_at	CCR1	chemokine (C-C motif) receptor 1	0.973909			216412_x_at	IGLV1-40	immunoglobulin lambda variable 1-40	0.979082			221875_x_at	HLA-F	major histocompatibility complex, class I, F	0.954751			213943_at	TWIST1	twist homolog 1 (Drosophila)	0.99858
207795_s_at	KLRD1	killer cell lectin-like receptor subfamily D, member 1	0.977959			219947_at	CLEC4A	C-type lectin domain family 4, member A	0.973902			209374_s_at	IGHG1	Immunoglobulin heavy constant gamma 1 (G1m marker)	0.979081			209846_s_at	BTN3A2	butyrophilin, subfamily 3, member A2	0.954726			201843_s_at	EFEMP1	EGF-containing fibulin-like extracellular matrix protein 1	0.998578
209880_s_at	SELPLG	selectin P ligand	0.977959			32128_at	CCL18	chemokine (C-C motif) ligand 18 (pulmonary and activation-regulated)	0.973885			211640_x_at	IGHV1-69	Immunoglobulin heavy variable 1-69	0.979064			216526_x_at	HLA-C	major histocompatibility complex, class I, C	0.954692			203083_at	THBS2	thrombospondin 2	0.998578
210038_at	PRKCQ	protein kinase C, theta	0.977952			202901_x_at	CTSS	cathepsin S	0.97388			217022_s_at	IGHA1	Immunoglobulin heavy constant alpha 1	0.978991			202531_at	IRF1	interferon regulatory factor 1	0.954339			204749_at	NAP1L3	nucleosome assembly protein 1-like 3	0.998576
219528_s_at	BCL11B	B-cell CLL/lymphoma 11B (zinc finger protein)	0.97795			210152_at	LILRB4	leukocyte immunoglobulin-like receptor, subfamily B (with TM and ITIM domains), member 4	0.973878			211650_x_at	IGK@	Immunoglobulin kappa locus	0.978971			AFFX-HUMISGF3A/M97935_MA_at	STAT1	signal transducer and activator of transcription 1, 91kDa	0.954196			210517_s_at	AKAP12	A kinase (PRKA) anchor protein 12	0.998576
208594_x_at	LILRB3	Leukocyte immunoglobulin-like receptor, subfamily B (with TM and ITIM domains), member 3	0.977938			204774_at	EVI2A	ecotropic viral integration site 2A	0.973878			211643_x_at	IGKC	Immunoglobulin kappa constant	0.97892			201865_x_at	NR3C1	nuclear receptor subfamily 3, group C, member 1 (glucocorticoid receptor)	0.95419			205901_at	PNOC	prepronociceptin	0.998574
35974_at	LRMP	lymphoid-restricted membrane protein	0.977938			205885_s_at	ITGA4	integrin, alpha 4 (antigen CD49D, alpha 4 subunit of VLA-4 receptor)	0.973865			212592_at	IGJ	immunoglobulin J polypeptide, linker protein for immunoglobulin alpha and mu polypeptides	0.978888			213932_x_at	HLA-A	major histocompatibility complex, class I, A	0.954017			211966_at	COL4A2	collagen, type IV, alpha 2	0.998573
206545_at	CD28	CD28 molecule	0.977934			204057_at	IRF8	interferon regulatory factor 8	0.973839			217480_x_at	IGKC	immunoglobulin kappa constant	0.978871			38241_at	BTN3A3	butyrophilin, subfamily 3, member A3	0.95392			212157_at	SDC2	syndecan 2	0.99857
207734_at	LAX1	lymphocyte transmembrane adaptor 1	0.977928			209901_x_at	AIF1	allograft inflammatory factor 1	0.97383			217258_x_at	IGLV1-40 /// IGLV1-44	immunoglobulin lambda variable 1-40 /// immunoglobulin lambda variable 1-44	0.978828			214038_at	CCL8	chemokine (C-C motif) ligand 8	0.953722			202523_s_at	SPOCK2	sparc/osteonectin, cwcv and kazal-like domains proteoglycan (testican) 2	0.998569
206761_at	CD96	CD96 molecule	0.977927			210176_at	TLR1	toll-like receptor 1	0.973797			211639_x_at	SKAP2	Src kinase associated phosphoprotein 2	0.978745			214022_s_at	IFITM1	interferon induced transmembrane protein 1 (9-27)	0.953658			202465_at	PCOLCE	procollagen C-endopeptidase enhancer	0.998568
204890_s_at	LCK	lymphocyte-specific protein tyrosine kinase	0.977925			205681_at	BCL2A1	BCL2-related protein A1	0.973789			215214_at	IGLC1	Immunoglobulin lambda constant 1 (Mcg marker)	0.97874			209040_s_at	PSMB8	proteasome (prosome, macropain) subunit, beta type, 8 (large multifunctional peptidase 7)	0.953474			204400_at	EFS	embryonal Fyn-associated substrate	0.998565
220485_s_at	SIRPG	signal-regulatory protein gamma	0.977924			202664_at	WIPF1	WAS/WASL interacting protein family, member 1	0.97377			215946_x_at	IGLL3P	immunoglobulin lambda-like polypeptide 3, pseudogene	0.978736			211911_x_at	HLA-B	major histocompatibility complex, class I, B	0.953423			204051_s_at	SFRP4	secreted frizzled-related protein 4	0.998564
213830_at	YME1L1	YME1-like 1 (S. cerevisiae)	0.977918			213193_x_at	IL23A	Interleukin 23, alpha subunit p19	0.973757			215121_x_at	IGLC1	Immunoglobulin lambda constant 1 (Mcg marker)	0.978691			219863_at	HERC5	hect domain and RLD 5	0.95317			219134_at	ELTD1	EGF, latrophilin and seven transmembrane domain containing 1	0.998563
214492_at	SGCD	sarcoglycan, delta (35kDa dystrophin-associated glycoprotein)	0.977917			214511_x_at	FCGR1B	Fc fragment of IgG, high affinity Ib, receptor (CD64)	0.973757			214916_x_at	IGK@	Immunoglobulin kappa locus	0.978682			AFFX-HUMISGF3A/M97935_5_at	STAT1	signal transducer and activator of transcription 1, 91kDa	0.95316			204140_at	TPST1	tyrosylprotein sulfotransferase 1	0.998562
209948_at	KCNMB1	potassium large conductance calcium-activated channel, subfamily M, beta member 1	0.977917			219282_s_at	TRPV2	transient receptor potential cation channel, subfamily V, member 2	0.973753			221671_x_at	IGKC	Immunoglobulin kappa constant	0.978625			204070_at	RARRES3	retinoic acid receptor responder (tazarotene induced) 3	0.953087			206953_s_at	LPHN2	latrophilin 2	0.998562
208010_s_at	PTPN22	protein tyrosine phosphatase, non-receptor type 22 (lymphoid)	0.977915			204563_at	SELL	selectin L	0.973752			216401_x_at	---	---	0.978557			203153_at	IFIT1	interferon-induced protein with tetratricopeptide repeats 1	0.953075			204457_s_at	GAS1	growth arrest-specific 1	0.99856
215967_s_at	LY9	lymphocyte antigen 9	0.9779			208018_s_at	HCK	hemopoietic cell kinase	0.973731			211637_x_at	IGHA1 /// IGHA2 /// IGHD /// IGHG1 /// IGHG3 /// IGHG4 /// IGHM /// IGHV3-23 /// IGHV4-31 /// IGHV4-59 /// LOC100126583	immunoglobulin heavy constant alpha 1 /// immunoglobulin heavy constant alpha 2 (A2m marker) /// immunoglobulin heavy constant delta /// immunoglobulin heavy constant gamma 1 (G1m marker) /// immunoglobulin heavy constant gamma 3 (G3m marker) /// immunoglobulin heavy constant gamma 4 (G4m marker) /// immunoglobulin heavy constant mu /// immunoglobulin heavy variable 3-23 /// immunoglobulin heavy …	0.978542			210514_x_at	HLA-G	major histocompatibility complex, class I, G	0.95306			202207_at	ARL4C	ADP-ribosylation factor-like 4C	0.99856
221602_s_at	FAIM3	Fas apoptotic inhibitory molecule 3	0.977885			204236_at	FLI1	Friend leukemia virus integration 1	0.973726			214836_x_at	IGKC	Immunoglobulin kappa constant	0.978532			202269_x_at	GBP1	guanylate binding protein 1, interferon-inducible, 67kDa	0.952986			222020_s_at	NTM	neurotrimin	0.998559
213674_x_at	IGHG1	Immunoglobulin heavy constant gamma 1 (G1m marker)	0.977883			209795_at	CD69	CD69 molecule	0.973725			216560_x_at	IGL@	Immunoglobulin lambda locus	0.978532			203595_s_at	IFIT5	interferon-induced protein with tetratricopeptide repeats 5	0.95294			211597_s_at	HOPX	HOP homeobox	0.998558
204613_at	PLCG2	phospholipase C, gamma 2 (phosphatidylinositol-specific)	0.977883			203320_at	SH2B3	SH2B adaptor protein 3	0.973715			211634_x_at	IGHV1-69	Immunoglobulin heavy variable 1-69	0.978516			209969_s_at	STAT1	signal transducer and activator of transcription 1, 91kDa	0.952666			203748_x_at	RBMS1	RNA binding motif, single stranded interacting protein 1	0.998557
206296_x_at	MAP4K1	mitogen-activated protein kinase kinase kinase kinase 1	0.977882			210915_x_at	IL23A	Interleukin 23, alpha subunit p19	0.973702			216542_x_at	IGHA1 /// IGHG1 /// IGHM	immunoglobulin heavy constant alpha 1 /// immunoglobulin heavy constant gamma 1 (G1m marker) /// immunoglobulin heavy constant mu	0.978491			216231_s_at	B2M	beta-2-microglobulin	0.952574			201744_s_at	LUM	lumican	0.998556
214567_s_at	XCL2	Chemokine (C motif) ligand 2	0.977875			212884_x_at	APOE	apolipoprotein E	0.9737			211430_s_at	IGHG1	Immunoglobulin heavy constant gamma 1 (G1m marker)	0.978448			204533_at	CXCL10	chemokine (C-X-C motif) ligand 10	0.952564			209210_s_at	FERMT2	fermitin family member 2	0.998555
218864_at	TNS1	tensin 1	0.977863			203381_s_at	APOE	apolipoprotein E	0.973695			213502_x_at	GUSBP11	Glucuronidase, beta pseudogene 11	0.97844			219684_at	RTP4	receptor (chemosensory) transporter protein 4	0.95256			204298_s_at	LOX	lysyl oxidase	0.998554
41577_at	PPP1R16B	protein phosphatase 1, regulatory (inhibitor) subunit 16B	0.977839			203561_at	FCGR2A	Fc fragment of IgG, low affinity IIa, receptor (CD32)	0.973688			216207_x_at	IGKV1D-13	Immunoglobulin kappa variable 1D-13	0.978439			219691_at	SAMD9	sterile alpha motif domain containing 9	0.952493			209496_at	RARRES2	retinoic acid receptor responder (tazarotene induced) 2	0.998553
205484_at	SIT1	signaling threshold regulating transmembrane adaptor 1	0.977832			201141_at	GPNMB	glycoprotein (transmembrane) nmb	0.973683			211868_x_at	IGHA1 /// IGHA2 /// IGHD /// IGHG1 /// IGHG2 /// IGHG3 /// IGHM /// IGHV3-48 /// IGHV4-31 /// LOC100126583 /// LOC100291917	immunoglobulin heavy constant alpha 1 /// immunoglobulin heavy constant alpha 2 (A2m marker) /// immunoglobulin heavy constant delta /// immunoglobulin heavy constant gamma 1 (G1m marker) /// immunoglobulin heavy constant gamma 2 (G2m marker) /// immunoglobulin heavy constant gamma 3 (G3m marker) /// immunoglobulin heavy constant mu /// immunoglobulin heavy variable 3-48 /// immunoglobulin heavy …	0.9784			202270_at	GBP1	guanylate binding protein 1, interferon-inducible, 67kDa	0.952346			202524_s_at	SPOCK2	sparc/osteonectin, cwcv and kazal-like domains proteoglycan (testican) 2	0.998552
207796_x_at	KLRD1	killer cell lectin-like receptor subfamily D, member 1	0.977823			204192_at	CD37	CD37 molecule	0.973676			214973_x_at	IGHD	immunoglobulin heavy constant delta	0.978382			208812_x_at	HLA-C	major histocompatibility complex, class I, C	0.952305			209763_at	CHRDL1	chordin-like 1	0.998552
203426_s_at	IGFBP5	insulin-like growth factor binding protein 5	0.97782			213475_s_at	ITGAL	integrin, alpha L (antigen CD11A (p180), lymphocyte function-associated antigen 1; alpha polypeptide)	0.973673			215949_x_at	SCFV	Single-chain Fv fragment	0.978331			202446_s_at	PLSCR1	phospholipid scramblase 1	0.952248			210139_s_at	PMP22	peripheral myelin protein 22	0.998549
205038_at	IKZF1	IKAROS family zinc finger 1 (Ikaros)	0.977816			210146_x_at	LILRB2	leukocyte immunoglobulin-like receptor, subfamily B (with TM and ITIM domains), member 2	0.973659			209138_x_at	IGLC1	Immunoglobulin lambda constant 1 (Mcg marker)	0.978289			212613_at	BTN3A2	butyrophilin, subfamily 3, member A2	0.952238			212758_s_at	ZEB1	zinc finger E-box binding homeobox 1	0.998548
206470_at	PLXNC1	plexin C1	0.977812			204834_at	FGL2	fibrinogen-like 2	0.973651			217378_x_at	---	---	0.978259			211671_s_at	NR3C1	nuclear receptor subfamily 3, group C, member 1 (glucocorticoid receptor)	0.952215			208790_s_at	PTRF	polymerase I and transcript release factor	0.998547
219191_s_at	BIN2	bridging integrator 2	0.977811			211796_s_at	IL23A	Interleukin 23, alpha subunit p19	0.973647			211798_x_at	IGLJ3	immunoglobulin lambda joining 3	0.978232			219593_at	SLC15A3	solute carrier family 15, member 3	0.952204			204604_at	CDK14	cyclin-dependent kinase 14	0.998546
211557_x_at	SLCO2B1	solute carrier organic anion transporter family, member 2B1	0.977795			203879_at	PIK3CD	phosphoinositide-3-kinase, catalytic, delta polypeptide	0.973646			216491_x_at	IGHM	immunoglobulin heavy constant mu	0.97821			202307_s_at	TAP1	transporter 1, ATP-binding cassette, sub-family B (MDR/TAP)	0.952027			204682_at	LTBP2	latent transforming growth factor beta binding protein 2	0.998543
206513_at	AIM2	absent in melanoma 2	0.977778			217078_s_at	CD300A	CD300a molecule	0.973644			216576_x_at	IGK@ /// IGKC /// LOC652493 /// LOC652694	immunoglobulin kappa locus /// immunoglobulin kappa constant /// ig kappa chain V-I region HK102-like /// similar to Ig kappa chain V-I region HK102 precursor	0.978152			204415_at	IFI6	interferon, alpha-inducible protein 6	0.952014			36030_at	IFFO1	intermediate filament family orphan 1	0.998543
206471_s_at	PLXNC1	plexin C1	0.977778			203729_at	EMP3	epithelial membrane protein 3	0.973619			214677_x_at	IGLC1	Immunoglobulin lambda constant 1 (Mcg marker)	0.978144			202411_at	IFI27	interferon, alpha-inducible protein 27	0.951639			200906_s_at	PALLD	palladin, cytoskeletal associated protein	0.998543
220005_at	P2RY13	purinergic receptor P2Y, G-protein coupled, 13	0.977768			213566_at	RNASE6	ribonuclease, RNase A family, k6	0.973617			217281_x_at	IGHA1 /// IGHA2 /// IGHG1 /// IGHG2 /// IGHG3 /// IGHM /// IGHV4-31 /// LOC100126583 /// LOC100290036	immunoglobulin heavy constant alpha 1 /// immunoglobulin heavy constant alpha 2 (A2m marker) /// immunoglobulin heavy constant gamma 1 (G1m marker) /// immunoglobulin heavy constant gamma 2 (G2m marker) /// immunoglobulin heavy constant gamma 3 (G3m marker) /// immunoglobulin heavy constant mu /// immunoglobulin heavy variable 4-31 /// hypothetical LOC100126583 /// similar to hCG2038926	0.978075			213797_at	RSAD2	radical S-adenosyl methionine domain containing 2	0.951638			221898_at	PDPN	podoplanin	0.998542
205599_at	TRAF1	TNF receptor-associated factor 1	0.977768			213415_at	CLIC2	chloride intracellular channel 2	0.973609			211641_x_at	IGHA1 /// IGHA2 /// IGHD /// IGHG1 /// IGHG3 /// IGHM /// IGHV3-48 /// IGHV4-31 /// LOC100291917	immunoglobulin heavy constant alpha 1 /// immunoglobulin heavy constant alpha 2 (A2m marker) /// immunoglobulin heavy constant delta /// immunoglobulin heavy constant gamma 1 (G1m marker) /// immunoglobulin heavy constant gamma 3 (G3m marker) /// immunoglobulin heavy constant mu /// immunoglobulin heavy variable 3-48 /// immunoglobulin heavy variable 4-31 /// hypothetical protein LOC100291917	0.978061			208436_s_at	IRF7	interferon regulatory factor 7	0.951545			204468_s_at	TIE1	tyrosine kinase with immunoglobulin-like and EGF-like domains 1	0.998541
207957_s_at	PRKCB	protein kinase C, beta	0.977765			219607_s_at	MS4A4A	membrane-spanning 4-domains, subfamily A, member 4	0.973603			217148_x_at	IGLC1	Immunoglobulin lambda constant 1 (Mcg marker)	0.97806			209417_s_at	IFI35	interferon-induced protein 35	0.951455			65718_at	GPR124	G protein-coupled receptor 124	0.99854
221969_at	PAX5	paired box 5	0.977755			204416_x_at	APOC1	apolipoprotein C-I	0.973597			215176_x_at	IGKC	Immunoglobulin kappa constant	0.978037			217502_at	IFIT2	interferon-induced protein with tetratricopeptide repeats 2	0.951389			202222_s_at	DES	desmin	0.99854
211005_at	LAT	Linker for activation of T cells	0.977755			209473_at	ENTPD1	ectonucleoside triphosphate diphosphohydrolase 1	0.973591			216557_x_at	IGHA1 /// IGHD /// IGHG1 /// IGHG3 /// IGHM /// IGHV3-48 /// IGHV4-31 /// LOC100291917	immunoglobulin heavy constant alpha 1 /// immunoglobulin heavy constant delta /// immunoglobulin heavy constant gamma 1 (G1m marker) /// immunoglobulin heavy constant gamma 3 (G3m marker) /// immunoglobulin heavy constant mu /// immunoglobulin heavy variable 3-48 /// immunoglobulin heavy variable 4-31 /// hypothetical protein LOC100291917	0.978002			206082_at	HCP5	HLA complex P5	0.951266			213413_at	STON1	stonin 1	0.998539
210225_x_at	LILRB3	leukocyte immunoglobulin-like receptor, subfamily B (with TM and ITIM domains), member 3	0.977749			205269_at	LCP2	lymphocyte cytosolic protein 2 (SH2 domain containing leukocyte protein of 76kDa)	0.97359			216510_x_at	IGHA1 /// IGHG1 /// IGHM /// IGHV3-23 /// IGHV4-31	immunoglobulin heavy constant alpha 1 /// immunoglobulin heavy constant gamma 1 (G1m marker) /// immunoglobulin heavy constant mu /// immunoglobulin heavy variable 3-23 /// immunoglobulin heavy variable 4-31	0.97791			204747_at	IFIT3	interferon-induced protein with tetratricopeptide repeats 3	0.951214			200795_at	SPARCL1	SPARC-like 1 (hevin)	0.998538
206914_at	CRTAM	cytotoxic and regulatory T cell molecule	0.977723			205119_s_at	FPR1	formyl peptide receptor 1	0.973589			214669_x_at	IGKC	Immunoglobulin kappa constant	0.97787			200887_s_at	STAT1	signal transducer and activator of transcription 1, 91kDa	0.951199			221942_s_at	GUCY1A3	guanylate cyclase 1, soluble, alpha 3	0.998536
211469_s_at	CXCR6	chemokine (C-X-C motif) receptor 6	0.977721			203760_s_at	SLA	Src-like-adaptor	0.973582			217157_x_at	IGK@ /// IGKC	immunoglobulin kappa locus /// immunoglobulin kappa constant	0.977795			205552_s_at	OAS1	2',5'-oligoadenylate synthetase 1, 40/46kDa	0.951198			202052_s_at	RAI14	retinoic acid induced 14	0.998535
210330_at	SGCD	sarcoglycan, delta (35kDa dystrophin-associated glycoprotein)	0.977721			206420_at	IGSF6	immunoglobulin superfamily, member 6	0.973579			211644_x_at	IGKC	Immunoglobulin kappa constant	0.977712			210163_at	CXCL11	chemokine (C-X-C motif) ligand 11	0.951079			213069_at	HEG1	HEG homolog 1 (zebrafish)	0.998533
220059_at	STAP1	signal transducing adaptor family member 1	0.977717			209539_at	ARHGEF6	Rac/Cdc42 guanine nucleotide exchange factor (GEF) 6	0.973574			211635_x_at	IGHV1-69	Immunoglobulin heavy variable 1-69	0.977541			219352_at	HERC6	hect domain and RLD 6	0.95103			212097_at	CAV1	caveolin 1, caveolae protein, 22kDa	0.998533
208438_s_at	FGR	Gardner-Rasheed feline sarcoma viral (v-fgr) oncogene homolog	0.977691			205685_at	CD86	CD86 molecule	0.973567			215379_x_at	CKAP2	Cytoskeleton associated protein 2	0.977318			216321_s_at	NR3C1	nuclear receptor subfamily 3, group C, member 1 (glucocorticoid receptor)	0.950888			204688_at	SGCE	sarcoglycan, epsilon	0.998532
206478_at	KIAA0125	KIAA0125	0.977677			209879_at	SELPLG	selectin P ligand	0.973565			219118_at	FKBP11	FK506 binding protein 11, 19 kDa	0.972903			204821_at	BTN3A3	butyrophilin, subfamily 3, member A3	0.950689			213974_at	ADAMTSL3	ADAMTS-like 3	0.998531
206804_at	CD3G	CD3g molecule, gamma (CD3-TCR complex)	0.977638			213416_at	ITGA4	integrin, alpha 4 (antigen CD49D, alpha 4 subunit of VLA-4 receptor)	0.973552			219117_s_at	FKBP11	FK506 binding protein 11, 19 kDa	0.930606			218943_s_at	DDX58	DEAD (Asp-Glu-Ala-Asp) box polypeptide 58	0.950661			214212_x_at	FERMT2	fermitin family member 2	0.99853
214577_at	MAP1B	microtubule-associated protein 1B	0.977635			204787_at	VSIG4	V-set and immunoglobulin domain containing 4	0.973545			219551_at	EAF2	ELL associated factor 2	0.902474			217436_x_at	HLA-A /// HLA-F /// HLA-J	major histocompatibility complex, class I, A /// major histocompatibility complex, class I, F /// major histocompatibility complex, class I, J (pseudogene)	0.950651			208789_at	PTRF	polymerase I and transcript release factor	0.99853
214847_s_at	GPSM3	G-protein signaling modulator 3	0.977634			221698_s_at	CLEC7A	C-type lectin domain family 7, member A	0.973544			206978_at	CCR2	chemokine (C-C motif) receptor 2	0.876545			214453_s_at	IFI44	interferon-induced protein 44	0.950521			212154_at	SDC2	syndecan 2	0.998528
210356_x_at	MS4A1	membrane-spanning 4-domains, subfamily A, member 1	0.977627			44673_at	SIGLEC1	sialic acid binding Ig-like lectin 1, sialoadhesin	0.97354			205049_s_at	CD79A	CD79a molecule, immunoglobulin-associated alpha	0.874614			213294_at	EIF2AK2	eukaryotic translation initiation factor 2-alpha kinase 2	0.950381			218718_at	PDGFC	platelet derived growth factor C	0.998525
214981_at	POSTN	periostin, osteoblast specific factor	0.977615			218559_s_at	MAFB	v-maf musculoaponeurotic fibrosarcoma oncogene homolog B (avian)	0.973538			211655_at	IGLC1	Immunoglobulin lambda constant 1 (Mcg marker)	0.868351			204994_at	MX2	myxovirus (influenza virus) resistance 2 (mouse)	0.950214			209868_s_at	RBMS1	RNA binding motif, single stranded interacting protein 1	0.998524
217119_s_at	CXCR3	chemokine (C-X-C motif) receptor 3	0.977608			218404_at	SNX10	sorting nexin 10	0.97353			215565_at	---	---	0.849262			201649_at	UBE2L6	ubiquitin-conjugating enzyme E2L 6	0.950166			212730_at	SYNM	synemin, intermediate filament protein	0.998523
211648_at	IGHG1	Immunoglobulin heavy constant gamma 1 (G1m marker)	0.977606			206134_at	ADAMDEC1	ADAM-like, decysin 1	0.973525			204960_at	PTPRCAP	protein tyrosine phosphatase, receptor type, C-associated protein	0.4757			204972_at	OAS2	2'-5'-oligoadenylate synthetase 2, 69/71kDa	0.95007			210762_s_at	DLC1	deleted in liver cancer 1	0.998523
212827_at	IGHG1	Immunoglobulin heavy constant gamma 1 (G1m marker)	0.977594			212873_at	HMHA1	histocompatibility (minor) HA-1	0.973511			211835_at	IGKV1-5	immunoglobulin kappa variable 1-5	0.453796			202086_at	MX1	myxovirus (influenza virus) resistance 1, interferon-inducible protein p78 (mouse)	0.950021			211668_s_at	PLAU	plasminogen activator, urokinase	0.998522
204562_at	IRF4	interferon regulatory factor 4	0.977591			218805_at	GIMAP5	GTPase, IMAP family member 5	0.973506									203596_s_at	IFIT5	interferon-induced protein with tetratricopeptide repeats 5	0.949927			205206_at	KAL1	Kallmann syndrome 1 sequence	0.99852
203402_at	KCNAB2	potassium voltage-gated channel, shaker-related subfamily, beta member 2	0.977586			204527_at	MYO5A	myosin VA (heavy chain 12, myoxin)	0.973502									219209_at	IFIH1	interferon induced with helicase C domain 1	0.949796			37408_at	MRC2	mannose receptor, C type 2	0.99852
220704_at	IKZF1	IKAROS family zinc finger 1 (Ikaros)	0.977583			209723_at	SERPINB9	serpin peptidase inhibitor, clade B (ovalbumin), member 9	0.973498									205483_s_at	ISG15	ISG15 ubiquitin-like modifier	0.949746			219561_at	COPZ2	coatomer protein complex, subunit zeta 2	0.998519
210370_s_at	LY9	lymphocyte antigen 9	0.977582			204232_at	FCER1G	Fc fragment of IgE, high affinity I, receptor for; gamma polypeptide	0.973495									AFFX-HUMISGF3A/M97935_MB_at	STAT1	signal transducer and activator of transcription 1, 91kDa	0.949632			212263_at	QKI	quaking homolog, KH domain RNA binding (mouse)	0.998519
217138_x_at	IGLC1	Immunoglobulin lambda constant 1 (Mcg marker)	0.977577			209606_at	CYTIP	cytohesin 1 interacting protein	0.973491									204279_at	PSMB9	proteasome (prosome, macropain) subunit, beta type, 9 (large multifunctional peptidase 2)	0.94963			210511_s_at	INHBA	inhibin, beta A	0.998516
206118_at	STAT4	signal transducer and activator of transcription 4	0.977572			222218_s_at	PILRA	paired immunoglobin-like type 2 receptor alpha	0.973489									219211_at	USP18	ubiquitin specific peptidase 18	0.949557			212265_at	QKI	quaking homolog, KH domain RNA binding (mouse)	0.998515
211794_at	FYB	FYN binding protein	0.977563			209734_at	NCKAP1L	NCK-associated protein 1-like	0.973487									204439_at	IFI44L	interferon-induced protein 44-like	0.949414			212298_at	NRP1	neuropilin 1	0.998514
214543_x_at	QKI	quaking homolog, KH domain RNA binding (mouse)	0.977561			207691_x_at	ENTPD1	ectonucleoside triphosphate diphosphohydrolase 1	0.973486									AFFX-HUMISGF3A/M97935_3_at	STAT1	signal transducer and activator of transcription 1, 91kDa	0.949276			207233_s_at	MITF	microphthalmia-associated transcription factor	0.998514
221601_s_at	FAIM3	Fas apoptotic inhibitory molecule 3	0.977556			202663_at	WIPF1	WAS/WASL interacting protein family, member 1	0.97348									218986_s_at	DDX60	DEAD (Asp-Glu-Ala-Asp) box polypeptide 60	0.949173			218084_x_at	FXYD5	FXYD domain containing ion transport regulator 5	0.998514
216566_at	CKAP2	Cytoskeleton associated protein 2	0.977539			211395_x_at	FCGR2C	Fc fragment of IgG, low affinity IIc, receptor for (CD32) (gene/pseudogene)	0.973479									218400_at	OAS3	2'-5'-oligoadenylate synthetase 3, 100kDa	0.949154			221900_at	COL8A2	collagen, type VIII, alpha 2	0.998513
219159_s_at	SLAMF7	SLAM family member 7	0.977537			213888_s_at	TRAF3IP3	TRAF3 interacting protein 3	0.973469									203882_at	IRF9	interferon regulatory factor 9	0.948709			202998_s_at	LOXL2	lysyl oxidase-like 2	0.998512
216708_x_at	CKAP2	Cytoskeleton associated protein 2	0.977533			205804_s_at	TRAF3IP3	TRAF3 interacting protein 3	0.973455									205660_at	OASL	2'-5'-oligoadenylate synthetase-like	0.948598			201787_at	FBLN1	fibulin 1	0.998511
217192_s_at	PRDM1	PR domain containing 1, with ZNF domain	0.977526			206219_s_at	VAV1	vav 1 guanine nucleotide exchange factor	0.973451									210797_s_at	OASL	2'-5'-oligoadenylate synthetase-like	0.948287			222146_s_at	TCF4	transcription factor 4	0.998511
206337_at	CCR7	chemokine (C-C motif) receptor 7	0.977523			204929_s_at	VAMP5	vesicle-associated membrane protein 5 (myobrevin)	0.97345									201601_x_at	IFITM1	interferon induced transmembrane protein 1 (9-27)	0.948092			209348_s_at	MAF	v-maf musculoaponeurotic fibrosarcoma oncogene homolog (avian)	0.998511
217222_at	IGHG1	Immunoglobulin heavy constant gamma 1 (G1m marker)	0.97752			1405_i_at	CCL5	chemokine (C-C motif) ligand 5	0.973438									202869_at	OAS1	2',5'-oligoadenylate synthetase 1, 40/46kDa	0.947495			200897_s_at	PALLD	palladin, cytoskeletal associated protein	0.99851
206366_x_at	XCL1	chemokine (C motif) ligand 1	0.977497			205159_at	CSF2RB	colony stimulating factor 2 receptor, beta, low-affinity (granulocyte-macrophage)	0.973411									209312_x_at	HLA-DRB1	Major histocompatibility complex, class II, DR beta 1	0.946972			209209_s_at	FERMT2	fermitin family member 2	0.99851
205903_s_at	KCNN3	potassium intermediate/small conductance calcium-activated channel, subfamily N, member 3	0.977495			203761_at	SLA	Src-like-adaptor	0.973405									214059_at	IFI44	Interferon-induced protein 44	0.946801			209721_s_at	IFFO1	intermediate filament family orphan 1	0.998509
216846_at	IGLJ3	Immunoglobulin lambda joining 3	0.977473			205639_at	AOAH	acyloxyacyl hydrolase (neutrophil)	0.973394									217478_s_at	HLA-DMA	major histocompatibility complex, class II, DM alpha	0.94505			203424_s_at	IGFBP5	insulin-like growth factor binding protein 5	0.998508
214339_s_at	MAP4K1	mitogen-activated protein kinase kinase kinase kinase 1	0.977464			40420_at	STK10	serine/threonine kinase 10	0.973393									210538_s_at	BIRC3	baculoviral IAP repeat-containing 3	0.944678			202765_s_at	FBN1	fibrillin 1	0.998508
207777_s_at	SP140	SP140 nuclear body protein	0.977456			204438_at	MRC1	Mannose receptor, C type 1	0.97339									217362_x_at	HLA-DRB4	Major histocompatibility complex, class II, DR beta 4	0.944305			207426_s_at	TNFSF4	tumor necrosis factor (ligand) superfamily, member 4	0.998505
39318_at	TCL1A	T-cell leukemia/lymphoma 1A	0.97743			205098_at	CCR1	chemokine (C-C motif) receptor 1	0.973389									209619_at	CD74	CD74 molecule, major histocompatibility complex, class II invariant chain	0.943495			217838_s_at	EVL	Enah/Vasp-like	0.998505
220093_at	ANTXR1	anthrax toxin receptor 1	0.977409			212588_at	PTPRC	protein tyrosine phosphatase, receptor type, C	0.973389									212999_x_at	HLA-DQB1	major histocompatibility complex, class II, DQ beta 1	0.943417			204424_s_at	LMO3	LIM domain only 3 (rhombotin-like 2)	0.998504
214470_at	KLRB1	killer cell lectin-like receptor subfamily B, member 1	0.977398			204912_at	IL10RA	interleukin 10 receptor, alpha	0.973383									215193_x_at	HLA-DRB1	Major histocompatibility complex, class II, DR beta 1	0.941694			212382_at	TCF4	transcription factor 4	0.998504
204674_at	LRMP	lymphoid-restricted membrane protein	0.977389			201720_s_at	LAPTM5	lysosomal protein transmembrane 5	0.973382									208306_x_at	HLA-DRB4	Major histocompatibility complex, class II, DR beta 4	0.941218			212938_at	COL6A1	collagen, type VI, alpha 1	0.998503
217180_at	NA	Isolate P5_mB40_?LC immunoglobulin variable region	0.977385			207697_x_at	LILRB2	leukocyte immunoglobulin-like receptor, subfamily B (with TM and ITIM domains), member 2	0.973375									211368_s_at	CASP1	caspase 1, apoptosis-related cysteine peptidase (interleukin 1, beta, convertase)	0.940709			209758_s_at	MFAP5	microfibrillar associated protein 5	0.9985
205039_s_at	IKZF1	IKAROS family zinc finger 1 (Ikaros)	0.977376			203047_at	STK10	serine/threonine kinase 10	0.97337									209480_at	HLA-DQB1	major histocompatibility complex, class II, DQ beta 1	0.939914			219102_at	RCN3	reticulocalbin 3, EF-hand calcium binding domain	0.9985
209829_at	FAM65B	family with sequence similarity 65, member B	0.977366			203915_at	CXCL9	chemokine (C-X-C motif) ligand 9	0.973365									217767_at	C3	complement component 3	0.939463			212937_s_at	COL6A1	collagen, type VI, alpha 1	0.998499
215151_at	DOCK10	dedicator of cytokinesis 10	0.977353			205114_s_at	CCL3	Chemokine (C-C motif) ligand 3	0.97336									209970_x_at	CASP1	caspase 1, apoptosis-related cysteine peptidase (interleukin 1, beta, convertase)	0.939218			211276_at	TCEAL2	transcription elongation factor A (SII)-like 2	0.998498
211211_x_at	SH2D1A	SH2 domain containing 1A	0.977349			213733_at	MYO1F	myosin IF	0.973349									217825_s_at	UBE2J1	ubiquitin-conjugating enzyme E2, J1 (UBC6 homolog, yeast)	0.938602			211571_s_at	VCAN	versican	0.998498
216573_at	IGLV1-40 /// IGLV1-44	immunoglobulin lambda variable 1-40 /// immunoglobulin lambda variable 1-44	0.977344			209933_s_at	CD300A	CD300a molecule	0.973346									204670_x_at	HLA-DRB1	Major histocompatibility complex, class II, DR beta 1	0.938313			221276_s_at	SYNC	syncoilin, intermediate filament protein	0.998498
210784_x_at	LILRA6 /// LILRB3	leukocyte immunoglobulin-like receptor, subfamily A (with TM domain), member 6 /// leukocyte immunoglobulin-like receptor, subfamily B (with TM and ITIM domains), member 3	0.977343			204661_at	CD52	CD52 molecule	0.973344									210982_s_at	HLA-DRA	major histocompatibility complex, class II, DR alpha	0.937421			220092_s_at	ANTXR1	anthrax toxin receptor 1	0.998497
211178_s_at	PSTPIP1	proline-serine-threonine phosphatase interacting protein 1	0.977335			220088_at	C5AR1	complement component 5a receptor 1	0.973342									210260_s_at	TNFAIP8	tumor necrosis factor, alpha-induced protein 8	0.936935			213249_at	FBXL7	F-box and leucine-rich repeat protein 7	0.998496
215118_s_at	IGHA1	Immunoglobulin heavy constant alpha 1	0.977328			205786_s_at	ITGAM	integrin, alpha M (complement component 3 receptor 3 subunit)	0.973331									202910_s_at	CD97	CD97 molecule	0.93679			204114_at	NID2	nidogen 2 (osteonidogen)	0.998496
207979_s_at	CD8B	CD8b molecule	0.977327			202957_at	HCLS1	hematopoietic cell-specific Lyn substrate 1	0.973329									204205_at	APOBEC3G	apolipoprotein B mRNA editing enzyme, catalytic polypeptide-like 3G	0.936769			203065_s_at	CAV1	caveolin 1, caveolae protein, 22kDa	0.998496
205212_s_at	ACAP1	ArfGAP with coiled-coil, ankyrin repeat and PH domains 1	0.977326			215633_x_at	LST1	leukocyte specific transcript 1	0.973311									201866_s_at	NR3C1	nuclear receptor subfamily 3, group C, member 1 (glucocorticoid receptor)	0.936707			212012_at	PXDN	peroxidasin homolog (Drosophila)	0.998495
219812_at	PVRIG	poliovirus receptor related immunoglobulin domain containing	0.977316			219386_s_at	SLAMF8	SLAM family member 8	0.973304									208296_x_at	TNFAIP8	tumor necrosis factor, alpha-induced protein 8	0.936429			217762_s_at	RAB31	RAB31, member RAS oncogene family	0.998494
211135_x_at	LILRB3	leukocyte immunoglobulin-like receptor, subfamily B (with TM and ITIM domains), member 3	0.977308			214574_x_at	LST1	leukocyte specific transcript 1	0.973303									211991_s_at	HLA-DPA1	major histocompatibility complex, class II, DP alpha 1	0.935276			203688_at	PKD2	polycystic kidney disease 2 (autosomal dominant)	0.998494
217418_x_at	MS4A1	membrane-spanning 4-domains, subfamily A, member 1	0.977281			203416_at	CD53	CD53 molecule	0.973289									202800_at	SLC1A3	solute carrier family 1 (glial high affinity glutamate transporter), member 3	0.935176			207714_s_at	SERPINH1	serpin peptidase inhibitor, clade H (heat shock protein 47), member 1, (collagen binding protein 1)	0.998494
207681_at	CXCR3	chemokine (C-X-C motif) receptor 3	0.977278			214617_at	PRF1	perforin 1 (pore forming protein)	0.973273									208894_at	HLA-DRA	major histocompatibility complex, class II, DR alpha	0.935133			202948_at	IL1R1	interleukin 1 receptor, type I	0.998494
213666_at	41158	septin 6	0.977274			204961_s_at	NCF1	Neutrophil cytosolic factor 1	0.973271									211367_s_at	CASP1	caspase 1, apoptosis-related cysteine peptidase (interleukin 1, beta, convertase)	0.934325			217369_at	IGHG1	immunoglobulin heavy constant gamma 1 (G1m marker)	0.998492
205821_at	KLRK1	killer cell lectin-like receptor subfamily K, member 1	0.977269			204436_at	PLEKHO2	pleckstrin homology domain containing, family O member 2	0.973269									221087_s_at	APOL3	apolipoprotein L, 3	0.934071			210809_s_at	POSTN	periostin, osteoblast specific factor	0.998492
220577_at	GVINP1	GTPase, very large interferon inducible pseudogene 1	0.977264			219777_at	GIMAP6	GTPase, IMAP family member 6	0.973261									212311_at	SEL1L3	sel-1 suppressor of lin-12-like 3 (C. elegans)	0.933581			209264_s_at	TSPAN4	tetraspanin 4	0.998492
210329_s_at	SGCD	sarcoglycan, delta (35kDa dystrophin-associated glycoprotein)	0.977245			202988_s_at	RGS1	regulator of G-protein signaling 1	0.973248									211990_at	HLA-DPA1	major histocompatibility complex, class II, DP alpha 1	0.933391			210839_s_at	ENPP2	ectonucleotide pyrophosphatase/phosphodiesterase 2	0.998491
206682_at	CLEC10A	C-type lectin domain family 10, member A	0.977243			204174_at	ALOX5AP	arachidonate 5-lipoxygenase-activating protein	0.973244									202351_at	ITGAV	integrin, alpha V (vitronectin receptor, alpha polypeptide, antigen CD51)	0.930552			212464_s_at	FN1	fibronectin 1	0.99849
214049_x_at	CD7	CD7 molecule	0.977242			218232_at	C1QA	complement component 1, q subcomponent, A chain	0.973237									211366_x_at	CASP1	caspase 1, apoptosis-related cysteine peptidase (interleukin 1, beta, convertase)	0.93032			212354_at	SULF1	sulfatase 1	0.998489
212874_at	APOE	Apolipoprotein E	0.977242			205859_at	LY86	lymphocyte antigen 86	0.973225									217824_at	UBE2J1	ubiquitin-conjugating enzyme E2, J1 (UBC6 homolog, yeast)	0.930048			212013_at	PXDN	peroxidasin homolog (Drosophila)	0.998489
204926_at	INHBA	inhibin, beta A	0.977241			213553_x_at	APOC1	apolipoprotein C-I	0.973224									221491_x_at	HLA-DRB1	Major histocompatibility complex, class II, DR beta 1	0.926822			213316_at	KIAA1462	KIAA1462	0.998486
216892_at	IGHG1	Immunoglobulin heavy constant gamma 1 (G1m marker)	0.977238			209906_at	C3AR1	complement component 3a receptor 1	0.973216									213831_at	HLA-DQA1	major histocompatibility complex, class II, DQ alpha 1	0.923259			212667_at	SPARC	secreted protein, acidic, cysteine-rich (osteonectin)	0.998485
207485_x_at	BTN3A1	butyrophilin, subfamily 3, member A1	0.977234			203473_at	SLCO2B1	solute carrier organic anion transporter family, member 2B1	0.973215									200600_at	MSN	moesin	0.921819			212387_at	TCF4	transcription factor 4	0.998484
211209_x_at	SH2D1A	SH2 domain containing 1A	0.977224			201847_at	LIPA	lipase A, lysosomal acid, cholesterol esterase	0.973215									205890_s_at	UBD	Ubiquitin D	0.919225			213122_at	TSPYL5	TSPY-like 5	0.998484
217036_at	NA	Clone 338o08d anti-tetanus toxoid immunoglobulin light chain variable region	0.977213			209949_at	NCF2	neutrophil cytosolic factor 2	0.973214									211654_x_at	HLA-DQB1	major histocompatibility complex, class II, DQ beta 1	0.916859			206580_s_at	EFEMP2	EGF-containing fibulin-like extracellular matrix protein 2	0.998484
211210_x_at	SH2D1A	SH2 domain containing 1A	0.97721			213603_s_at	RAC2	ras-related C3 botulinum toxin substrate 2 (rho family, small GTP binding protein Rac2)	0.973213									212314_at	SEL1L3	sel-1 suppressor of lin-12-like 3 (C. elegans)	0.913456			208850_s_at	THY1	Thy-1 cell surface antigen	0.998484
205902_at	KCNN3	potassium intermediate/small conductance calcium-activated channel, subfamily N, member 3	0.9772			211742_s_at	EVI2B	ecotropic viral integration site 2B	0.973211									212998_x_at	HLA-DQB1	Major histocompatibility complex, class II, DQ beta 1	0.913274			212386_at	TCF4	transcription factor 4	0.998483
205718_at	ITGB7	integrin, beta 7	0.977193			206584_at	LY96	lymphocyte antigen 96	0.973185									217823_s_at	UBE2J1	ubiquitin-conjugating enzyme E2, J1 (UBC6 homolog, yeast)	0.91193			212940_at	COL6A1	collagen, type VI, alpha 1	0.998483
206974_at	CXCR6	chemokine (C-X-C motif) receptor 6	0.97719			203104_at	CSF1R	colony stimulating factor 1 receptor	0.97318									209728_at	HLA-DRB4	Major histocompatibility complex, class II, DR beta 4	0.904233			213543_at	SGCD	sarcoglycan, delta (35kDa dystrophin-associated glycoprotein)	0.998483
210439_at	ICOS	inducible T-cell co-stimulator	0.977186			204588_s_at	SLC7A7	solute carrier family 7 (cationic amino acid transporter, y+ system), member 7	0.973178									217826_s_at	UBE2J1	ubiquitin-conjugating enzyme E2, J1 (UBC6 homolog, yeast)	0.903193			210495_x_at	FN1	fibronectin 1	0.998482
221715_at	NA	Protein-tyrosine kinase gene	0.977185			209670_at	TRAC	T cell receptor alpha constant	0.973168									211656_x_at	HLA-DQB1	Major histocompatibility complex, class II, DQ beta 1	0.901581			200859_x_at	FLNA	filamin A, alpha	0.998482
217217_at	SKAP2	Src kinase associated phosphoprotein 2	0.977177			220330_s_at	SAMSN1	SAM domain, SH3 domain and nuclear localization signals 1	0.973164									221565_s_at	CALHM2	calcium homeostasis modulator 2	0.900933			214701_s_at	FN1	fibronectin 1	0.998481
208450_at	LGALS2	lectin, galactoside-binding, soluble, 2	0.97717			204220_at	GMFG	glia maturation factor, gamma	0.973147									203528_at	SEMA4D	sema domain, immunoglobulin domain (Ig), transmembrane domain (TM) and short cytoplasmic domain, (semaphorin) 4D	0.899167			203886_s_at	FBLN2	fibulin 2	0.99848
220418_at	UBASH3A	ubiquitin associated and SH3 domain containing A	0.977154			215049_x_at	CD163	CD163 molecule	0.973127									57715_at	CALHM2	calcium homeostasis modulator 2	0.893484			213891_s_at	TCF4	transcription factor 4	0.99848
209685_s_at	PRKCB	protein kinase C, beta	0.977154			216950_s_at	FCGR1A	Fc fragment of IgG, high affinity Ia, receptor (CD64)	0.973115									206011_at	CASP1	caspase 1, apoptosis-related cysteine peptidase (interleukin 1, beta, convertase)	0.890648			52651_at	COL8A2	collagen, type VIII, alpha 2	0.998479
35150_at	CD40	CD40 molecule, TNF receptor superfamily member 5	0.977136			214467_at	GPR65	G protein-coupled receptor 65	0.973113									217028_at	CXCR4	chemokine (C-X-C motif) receptor 4	0.885804			211959_at	IGFBP5	insulin-like growth factor binding protein 5	0.998478
214298_x_at	41158	septin 6	0.977136			213975_s_at	LYZ	lysozyme	0.973112									209823_x_at	HLA-DQB1	major histocompatibility complex, class II, DQ beta 1	0.88566			214927_at	ITGBL1	integrin, beta-like 1 (with EGF-like repeat domains)	0.998478
216540_at	YME1L1	YME1-like 1 (S. cerevisiae)	0.977088			213095_x_at	AIF1	allograft inflammatory factor 1	0.973105									211919_s_at	CXCR4	chemokine (C-X-C motif) receptor 4	0.883375			209955_s_at	FAP	fibroblast activation protein, alpha	0.998477
215035_at	IGLC1	Immunoglobulin lambda constant 1 (Mcg marker)	0.977082			208071_s_at	LAIR1	leukocyte-associated immunoglobulin-like receptor 1	0.9731									209201_x_at	CXCR4	chemokine (C-X-C motif) receptor 4	0.882921			204556_s_at	DZIP1	DAZ interacting protein 1	0.998477
214027_x_at	FAM48A	Family with sequence similarity 48, member A	0.977075			219183_s_at	CYTH4	cytohesin 4	0.973095									207571_x_at	C1orf38	chromosome 1 open reading frame 38	0.882635			202995_s_at	FBLN1	fibulin 1	0.998477
210786_s_at	FLI1	Friend leukemia virus integration 1	0.977074			213160_at	DOCK2	dedicator of cytokinesis 2	0.973095									202638_s_at	ICAM1	intercellular adhesion molecule 1	0.87359			204939_s_at	PLN	phospholamban	0.998476
209995_s_at	TCL1A	T-cell leukemia/lymphoma 1A	0.97706			206715_at	TFEC	transcription factor EC	0.973072									205495_s_at	GNLY	granulysin	0.870713			204589_at	NUAK1	NUAK family, SNF1-like kinase, 1	0.998476
211133_x_at	LILRA6 /// LILRB3	leukocyte immunoglobulin-like receptor, subfamily A (with TM domain), member 6 /// leukocyte immunoglobulin-like receptor, subfamily B (with TM and ITIM domains), member 3	0.977017			211795_s_at	FYB	FYN binding protein	0.973062									210785_s_at	C1orf38	chromosome 1 open reading frame 38	0.861817			201842_s_at	EFEMP1	EGF-containing fibulin-like extracellular matrix protein 1	0.998476
206707_x_at	FAM65B	family with sequence similarity 65, member B	0.977016			215051_x_at	AIF1	allograft inflammatory factor 1	0.973062									201137_s_at	HLA-DPB1	major histocompatibility complex, class II, DP beta 1	0.853369			216005_at	TNC	Tenascin C	0.998475
210039_s_at	PRKCQ	protein kinase C, theta	0.97699			203923_s_at	CYBB	cytochrome b-245, beta polypeptide	0.973052									217168_s_at	HERPUD1	homocysteine-inducible, endoplasmic reticulum stress-inducible, ubiquitin-like domain member 1	0.845978			201430_s_at	DPYSL3	dihydropyrimidinase-like 3	0.998475
205297_s_at	CD79B	CD79b molecule, immunoglobulin-associated beta	0.976972			34210_at	CD52	CD52 molecule	0.973029									203932_at	HLA-DMB	major histocompatibility complex, class II, DM beta	0.836691			201162_at	IGFBP7	insulin-like growth factor binding protein 7	0.998475
203331_s_at	INPP5D	inositol polyphosphate-5-phosphatase, 145kDa	0.976953			212658_at	LHFPL2	lipoma HMGIC fusion partner-like 2	0.973025									37145_at	GNLY	granulysin	0.820039			205479_s_at	PLAU	plasminogen activator, urokinase	0.998474
205285_s_at	FYB	FYN binding protein	0.97694			213539_at	CD3D	CD3d molecule, delta (CD3-TCR complex)	0.973014									202087_s_at	CTSL1	cathepsin L1	0.798272			209655_s_at	TMEM47	transmembrane protein 47	0.998472
217251_x_at	NA	Clone ds1-1 immunoglobulin lambda chain VJ region, (IGL)	0.976939			212587_s_at	PTPRC	protein tyrosine phosphatase, receptor type, C	0.97301									202625_at	LYN	v-yes-1 Yamaguchi sarcoma viral related oncogene homolog	0.771824			209621_s_at	PDLIM3	PDZ and LIM domain 3	0.998472
206398_s_at	CD19	CD19 molecule	0.976934			216598_s_at	CCL2	chemokine (C-C motif) ligand 2	0.973003									218109_s_at	MFSD1	major facilitator superfamily domain containing 1	0.770117			215646_s_at	VCAN	versican	0.998472
214551_s_at	CD7	CD7 molecule	0.976929			221581_s_at	LAT2	linker for activation of T cells family, member 2	0.972991									210754_s_at	LYN	v-yes-1 Yamaguchi sarcoma viral related oncogene homolog	0.748012			201431_s_at	DPYSL3	dihydropyrimidinase-like 3	0.998471
211192_s_at	CD84	CD84 molecule	0.976909			204655_at	CCL5	chemokine (C-C motif) ligand 5	0.972959									212646_at	RFTN1	raftlin, lipid raft linker 1	0.725287			202766_s_at	FBN1	fibrillin 1	0.998471
207651_at	GPR171	G protein-coupled receptor 171	0.976885			204122_at	TYROBP	TYRO protein tyrosine kinase binding protein	0.972957									215346_at	CD40	CD40 molecule, TNF receptor superfamily member 5	0.644695			212951_at	GPR116	G protein-coupled receptor 116	0.998471
222292_at	CD40	CD40 molecule, TNF receptor superfamily member 5	0.976872			220146_at	TLR7	toll-like receptor 7	0.972957									200986_at	SERPING1	serpin peptidase inhibitor, clade G (C1 inhibitor), member 1	0.616439			215446_s_at	LOX	lysyl oxidase	0.998469
216394_x_at	NA	Clone CPRF1-T2 immunoglobulin lambda chain VJ region, (IGL)	0.976868			203471_s_at	PLEK	pleckstrin	0.972952															200907_s_at	PALLD	palladin, cytoskeletal associated protein	0.998468
220377_at	FAM30A	family with sequence similarity 30, member A	0.976856			212636_at	QKI	quaking homolog, KH domain RNA binding (mouse)	0.972949															212822_at	HEG1	HEG homolog 1 (zebrafish)	0.998467
215217_at	IGKC	Immunoglobulin kappa constant	0.976811			209474_s_at	ENTPD1	ectonucleoside triphosphate diphosphohydrolase 1	0.972945															209656_s_at	TMEM47	transmembrane protein 47	0.998467
220423_at	PLA2G2D	phospholipase A2, group IID	0.976793			221210_s_at	NPL	N-acetylneuraminate pyruvate lyase (dihydrodipicolinate synthase)	0.97294															204456_s_at	GAS1	growth arrest-specific 1	0.998466
222285_at	IGHG1	Immunoglobulin heavy constant gamma 1 (G1m marker)	0.976782			203922_s_at	CYBB	cytochrome b-245, beta polypeptide	0.972939															211663_x_at	PTGDS	prostaglandin D2 synthase 21kDa (brain)	0.998466
214032_at	ZAP70	zeta-chain (TCR) associated protein kinase 70kDa	0.976772			210889_s_at	FCGR2B	Fc fragment of IgG, low affinity IIb, receptor (CD32)	0.972928															212526_at	SPG20	spastic paraplegia 20 (Troyer syndrome)	0.998466
212883_at	APOE	Apolipoprotein E	0.976724			205270_s_at	LCP2	lymphocyte cytosolic protein 2 (SH2 domain containing leukocyte protein of 76kDa)	0.97292															212764_at	ZEB1	zinc finger E-box binding homeobox 1	0.998466
215621_s_at	IGK@	Immunoglobulin kappa locus	0.976707			204204_at	SLC31A2	solute carrier family 31 (copper transporters), member 2	0.972916															214438_at	HLX	H2.0-like homeobox	0.998465
217193_x_at	NA	IgG lambda light chain V-J-C region (clone Tgl11)	0.976691			214181_x_at	LST1	leukocyte specific transcript 1	0.972913															213139_at	SNAI2	snail homolog 2 (Drosophila)	0.998464
215036_at	IGLC1	Immunoglobulin lambda constant 1 (Mcg marker)	0.97668			207238_s_at	PTPRC	protein tyrosine phosphatase, receptor type, C	0.972907															203851_at	IGFBP6	insulin-like growth factor binding protein 6	0.998463
217083_at	NA	IgG heavy chain variable region (Vh26)	0.976678			219519_s_at	SIGLEC1	sialic acid binding Ig-like lectin 1, sialoadhesin	0.972898															206796_at	WISP1	WNT1 inducible signaling pathway protein 1	0.998463
216852_x_at	IGLJ3	Immunoglobulin lambda joining 3	0.976674			210644_s_at	LAIR1	leukocyte-associated immunoglobulin-like receptor 1	0.97289															207191_s_at	ISLR	immunoglobulin superfamily containing leucine-rich repeat	0.998461
211189_x_at	CD84	CD84 molecule	0.976667			208982_at	PECAM1	platelet/endothelial cell adhesion molecule	0.972869															204938_s_at	PLN	phospholamban	0.998461
216851_at	IGLJ3	Immunoglobulin lambda joining 3	0.976593			204103_at	CCL4	chemokine (C-C motif) ligand 4	0.972861															213125_at	OLFML2B	olfactomedin-like 2B	0.998461
216495_x_at	NA	Clone ds1-1 immunoglobulin lambda chain VJ region, (IGL)	0.976592			202902_s_at	CTSS	cathepsin S	0.972856															219165_at	PDLIM2	PDZ and LIM domain 2 (mystique)	0.99846
204152_s_at	MFNG	MFNG O-fucosylpeptide 3-beta-N-acetylglucosaminyltransferase	0.976525			209732_at	CLEC2B	C-type lectin domain family 2, member B	0.972843															218468_s_at	GREM1	gremlin 1	0.99846
217326_x_at	IL23A	Interleukin 23, alpha subunit p19	0.976387			218870_at	ARHGAP15	Rho GTPase activating protein 15	0.972839															201389_at	ITGA5	integrin, alpha 5 (fibronectin receptor, alpha polypeptide)	0.99846
208206_s_at	RASGRP2	RAS guanyl releasing protein 2 (calcium and DAG-regulated)	0.976306			201858_s_at	SRGN	serglycin	0.972832															211964_at	COL4A2	collagen, type IV, alpha 2	0.99846
219014_at	PLAC8	placenta-specific 8	0.976247			204118_at	CD48	CD48 molecule	0.972781															201147_s_at	TIMP3	TIMP metallopeptidase inhibitor 3	0.99846
219667_s_at	BANK1	B-cell scaffold protein with ankyrin repeats 1	0.975537			204222_s_at	GLIPR1	GLI pathogenesis-related 1	0.972776															219778_at	ZFPM2	zinc finger protein, multitype 2	0.99846
217143_s_at	YME1L1	YME1-like 1 (S. cerevisiae)	0.975306			203508_at	TNFRSF1B	tumor necrosis factor receptor superfamily, member 1B	0.972772															202208_s_at	ARL4C	ADP-ribosylation factor-like 4C	0.998459
213640_s_at	LOX	lysyl oxidase	0.975287			202803_s_at	ITGB2	integrin, beta 2 (complement component 3 receptor 3 and 4 subunit)	0.972757															218223_s_at	PLEKHO1	pleckstrin homology domain containing, family O member 1	0.998459
217320_at	---	---	0.975254			204007_at	FCGR3B	Fc fragment of IgG, low affinity IIIb, receptor (CD16b)	0.972747															211719_x_at	FN1	fibronectin 1	0.998459
212750_at	PPP1R16B	protein phosphatase 1, regulatory (inhibitor) subunit 16B	0.974941			204959_at	MNDA	myeloid cell nuclear differentiation antigen	0.972722															205582_s_at	GGT5	gamma-glutamyltransferase 5	0.998459
216191_s_at	YME1L1	YME1-like 1 (S. cerevisiae)	0.972809			203645_s_at	CD163	CD163 molecule	0.972686															204557_s_at	DZIP1	DAZ interacting protein 1	0.998458
205504_at	BTK	Bruton agammaglobulinemia tyrosine kinase	0.971637			203547_at	CD4	CD4 molecule	0.972665															211958_at	IGFBP5	insulin-like growth factor binding protein 5	0.998457
211555_s_at	GUCY1B3	guanylate cyclase 1, soluble, beta 3	0.97075			201288_at	ARHGDIB	Rho GDP dissociation inhibitor (GDI) beta	0.97265															212262_at	QKI	quaking homolog, KH domain RNA binding (mouse)	0.998456
217260_x_at	IGHG1 /// LOC100293559	Immunoglobulin heavy constant gamma 1 (G1m marker) /// Similar to hCG1812074	0.97051			219279_at	DOCK10	dedicator of cytokinesis 10	0.972576															209596_at	MXRA5	matrix-remodelling associated 5	0.998455
38149_at	ARHGAP25	Rho GTPase activating protein 25	0.968697			210895_s_at	CD86	CD86 molecule	0.972484															213428_s_at	COL6A1	collagen, type VI, alpha 1	0.998455
217145_at	IGK@ /// IGKC /// LOC652694	immunoglobulin kappa locus /// immunoglobulin kappa constant /// similar to Ig kappa chain V-I region HK102 precursor	0.96845			204006_s_at	FCGR3B	Fc fragment of IgG, low affinity IIIb, receptor (CD16b)	0.972476															202008_s_at	NID1	nidogen 1	0.998455
205884_at	ITGA4	integrin, alpha 4 (antigen CD49D, alpha 4 subunit of VLA-4 receptor)	0.967487			201859_at	SRGN	serglycin	0.972443															205422_s_at	ITGBL1	integrin, beta-like 1 (with EGF-like repeat domains)	0.998455
215777_at	IGLV4-60	immunoglobulin lambda variable 4-60	0.937708			204924_at	TLR2	toll-like receptor 2	0.972428															209191_at	TUBB6	tubulin, beta 6	0.998454
212415_at	41158	septin 6	0.937612			214770_at	MSR1	macrophage scavenger receptor 1	0.972381															217763_s_at	RAB31	RAB31, member RAS oncogene family	0.998453
205213_at	ACAP1	ArfGAP with coiled-coil, ankyrin repeat and PH domains 1	0.937054			214084_x_at	NCF1B	Neutrophil cytosolic factor 1B pseudogene	0.972369															204619_s_at	VCAN	versican	0.998452
210089_s_at	LAMA4	laminin, alpha 4	0.931072			201721_s_at	LAPTM5	lysosomal protein transmembrane 5	0.972357															213746_s_at	FLNA	filamin A, alpha	0.998451
221658_s_at	IL21R	interleukin 21 receptor	0.926864			219666_at	MS4A6A	membrane-spanning 4-domains, subfamily A, member 6A	0.972322															208131_s_at	PTGIS	prostaglandin I2 (prostacyclin) synthase	0.99845
220306_at	FAM46C	family with sequence similarity 46, member C	0.904651			216834_at	RGS1	regulator of G-protein signaling 1	0.97132															212385_at	TCF4	transcription factor 4	0.998449
206553_at	OAS2	2'-5'-oligoadenylate synthetase 2, 69/71kDa	0.869696			204646_at	DPYD	dihydropyrimidine dehydrogenase	0.971263															204115_at	GNG11	guanine nucleotide binding protein (G protein), gamma 11	0.998449
216517_at	IGKV1D-8	immunoglobulin kappa variable 1D-8	0.822044			204923_at	SASH3	SAM and SH3 domain containing 3	0.970995															221246_x_at	TNS1	tensin 1	0.998449
214560_at	FPR3	formyl peptide receptor 3	0.780782			211581_x_at	LST1	leukocyte specific transcript 1	0.970491															203185_at	RASSF2	Ras association (RalGDS/AF-6) domain family member 2	0.998448
215925_s_at	CD72	CD72 molecule	0.751839			209083_at	CORO1A	coronin, actin binding protein, 1A	0.969714															210990_s_at	LAMA4	laminin, alpha 4	0.998448
210031_at	CD247	CD247 molecule	0.726593			203868_s_at	VCAM1	vascular cell adhesion molecule 1	0.96947															212486_s_at	FYN	FYN oncogene related to SRC, FGR, YES	0.998448
206060_s_at	PTPN22	protein tyrosine phosphatase, non-receptor type 22 (lymphoid)	0.689391			203470_s_at	PLEK	pleckstrin	0.969118															204472_at	GEM	GTP binding protein overexpressed in skeletal muscle	0.998448
202665_s_at	WIPF1	WAS/WASL interacting protein family, member 1	0.681789			209924_at	CCL18	chemokine (C-C motif) ligand 18 (pulmonary and activation-regulated)	0.965595															213800_at	CFH	complement factor H	0.998448
208092_s_at	FAM49A	family with sequence similarity 49, member A	0.673167			202643_s_at	TNFAIP3	tumor necrosis factor, alpha-induced protein 3	0.963416															201148_s_at	TIMP3	TIMP metallopeptidase inhibitor 3	0.998447
211339_s_at	ITK	IL2-inducible T-cell kinase	0.66415			202637_s_at	ICAM1	intercellular adhesion molecule 1	0.959126															219315_s_at	TMEM204	transmembrane protein 204	0.998446
208885_at	LCP1	lymphocyte cytosolic protein 1 (L-plastin)	0.663695			219385_at	SLAMF8	SLAM family member 8	0.958593															207266_x_at	RBMS1	RNA binding motif, single stranded interacting protein 1	0.998443
213910_at	IGFBP7	insulin-like growth factor binding protein 7	0.611734			203828_s_at	IL32	interleukin 32	0.957805															209263_x_at	TSPAN4	tetraspanin 4	0.998443
216233_at	CD163	CD163 molecule	0.460271			202644_s_at	TNFAIP3	tumor necrosis factor, alpha-induced protein 3	0.956435															201426_s_at	VIM	vimentin	0.998442
204198_s_at	RUNX3	runt-related transcription factor 3	0.198998			206214_at	PLA2G7	phospholipase A2, group VII (platelet-activating factor acetylhydrolase, plasma)	0.9549															212233_at	MAP1B	microtubule-associated protein 1B	0.998442
						214366_s_at	ALOX5	arachidonate 5-lipoxygenase	0.952954															221004_s_at	ITM2C	integral membrane protein 2C	0.998442
						217967_s_at	FAM129A	family with sequence similarity 129, member A	0.952542															218656_s_at	LHFP	lipoma HMGIC fusion partner	0.998442
						204446_s_at	ALOX5	arachidonate 5-lipoxygenase	0.949935															204030_s_at	SCHIP1	Schwannomin interacting protein 1	0.998441
						204638_at	ACP5	acid phosphatase 5, tartrate resistant	0.942324															212713_at	MFAP4	microfibrillar-associated protein 4	0.998439
						203010_at	STAT5A	signal transducer and activator of transcription 5A	0.93844															213869_x_at	THY1	Thy-1 cell surface antigen	0.998438
						201422_at	IFI30	interferon, gamma-inducible protein 30	0.935341															204135_at	FILIP1L	filamin A interacting protein 1-like	0.998438
						211902_x_at	YME1L1	YME1-like 1 (S. cerevisiae)	0.926775															204940_at	PLN	phospholamban	0.998438
						204265_s_at	GPSM3	G-protein signaling modulator 3	0.925953															203238_s_at	NOTCH3	notch 3	0.998436
						206991_s_at	CCR5	chemokine (C-C motif) receptor 5	0.919143															208782_at	FSTL1	follistatin-like 1	0.998436
						204116_at	IL2RG	interleukin 2 receptor, gamma	0.91321															200665_s_at	SPARC	secreted protein, acidic, cysteine-rich (osteonectin)	0.998435
						205291_at	IL2RB	interleukin 2 receptor, beta	0.904288															218854_at	DSE	dermatan sulfate epimerase	0.998434
						64064_at	GIMAP5	GTPase, IMAP family member 5	0.904227															209356_x_at	EFEMP2	EGF-containing fibulin-like extracellular matrix protein 2	0.998433
						205590_at	RASGRP1	RAS guanyl releasing protein 1 (calcium and DAG-regulated)	0.900569															221773_at	ELK3	ELK3, ETS-domain protein (SRF accessory protein 2)	0.998433
						217966_s_at	FAM129A	family with sequence similarity 129, member A	0.895757															203753_at	TCF4	transcription factor 4	0.998432
						204891_s_at	LCK	lymphocyte-specific protein tyrosine kinase	0.88642															202273_at	PDGFRB	platelet-derived growth factor receptor, beta polypeptide	0.998431
						221724_s_at	CLEC4A	C-type lectin domain family 4, member A	0.885291															203425_s_at	IGFBP5	insulin-like growth factor binding protein 5	0.998431
						201487_at	CTSC	cathepsin C	0.865518															201645_at	TNC	tenascin C	0.998431
						219690_at	IGFLR1	IGF-like family receptor 1	0.864452															204776_at	THBS4	thrombospondin 4	0.998429
						205988_at	CD84	CD84 molecule	0.849538															202283_at	SERPINF1	serpin peptidase inhibitor, clade F (alpha-2 antiplasmin, pigment epithelium derived factor), member 1	0.998428
						207339_s_at	LTB	lymphotoxin beta (TNF superfamily, member 3)	0.805586															202206_at	ARL4C	ADP-ribosylation factor-like 4C	0.998428
						205758_at	CD8A	CD8a molecule	0.784206															221019_s_at	COLEC12	collectin sub-family member 12	0.998427
						217757_at	A2M	alpha-2-macroglobulin	0.771167															204620_s_at	VCAN	versican	0.998426
						209671_x_at	YME1L1	YME1-like 1 (S. cerevisiae)	0.752296															218469_at	GREM1	gremlin 1	0.998425
						204221_x_at	GLIPR1	GLI pathogenesis-related 1	0.70568															218871_x_at	CSGALNACT2	chondroitin sulfate N-acetylgalactosaminyltransferase 2	0.998424
						206666_at	GZMK	granzyme K (granzyme 3; tryptase II)	0.700508															219489_s_at	RHBDL2	Rhomboid, veinlet-like 2 (Drosophila)	0.998424
						219505_at	CECR1	cat eye syndrome chromosome region, candidate 1	0.692328															212091_s_at	COL6A1	collagen, type VI, alpha 1	0.998422
						213241_at	PLXNC1	plexin C1	0.674489															210170_at	PDLIM3	PDZ and LIM domain 3	0.998422
						213537_at	HLA-DPA1	major histocompatibility complex, class II, DP alpha 1	0.659391															210105_s_at	FYN	FYN oncogene related to SRC, FGR, YES	0.998422
						205798_at	IL7R	interleukin 7 receptor	0.648906															203887_s_at	THBD	thrombomodulin	0.998421
						211336_x_at	LILRB1	leukocyte immunoglobulin-like receptor, subfamily B (with TM and ITIM domains), member 1	0.613613															221748_s_at	TNS1	tensin 1	0.998421
						207104_x_at	LILRB1	leukocyte immunoglobulin-like receptor, subfamily B (with TM and ITIM domains), member 1	0.563093															206101_at	ECM2	extracellular matrix protein 2, female organ and adipocyte specific	0.998421
						202237_at	NNMT	nicotinamide N-methyltransferase	0.495384															208851_s_at	THY1	Thy-1 cell surface antigen	0.998419
						202238_s_at	NNMT	nicotinamide N-methyltransferase	0.465081															201667_at	GJA1	gap junction protein, alpha 1, 43kDa	0.998417
						212671_s_at	HLA-DQA1	Major histocompatibility complex, class II, DQ alpha 1	0.449598															219773_at	NOX4	NADPH oxidase 4	0.998417
																								219432_at	EVC	Ellis van Creveld syndrome	0.998414
																								61734_at	RCN3	reticulocalbin 3, EF-hand calcium binding domain	0.998413
																								209651_at	TGFB1I1	transforming growth factor beta 1 induced transcript 1	0.998412
																								218638_s_at	SPON2	spondin 2, extracellular matrix protein	0.998411
																								219410_at	TMEM45A	transmembrane protein 45A	0.99841
																								221747_at	TNS1	tensin 1	0.99841
																								201069_at	MMP2	matrix metallopeptidase 2 (gelatinase A, 72kDa gelatinase, 72kDa type IV collagenase)	0.998409
																								209550_at	NDN	necdin homolog (mouse)	0.998406
																								222235_s_at	CSGALNACT2	chondroitin sulfate N-acetylgalactosaminyltransferase 2	0.998405
																								209683_at	FAM49A	family with sequence similarity 49, member A	0.998405
																								213422_s_at	MXRA8	matrix-remodelling associated 8	0.998403
																								201105_at	LGALS1	lectin, galactoside-binding, soluble, 1	0.9984
																								218574_s_at	LMCD1	LIM and cysteine-rich domains 1	0.9984
																								213306_at	MPDZ	multiple PDZ domain protein	0.998399
																								214752_x_at	FLNA	filamin A, alpha	0.998398
																								201149_s_at	TIMP3	TIMP metallopeptidase inhibitor 3	0.998389
																								202007_at	NID1	nidogen 1	0.998387
																								221447_s_at	GLT8D2	glycosyltransferase 8 domain containing 2	0.998383
																								204052_s_at	SFRP4	secreted frizzled-related protein 4	0.998381
																								202363_at	SPOCK1	sparc/osteonectin, cwcv and kazal-like domains proteoglycan (testican) 1	0.99838
																								212950_at	GPR116	G protein-coupled receptor 116	0.998377
																								213764_s_at	MFAP5	microfibrillar associated protein 5	0.998376
																								202291_s_at	MGP	matrix Gla protein	0.998375
																								205079_s_at	MPDZ	multiple PDZ domain protein	0.998375
																								205547_s_at	TAGLN	transgelin	0.998374
																								203603_s_at	ZEB2	zinc finger E-box binding homeobox 2	0.998372
																								213765_at	MFAP5	microfibrillar associated protein 5	0.998371
																								216442_x_at	FN1	fibronectin 1	0.998369
																								203562_at	FEZ1	fasciculation and elongation protein zeta 1 (zygin I)	0.998368
																								221731_x_at	VCAN	versican	0.998368
																								202202_s_at	LAMA4	laminin, alpha 4	0.998366
																								204359_at	FLRT2	fibronectin leucine rich transmembrane protein 2	0.998365
																								212813_at	JAM3	junctional adhesion molecule 3	0.998364
																								222379_at	KCNE4	potassium voltage-gated channel, Isk-related family, member 4	0.998362
																								201150_s_at	TIMP3	TIMP metallopeptidase inhibitor 3	0.998361
																								209946_at	VEGFC	vascular endothelial growth factor C	0.99836
																								217525_at	OLFML1	olfactomedin-like 1	0.99836
																								221814_at	GPR124	G protein-coupled receptor 124	0.99836
																								204879_at	PDPN	podoplanin	0.998356
																								212353_at	SULF1	sulfatase 1	0.998354
																								205407_at	RECK	reversion-inducing-cysteine-rich protein with kazal motifs	0.998341
																								203417_at	MFAP2	microfibrillar-associated protein 2	0.998337
																								204677_at	CDH5	cadherin 5, type 2 (vascular endothelium)	0.998337
																								217764_s_at	RAB31	RAB31, member RAS oncogene family	0.998329
																								209118_s_at	TUBA1A	tubulin, alpha 1a	0.998329
																								203167_at	TIMP2	TIMP metallopeptidase inhibitor 2	0.998327
																								203570_at	LOXL1	lysyl oxidase-like 1	0.998327
																								204083_s_at	TPM2	tropomyosin 2 (beta)	0.998321
																								205100_at	GFPT2	glutamine-fructose-6-phosphate transaminase 2	0.99832
																								204163_at	EMILIN1	elastin microfibril interfacer 1	0.998289
																								212344_at	SULF1	sulfatase 1	0.995961
																								219045_at	RHOF	ras homolog gene family, member F (in filopodia)	0.991522
																								210510_s_at	NRP1	neuropilin 1	0.988644
																								209470_s_at	GPM6A	glycoprotein M6A	0.988175
																								219836_at	ZBED2	zinc finger, BED-type containing 2	0.955372
																								220979_s_at	ST6GALNAC5	ST6 (alpha-N-acetyl-neuraminyl-2,3-beta-galactosyl-1,3)-N-acetylgalactosaminide alpha-2,6-sialyltransferase 5	0.945826
																								204069_at	MEIS1	Meis homeobox 1	0.925168
																								214085_x_at	GLIPR1	GLI pathogenesis-related 1	0.883279
																								203817_at	GUCY1B3	guanylate cyclase 1, soluble, beta 3	0.855184

## Sheet: Prostate Images
Heatmap of the consensus matrices
Box Plot plot of membership robustness
		Cluster Robustness					Cluster Robustness						Cluster Robustness					Cluster Robustness					Cluster Robustness						Cluster Robustness					Cluster Robustness					Cluster Robustness
		1	0.922794				1	0.959896					1	0.944943				1	0.886522				1	0.905953					1	0.816304				1	0.597719				1	0.828733
		2	0.977696				2	0.974453					2	0.921344				2	0.635069				2	0.687304					2	0.806671				2	0.780495				2	0.549526
		3	0.907899				3	0.872009					3	0.961806				3	0.912998				3	0.797345					3	0.972119				3	0.845107				3	0.389929
							4	0.891475					4	0.926681				4	0.941432				4	0.980418					4	0.742749				4	0.975387				4	0.765848
													5	0.988432				5	0.859017				5	0.884972					5	0.567032				5	0.740797				5	0.825175
																		6	0.859469				6	0.811836					6	0.846602				6	0.625133				6	0.979472
																							7	0.875646					7	0.934307				7	0.86738				7	0.633223
																													8	0.57761				8	0.937143				8	0.731912
																																		9	0.78986				9	0.870006
																																							10	0.785221

## Sheet: Prostate k = 5 genes
Cluster 1 (n = 133)	Symbol	Gene Title	Membership Robustness			Cluster 2 (n = 211)	Symbol	Gene Title	Membership Robustness			Cluster 3 (n = 88)	Symbol	Gene Title	Membership Robustness			Cluster 4 (n = 303)	Symbol	Gene Title	Membership Robustness			Cluster 5 (n = 282)	Symbol	Gene Title	Membership Robustness
204776_at	THBS4	thrombospondin 4	0.973804			205599_at	TRAF1	TNF receptor-associated factor 1	0.960544			211655_at	IGLC1	Immunoglobulin lambda constant 1 (Mcg marker)	0.982273			211654_x_at	HLA-DQB1	major histocompatibility complex, class II, DQ beta 1	0.963639			209356_x_at	EFEMP2	EGF-containing fibulin-like extracellular matrix protein 2	0.994662
220014_at	PRR16	proline rich 16	0.972753			219519_s_at	SIGLEC1	sialic acid binding Ig-like lectin 1, sialoadhesin	0.960204			221286_s_at	MZB1	Marginal zone B and B1 cell-specific protein	0.982182			207419_s_at	RAC2	ras-related C3 botulinum toxin substrate 2 (rho family, small GTP binding protein Rac2)	0.963585			212263_at	QKI	quaking homolog, KH domain RNA binding (mouse)	0.994513
221253_s_at	TXNDC5	Thioredoxin domain containing 5 (endoplasmic reticulum)	0.97268			206478_at	KIAA0125	KIAA0125	0.960003			217260_x_at	IGHG1 /// LOC100293559	Immunoglobulin heavy constant gamma 1 (G1m marker) /// Similar to hCG1812074	0.981728			209312_x_at	HLA-DRB1	Major histocompatibility complex, class II, DR beta 1	0.963147			216321_s_at	NR3C1	nuclear receptor subfamily 3, group C, member 1 (glucocorticoid receptor)	0.994465
212951_at	GPR116	G protein-coupled receptor 116	0.972454			207794_at	CCR2	chemokine (C-C motif) receptor 2	0.959997			217084_at	IGHA1 /// IGHG1 /// IGHM /// IGHV3-23 /// IGHV4-31	immunoglobulin heavy constant alpha 1 /// immunoglobulin heavy constant gamma 1 (G1m marker) /// immunoglobulin heavy constant mu /// immunoglobulin heavy variable 3-23 /// immunoglobulin heavy variable 4-31	0.981694			218232_at	C1QA	complement component 1, q subcomponent, A chain	0.963112			204619_s_at	VCAN	versican	0.994457
221011_s_at	LBH	limb bud and heart development homolog (mouse)	0.97235			205901_at	PNOC	prepronociceptin	0.959884			209374_s_at	IGHG1	Immunoglobulin heavy constant gamma 1 (G1m marker)	0.981465			210031_at	CD247	CD247 molecule	0.963109			207191_s_at	ISLR	immunoglobulin superfamily containing leucine-rich repeat	0.994452
219667_s_at	BANK1	B-cell scaffold protein with ankyrin repeats 1	0.972327			221969_at	PAX5	paired box 5	0.959841			216517_at	IGKV1D-8	immunoglobulin kappa variable 1D-8	0.98115			204912_at	IL10RA	interleukin 10 receptor, alpha	0.963094			204114_at	NID2	nidogen 2 (osteonidogen)	0.994449
202351_at	ITGAV	integrin, alpha V (vitronectin receptor, alpha polypeptide, antigen CD51)	0.972318			211469_s_at	CXCR6	chemokine (C-X-C motif) receptor 6	0.959747			217320_at	---	---	0.981084			217478_s_at	HLA-DMA	major histocompatibility complex, class II, DM alpha	0.963048			201744_s_at	LUM	lumican	0.994447
210754_s_at	LYN	v-yes-1 Yamaguchi sarcoma viral related oncogene homolog	0.97227			204562_at	IRF4	interferon regulatory factor 4	0.959704			215118_s_at	IGHA1	Immunoglobulin heavy constant alpha 1	0.98105			203868_s_at	VCAM1	vascular cell adhesion molecule 1	0.96303			212667_at	SPARC	secreted protein, acidic, cysteine-rich (osteonectin)	0.99444
212415_at	41158	septin 6	0.972176			206206_at	CD180	CD180 molecule	0.959514			215777_at	IGLV4-60	immunoglobulin lambda variable 4-60	0.980915			204655_at	CCL5	chemokine (C-C motif) ligand 5	0.962923			213249_at	FBXL7	F-box and leucine-rich repeat protein 7	0.994428
212950_at	GPR116	G protein-coupled receptor 116	0.972103			214551_s_at	CD7	CD7 molecule	0.959473			216573_at	IGLV1-40 /// IGLV1-44	immunoglobulin lambda variable 1-40 /// immunoglobulin lambda variable 1-44	0.980899			207677_s_at	NCF4	neutrophil cytosolic factor 4, 40kDa	0.96292			212829_at	PIP4K2A	phosphatidylinositol-5-phosphate 4-kinase, type II, alpha	0.994423
219315_s_at	TMEM204	transmembrane protein 204	0.972067			220485_s_at	SIRPG	signal-regulatory protein gamma	0.959457			217198_x_at	IGHA2 /// IGHD /// IGHG1 /// LOC100126583 /// LOC100510361	immunoglobulin heavy constant alpha 2 (A2m marker) /// immunoglobulin heavy constant delta /// immunoglobulin heavy constant gamma 1 (G1m marker) /// hypothetical LOC100126583 /// putative V-set and immunoglobulin domain-containing protein 6-like	0.980898			204502_at	SAMHD1	SAM domain and HD domain 1	0.962849			209685_s_at	PRKCB	protein kinase C, beta	0.994422
213943_at	TWIST1	twist homolog 1 (Drosophila)	0.972038			204265_s_at	GPSM3	G-protein signaling modulator 3	0.959446			211647_x_at	IGHG1	Immunoglobulin heavy constant gamma 1 (G1m marker)	0.980888			219528_s_at	BCL11B	B-cell CLL/lymphoma 11B (zinc finger protein)	0.962841			212764_at	ZEB1	zinc finger E-box binding homeobox 1	0.994419
202869_at	OAS1	2',5'-oligoadenylate synthetase 1, 40/46kDa	0.971899			203331_s_at	INPP5D	inositol polyphosphate-5-phosphatase, 145kDa	0.959419			215949_x_at	SCFV	Single-chain Fv fragment	0.980807			201859_at	SRGN	serglycin	0.962829			221898_at	PDPN	podoplanin	0.994417
221019_s_at	COLEC12	collectin sub-family member 12	0.971763			35150_at	CD40	CD40 molecule, TNF receptor superfamily member 5	0.959376			217236_x_at	IGHG1	Immunoglobulin heavy constant gamma 1 (G1m marker)	0.980802			216834_at	RGS1	regulator of G-protein signaling 1	0.962788			221731_x_at	VCAN	versican	0.994415
218109_s_at	MFSD1	major facilitator superfamily domain containing 1	0.971748			214543_x_at	QKI	quaking homolog, KH domain RNA binding (mouse)	0.959363			216541_x_at	IGHG1 /// IGHM /// LOC100133862	immunoglobulin heavy constant gamma 1 (G1m marker) /// immunoglobulin heavy constant mu /// ig heavy chain V-I region V35-like	0.980789			212750_at	PPP1R16B	protein phosphatase 1, regulatory (inhibitor) subunit 16B	0.962761			213891_s_at	TCF4	transcription factor 4	0.994415
210163_at	CXCL11	chemokine (C-X-C motif) ligand 11	0.971729			220306_at	FAM46C	family with sequence similarity 46, member C	0.959363			215214_at	IGLC1	Immunoglobulin lambda constant 1 (Mcg marker)	0.980692			204929_s_at	VAMP5	vesicle-associated membrane protein 5 (myobrevin)	0.962733			203887_s_at	THBD	thrombomodulin	0.994413
218559_s_at	MAFB	v-maf musculoaponeurotic fibrosarcoma oncogene homolog B (avian)	0.971698			219385_at	SLAMF8	SLAM family member 8	0.959337			217148_x_at	IGLC1	Immunoglobulin lambda constant 1 (Mcg marker)	0.980625			211368_s_at	CASP1	caspase 1, apoptosis-related cysteine peptidase (interleukin 1, beta, convertase)	0.962726			210105_s_at	FYN	FYN oncogene related to SRC, FGR, YES	0.994411
217838_s_at	EVL	Enah/Vasp-like	0.971666			205660_at	OASL	2'-5'-oligoadenylate synthetase-like	0.959248			216557_x_at	IGHA1 /// IGHD /// IGHG1 /// IGHG3 /// IGHM /// IGHV3-48 /// IGHV4-31 /// LOC100291917	immunoglobulin heavy constant alpha 1 /// immunoglobulin heavy constant delta /// immunoglobulin heavy constant gamma 1 (G1m marker) /// immunoglobulin heavy constant gamma 3 (G3m marker) /// immunoglobulin heavy constant mu /// immunoglobulin heavy variable 3-48 /// immunoglobulin heavy variable 4-31 /// hypothetical protein LOC100291917	0.980598			209827_s_at	IL16	interleukin 16 (lymphocyte chemoattractant factor)	0.962717			202664_at	WIPF1	WAS/WASL interacting protein family, member 1	0.994405
219117_s_at	FKBP11	FK506 binding protein 11, 19 kDa	0.971639			206796_at	WISP1	WNT1 inducible signaling pathway protein 1	0.959247			217384_x_at	IGHV3-48 /// IGKV3-20	Immunoglobulin heavy variable 3-48 /// Immunoglobulin kappa variable 3-20	0.98057			203047_at	STK10	serine/threonine kinase 10	0.962656			36030_at	IFFO1	intermediate filament family orphan 1	0.994397
217823_s_at	UBE2J1	ubiquitin-conjugating enzyme E2, J1 (UBC6 homolog, yeast)	0.97163			219183_s_at	CYTH4	cytohesin 4	0.959222			211641_x_at	IGHA1 /// IGHA2 /// IGHD /// IGHG1 /// IGHG3 /// IGHM /// IGHV3-48 /// IGHV4-31 /// LOC100291917	immunoglobulin heavy constant alpha 1 /// immunoglobulin heavy constant alpha 2 (A2m marker) /// immunoglobulin heavy constant delta /// immunoglobulin heavy constant gamma 1 (G1m marker) /// immunoglobulin heavy constant gamma 3 (G3m marker) /// immunoglobulin heavy constant mu /// immunoglobulin heavy variable 3-48 /// immunoglobulin heavy variable 4-31 /// hypothetical protein LOC100291917	0.980449			204007_at	FCGR3B	Fc fragment of IgG, low affinity IIIb, receptor (CD16b)	0.962634			213293_s_at	TRIM22	tripartite motif-containing 22	0.99439
211530_x_at	HLA-G	major histocompatibility complex, class I, G	0.971616			215485_s_at	ICAM1	intercellular adhesion molecule 1	0.959213			216829_at	IGK@ /// IGKC /// LOC652493 /// LOC652694	immunoglobulin kappa locus /// immunoglobulin kappa constant /// ig kappa chain V-I region HK102-like /// similar to Ig kappa chain V-I region HK102 precursor	0.980414			211742_s_at	EVI2B	ecotropic viral integration site 2B	0.962586			201645_at	TNC	tenascin C	0.994384
221942_s_at	GUCY1A3	guanylate cyclase 1, soluble, alpha 3	0.971603			207777_s_at	SP140	SP140 nuclear body protein	0.959207			211650_x_at	IGK@	Immunoglobulin kappa locus	0.98036			212827_at	IGHG1	Immunoglobulin heavy constant gamma 1 (G1m marker)	0.962539			209539_at	ARHGEF6	Rac/Cdc42 guanine nucleotide exchange factor (GEF) 6	0.994383
204298_s_at	LOX	lysyl oxidase	0.971575			206974_at	CXCR6	chemokine (C-X-C motif) receptor 6	0.959161			211640_x_at	IGHV1-69	Immunoglobulin heavy variable 1-69	0.980356			202638_s_at	ICAM1	intercellular adhesion molecule 1	0.962527			212382_at	TCF4	transcription factor 4	0.99438
218400_at	OAS3	2'-5'-oligoadenylate synthetase 3, 100kDa	0.97155			204852_s_at	PTPN7	protein tyrosine phosphatase, non-receptor type 7	0.959144			216560_x_at	IGL@	Immunoglobulin lambda locus	0.980316			204197_s_at	RUNX3	runt-related transcription factor 3	0.962502			204457_s_at	GAS1	growth arrest-specific 1	0.994364
202087_s_at	CTSL1	cathepsin L1	0.971533			205119_s_at	FPR1	formyl peptide receptor 1	0.959142			217239_x_at	LOC100508797	hypothetical protein LOC100508797	0.980307			210915_x_at	IL23A	Interleukin 23, alpha subunit p19	0.96247			203688_at	PKD2	polycystic kidney disease 2 (autosomal dominant)	0.994361
217826_s_at	UBE2J1	ubiquitin-conjugating enzyme E2, J1 (UBC6 homolog, yeast)	0.971519			221602_s_at	FAIM3	Fas apoptotic inhibitory molecule 3	0.95912			204269_at	PIM2	pim-2 oncogene	0.980299			221601_s_at	FAIM3	Fas apoptotic inhibitory molecule 3	0.962462			212385_at	TCF4	transcription factor 4	0.994358
214059_at	IFI44	Interferon-induced protein 44	0.971498			206219_s_at	VAV1	vav 1 guanine nucleotide exchange factor	0.959047			217360_x_at	IGHA1 /// IGHG1 /// IGHG3 /// IGHM /// IGHV4-31 /// LOC100510678	immunoglobulin heavy constant alpha 1 /// immunoglobulin heavy constant gamma 1 (G1m marker) /// immunoglobulin heavy constant gamma 3 (G3m marker) /// immunoglobulin heavy constant mu /// immunoglobulin heavy variable 4-31 /// hypothetical protein LOC100510678	0.980297			204070_at	RARRES3	retinoic acid receptor responder (tazarotene induced) 3	0.962459			205902_at	KCNN3	potassium intermediate/small conductance calcium-activated channel, subfamily N, member 3	0.994352
204638_at	ACP5	acid phosphatase 5, tartrate resistant	0.971473			221080_s_at	DENND1C	DENN/MADD domain containing 1C	0.959041			206641_at	TNFRSF17	tumor necrosis factor receptor superfamily, member 17	0.980293			202953_at	C1QB	complement component 1, q subcomponent, B chain	0.962453			204646_at	DPYD	dihydropyrimidine dehydrogenase	0.99435
218638_s_at	SPON2	spondin 2, extracellular matrix protein	0.971463			211557_x_at	SLCO2B1	solute carrier organic anion transporter family, member 2B1	0.959039			216412_x_at	IGLV1-40	immunoglobulin lambda variable 1-40	0.980278			211991_s_at	HLA-DPA1	major histocompatibility complex, class II, DP alpha 1	0.962426			214752_x_at	FLNA	filamin A, alpha	0.99434
219118_at	FKBP11	FK506 binding protein 11, 19 kDa	0.97146			205495_s_at	GNLY	granulysin	0.959015			216365_x_at	IGLV3-19	immunoglobulin lambda variable 3-19	0.980266			209906_at	C3AR1	complement component 3a receptor 1	0.962407			202052_s_at	RAI14	retinoic acid induced 14	0.99434
203595_s_at	IFIT5	interferon-induced protein with tetratricopeptide repeats 5	0.971448			210321_at	GZMH	granzyme H (cathepsin G-like 2, protein h-CCPX)	0.958973			216853_x_at	IGLJ3	Immunoglobulin lambda joining 3	0.980243			210972_x_at	YME1L1	YME1-like 1 (S. cerevisiae)	0.962351			204436_at	PLEKHO2	pleckstrin homology domain containing, family O member 2	0.994336
204439_at	IFI44L	interferon-induced protein 44-like	0.97144			213553_x_at	APOC1	apolipoprotein C-I	0.958925			211908_x_at	IGK@	Immunoglobulin kappa locus	0.980243			203332_s_at	INPP5D	inositol polyphosphate-5-phosphatase, 145kDa	0.962348			210839_s_at	ENPP2	ectonucleotide pyrophosphatase/phosphodiesterase 2	0.994333
203932_at	HLA-DMB	major histocompatibility complex, class II, DM beta	0.971423			211192_s_at	CD84	CD84 molecule	0.958882			215946_x_at	IGLL3P	immunoglobulin lambda-like polypeptide 3, pseudogene	0.980192			204961_s_at	NCF1	Neutrophil cytosolic factor 1	0.962346			213666_at	41158	septin 6	0.994327
202948_at	IL1R1	interleukin 1 receptor, type I	0.97142			205099_s_at	CCR1	chemokine (C-C motif) receptor 1	0.958879			211643_x_at	IGKC	Immunoglobulin kappa constant	0.98016			210889_s_at	FCGR2B	Fc fragment of IgG, low affinity IIb, receptor (CD32)	0.962345			61734_at	RCN3	reticulocalbin 3, EF-hand calcium binding domain	0.994323
AFFX-HUMISGF3A/M97935_MA_at	STAT1	signal transducer and activator of transcription 1, 91kDa	0.971403			204153_s_at	MFNG	MFNG O-fucosylpeptide 3-beta-N-acetylglucosaminyltransferase	0.958861			211649_x_at	IGHA1 /// IGHG1 /// IGHM	immunoglobulin heavy constant alpha 1 /// immunoglobulin heavy constant gamma 1 (G1m marker) /// immunoglobulin heavy constant mu	0.980151			221978_at	HLA-F	major histocompatibility complex, class I, F	0.962344			206101_at	ECM2	extracellular matrix protein 2, female organ and adipocyte specific	0.994322
204527_at	MYO5A	myosin VA (heavy chain 12, myoxin)	0.971394			217078_s_at	CD300A	CD300a molecule	0.958827			214973_x_at	IGHD	immunoglobulin heavy constant delta	0.980145			203561_at	FCGR2A	Fc fragment of IgG, low affinity IIa, receptor (CD32)	0.962343			57715_at	CALHM2	calcium homeostasis modulator 2	0.994318
211122_s_at	CXCL11	chemokine (C-X-C motif) ligand 11	0.971358			211211_x_at	SH2D1A	SH2 domain containing 1A	0.958813			216510_x_at	IGHA1 /// IGHG1 /// IGHM /// IGHV3-23 /// IGHV4-31	immunoglobulin heavy constant alpha 1 /// immunoglobulin heavy constant gamma 1 (G1m marker) /// immunoglobulin heavy constant mu /// immunoglobulin heavy variable 3-23 /// immunoglobulin heavy variable 4-31	0.980092			205159_at	CSF2RB	colony stimulating factor 2 receptor, beta, low-affinity (granulocyte-macrophage)	0.962333			208782_at	FSTL1	follistatin-like 1	0.994317
203528_at	SEMA4D	sema domain, immunoglobulin domain (Ig), transmembrane domain (TM) and short cytoplasmic domain, (semaphorin) 4D	0.971337			207795_s_at	KLRD1	killer cell lectin-like receptor subfamily D, member 1	0.9588			211430_s_at	IGHG1	Immunoglobulin heavy constant gamma 1 (G1m marker)	0.980072			201720_s_at	LAPTM5	lysosomal protein transmembrane 5	0.962325			212464_s_at	FN1	fibronectin 1	0.994316
208829_at	TAPBP	TAP binding protein (tapasin)	0.971333			214450_at	CTSW	cathepsin W	0.958798			214777_at	IGKV4-1	immunoglobulin kappa variable 4-1	0.980045			202237_at	NNMT	nicotinamide N-methyltransferase	0.962321			217525_at	OLFML1	olfactomedin-like 1	0.994314
204415_at	IFI6	interferon, alpha-inducible protein 6	0.971321			214981_at	POSTN	periostin, osteoblast specific factor	0.958739			211881_x_at	IGLJ3	immunoglobulin lambda joining 3	0.980005			202957_at	HCLS1	hematopoietic cell-specific Lyn substrate 1	0.962316			201163_s_at	IGFBP7	insulin-like growth factor binding protein 7	0.994312
AFFX-HUMISGF3A/M97935_5_at	STAT1	signal transducer and activator of transcription 1, 91kDa	0.971315			44673_at	SIGLEC1	sialic acid binding Ig-like lectin 1, sialoadhesin	0.95873			216430_x_at	IGLV1-40 /// IGLV1-44	immunoglobulin lambda variable 1-40 /// immunoglobulin lambda variable 1-44	0.980002			207238_s_at	PTPRC	protein tyrosine phosphatase, receptor type, C	0.962308			204468_s_at	TIE1	tyrosine kinase with immunoglobulin-like and EGF-like domains 1	0.99431
214459_x_at	HLA-C	major histocompatibility complex, class I, C	0.971288			208010_s_at	PTPN22	protein tyrosine phosphatase, non-receptor type 22 (lymphoid)	0.958721			216984_x_at	CKAP2	Cytoskeleton associated protein 2	0.979996			205488_at	GZMA	granzyme A (granzyme 1, cytotoxic T-lymphocyte-associated serine esterase 3)	0.962307			205079_s_at	MPDZ	multiple PDZ domain protein	0.994302
205483_s_at	ISG15	ISG15 ubiquitin-like modifier	0.971217			219836_at	ZBED2	zinc finger, BED-type containing 2	0.958709			216542_x_at	IGHA1 /// IGHG1 /// IGHM	immunoglobulin heavy constant alpha 1 /// immunoglobulin heavy constant gamma 1 (G1m marker) /// immunoglobulin heavy constant mu	0.979959			204122_at	TYROBP	TYRO protein tyrosine kinase binding protein	0.962297			218718_at	PDGFC	platelet derived growth factor C	0.994302
204211_x_at	EIF2AK2	eukaryotic translation initiation factor 2-alpha kinase 2	0.971213			207796_x_at	KLRD1	killer cell lectin-like receptor subfamily D, member 1	0.958701			217179_x_at	NA	Isolate P5_mB40_?LC immunoglobulin variable region	0.979938			203915_at	CXCL9	chemokine (C-X-C motif) ligand 9	0.962297			219134_at	ELTD1	EGF, latrophilin and seven transmembrane domain containing 1	0.994299
217825_s_at	UBE2J1	ubiquitin-conjugating enzyme E2, J1 (UBC6 homolog, yeast)	0.971204			207697_x_at	LILRB2	leukocyte immunoglobulin-like receptor, subfamily B (with TM and ITIM domains), member 2	0.958695			211639_x_at	SKAP2	Src kinase associated phosphoprotein 2	0.979857			211919_s_at	CXCR4	chemokine (C-X-C motif) receptor 4	0.962292			204030_s_at	SCHIP1	Schwannomin interacting protein 1	0.994299
AFFX-HUMISGF3A/M97935_MB_at	STAT1	signal transducer and activator of transcription 1, 91kDa	0.971112			211210_x_at	SH2D1A	SH2 domain containing 1A	0.958643			211634_x_at	IGHV1-69	Immunoglobulin heavy variable 1-69	0.979813			204205_at	APOBEC3G	apolipoprotein B mRNA editing enzyme, catalytic polypeptide-like 3G	0.962276			204589_at	NUAK1	NUAK family, SNF1-like kinase, 1	0.994296
213294_at	EIF2AK2	eukaryotic translation initiation factor 2-alpha kinase 2	0.97111			215332_s_at	CD8B	CD8b molecule	0.95861			211798_x_at	IGLJ3	immunoglobulin lambda joining 3	0.979779			40420_at	STK10	serine/threonine kinase 10	0.962276			219165_at	PDLIM2	PDZ and LIM domain 2 (mystique)	0.994295
204604_at	CDK14	cyclin-dependent kinase 14	0.971065			215036_at	IGLC1	Immunoglobulin lambda constant 1 (Mcg marker)	0.958607			214836_x_at	IGKC	Immunoglobulin kappa constant	0.979761			218805_at	GIMAP5	GTPase, IMAP family member 5	0.962274			212353_at	SULF1	sulfatase 1	0.994286
219211_at	USP18	ubiquitin specific peptidase 18	0.971004			211648_at	IGHG1	Immunoglobulin heavy constant gamma 1 (G1m marker)	0.958595			211835_at	IGKV1-5	immunoglobulin kappa variable 1-5	0.979753			206011_at	CASP1	caspase 1, apoptosis-related cysteine peptidase (interleukin 1, beta, convertase)	0.962272			218864_at	TNS1	tensin 1	0.994283
217933_s_at	LAP3	leucine aminopeptidase 3	0.971002			39318_at	TCL1A	T-cell leukemia/lymphoma 1A	0.95859			217258_x_at	IGLV1-40 /// IGLV1-44	immunoglobulin lambda variable 1-40 /// immunoglobulin lambda variable 1-44	0.97971			204882_at	ARHGAP25	Rho GTPase activating protein 25	0.962254			204069_at	MEIS1	Meis homeobox 1	0.994283
202363_at	SPOCK1	sparc/osteonectin, cwcv and kazal-like domains proteoglycan (testican) 1	0.970995			219971_at	IL21R	interleukin 21 receptor	0.958587			215379_x_at	CKAP2	Cytoskeleton associated protein 2	0.979669			212613_at	BTN3A2	butyrophilin, subfamily 3, member A2	0.962245			204688_at	SGCE	sarcoglycan, epsilon	0.994282
212314_at	SEL1L3	sel-1 suppressor of lin-12-like 3 (C. elegans)	0.970966			217119_s_at	CXCR3	chemokine (C-X-C motif) receptor 3	0.958571			216576_x_at	IGK@ /// IGKC /// LOC652493 /// LOC652694	immunoglobulin kappa locus /// immunoglobulin kappa constant /// ig kappa chain V-I region HK102-like /// similar to Ig kappa chain V-I region HK102 precursor	0.979653			205213_at	ACAP1	ArfGAP with coiled-coil, ankyrin repeat and PH domains 1	0.962219			209655_s_at	TMEM47	transmembrane protein 47	0.994276
201891_s_at	B2M	beta-2-microglobulin	0.970965			203470_s_at	PLEK	pleckstrin	0.95855			214768_x_at	IGKC	Immunoglobulin kappa constant	0.979647			201743_at	CD14	CD14 molecule	0.962188			213069_at	HEG1	HEG homolog 1 (zebrafish)	0.994273
214366_s_at	ALOX5	arachidonate 5-lipoxygenase	0.970926			216233_at	CD163	CD163 molecule	0.958542			211642_at	IGHG1 /// ZCWPW2	Immunoglobulin heavy constant gamma 1 (G1m marker) /// Zinc finger, CW type with PWWP domain 2	0.979626			205639_at	AOAH	acyloxyacyl hydrolase (neutrophil)	0.962182			212758_s_at	ZEB1	zinc finger E-box binding homeobox 1	0.994273
200628_s_at	WARS	tryptophanyl-tRNA synthetase	0.970866			203472_s_at	SLCO2B1	solute carrier organic anion transporter family, member 2B1	0.958512			217378_x_at	---	---	0.979594			213603_s_at	RAC2	ras-related C3 botulinum toxin substrate 2 (rho family, small GTP binding protein Rac2)	0.962176			209263_x_at	TSPAN4	tetraspanin 4	0.99427
200629_at	WARS	tryptophanyl-tRNA synthetase	0.970862			206471_s_at	PLXNC1	plexin C1	0.95851			221671_x_at	IGKC	Immunoglobulin kappa constant	0.979559			219014_at	PLAC8	placenta-specific 8	0.962167			212636_at	QKI	quaking homolog, KH domain RNA binding (mouse)	0.994268
205692_s_at	CD38	CD38 molecule	0.970828			207979_s_at	CD8B	CD8b molecule	0.958477			215121_x_at	IGLC1	Immunoglobulin lambda constant 1 (Mcg marker)	0.97952			213241_at	PLXNC1	plexin C1	0.962167			209596_at	MXRA5	matrix-remodelling associated 5	0.994265
218943_s_at	DDX58	DEAD (Asp-Glu-Ala-Asp) box polypeptide 58	0.970826			210330_at	SGCD	sarcoglycan, delta (35kDa dystrophin-associated glycoprotein)	0.958453			211635_x_at	IGHV1-69	Immunoglobulin heavy variable 1-69	0.979519			209546_s_at	APOL1	apolipoprotein L, 1	0.962154			203729_at	EMP3	epithelial membrane protein 3	0.994258
205206_at	KAL1	Kallmann syndrome 1 sequence	0.970825			204960_at	PTPRCAP	protein tyrosine phosphatase, receptor type, C-associated protein	0.958449			209138_x_at	IGLC1	Immunoglobulin lambda constant 1 (Mcg marker)	0.979505			204924_at	TLR2	toll-like receptor 2	0.962144			222235_s_at	CSGALNACT2	chondroitin sulfate N-acetylgalactosaminyltransferase 2	0.994257
218468_s_at	GREM1	gremlin 1	0.970793			209881_s_at	LAT	Linker for activation of T cells	0.958434			211868_x_at	IGHA1 /// IGHA2 /// IGHD /// IGHG1 /// IGHG2 /// IGHG3 /// IGHM /// IGHV3-48 /// IGHV4-31 /// LOC100126583 /// LOC100291917	immunoglobulin heavy constant alpha 1 /// immunoglobulin heavy constant alpha 2 (A2m marker) /// immunoglobulin heavy constant delta /// immunoglobulin heavy constant gamma 1 (G1m marker) /// immunoglobulin heavy constant gamma 2 (G2m marker) /// immunoglobulin heavy constant gamma 3 (G3m marker) /// immunoglobulin heavy constant mu /// immunoglobulin heavy variable 3-48 /// immunoglobulin heavy …	0.979493			201721_s_at	LAPTM5	lysosomal protein transmembrane 5	0.962131			209721_s_at	IFFO1	intermediate filament family orphan 1	0.994255
208812_x_at	HLA-C	major histocompatibility complex, class I, C	0.970784			208594_x_at	LILRB3	Leukocyte immunoglobulin-like receptor, subfamily B (with TM and ITIM domains), member 3	0.958385			211637_x_at	IGHA1 /// IGHA2 /// IGHD /// IGHG1 /// IGHG3 /// IGHG4 /// IGHM /// IGHV3-23 /// IGHV4-31 /// IGHV4-59 /// LOC100126583	immunoglobulin heavy constant alpha 1 /// immunoglobulin heavy constant alpha 2 (A2m marker) /// immunoglobulin heavy constant delta /// immunoglobulin heavy constant gamma 1 (G1m marker) /// immunoglobulin heavy constant gamma 3 (G3m marker) /// immunoglobulin heavy constant gamma 4 (G4m marker) /// immunoglobulin heavy constant mu /// immunoglobulin heavy variable 3-23 /// immunoglobulin heavy …	0.979464			35974_at	LRMP	lymphoid-restricted membrane protein	0.962124			212526_at	SPG20	spastic paraplegia 20 (Troyer syndrome)	0.994255
206214_at	PLA2G7	phospholipase A2, group VII (platelet-activating factor acetylhydrolase, plasma)	0.970776			217193_x_at	NA	IgG lambda light chain V-J-C region (clone Tgl11)	0.958384			214916_x_at	IGK@	Immunoglobulin kappa locus	0.979453			213733_at	MYO1F	myosin IF	0.962113			202202_s_at	LAMA4	laminin, alpha 4	0.994255
204446_s_at	ALOX5	arachidonate 5-lipoxygenase	0.970721			205039_s_at	IKZF1	IKAROS family zinc finger 1 (Ikaros)	0.958366			215035_at	IGLC1	Immunoglobulin lambda constant 1 (Mcg marker)	0.979435			220005_at	P2RY13	purinergic receptor P2Y, G-protein coupled, 13	0.962104			211671_s_at	NR3C1	nuclear receptor subfamily 3, group C, member 1 (glucocorticoid receptor)	0.994255
203153_at	IFIT1	interferon-induced protein with tetratricopeptide repeats 1	0.970716			205297_s_at	CD79B	CD79b molecule, immunoglobulin-associated beta	0.958344			211645_x_at	NA	Clone 135d11 anti-tetanus toxoid immunoglobulin light chain variable region	0.979417			212587_s_at	PTPRC	protein tyrosine phosphatase, receptor type, C	0.962101			213422_s_at	MXRA8	matrix-remodelling associated 8	0.994254
219209_at	IFIH1	interferon induced with helicase C domain 1	0.970681			206398_s_at	CD19	CD19 molecule	0.958343			217227_x_at	IGLV1-40 /// IGLV1-44	immunoglobulin lambda variable 1-40 /// immunoglobulin lambda variable 1-44	0.979394			209619_at	CD74	CD74 molecule, major histocompatibility complex, class II invariant chain	0.962087			209191_at	TUBB6	tubulin, beta 6	0.994253
206363_at	MAF	v-maf musculoaponeurotic fibrosarcoma oncogene homolog (avian)	0.970571			207485_x_at	BTN3A1	butyrophilin, subfamily 3, member A1	0.958335			212592_at	IGJ	immunoglobulin J polypeptide, linker protein for immunoglobulin alpha and mu polypeptides	0.97938			204222_s_at	GLIPR1	GLI pathogenesis-related 1	0.962082			212157_at	SDC2	syndecan 2	0.994248
219352_at	HERC6	hect domain and RLD 6	0.970544			216540_at	YME1L1	YME1-like 1 (S. cerevisiae)	0.958334			217235_x_at	CKAP2	Cytoskeleton associated protein 2	0.979378			203104_at	CSF1R	colony stimulating factor 1 receptor	0.962082			212713_at	MFAP4	microfibrillar-associated protein 4	0.994247
218573_at	MAGEH1	melanoma antigen family H, 1	0.970514			210992_x_at	FCGR2C	Fc fragment of IgG, low affinity IIc, receptor for (CD32) (gene/pseudogene)	0.958334			217022_s_at	IGHA1	Immunoglobulin heavy constant alpha 1	0.979363			205479_s_at	PLAU	plasminogen activator, urokinase	0.962069			209209_s_at	FERMT2	fermitin family member 2	0.994247
204747_at	IFIT3	interferon-induced protein with tetratricopeptide repeats 3	0.97047			205484_at	SIT1	signaling threshold regulating transmembrane adaptor 1	0.95833			216207_x_at	IGKV1D-13	Immunoglobulin kappa variable 1D-13	0.979306			209795_at	CD69	CD69 molecule	0.962065			201105_at	LGALS1	lectin, galactoside-binding, soluble, 1	0.994244
208885_at	LCP1	lymphocyte cytosolic protein 1 (L-plastin)	0.970464			205504_at	BTK	Bruton agammaglobulinemia tyrosine kinase	0.958318			213502_x_at	GUSBP11	Glucuronidase, beta pseudogene 11	0.979182			210982_s_at	HLA-DRA	major histocompatibility complex, class II, DR alpha	0.962063			217967_s_at	FAM129A	family with sequence similarity 129, member A	0.994241
217824_at	UBE2J1	ubiquitin-conjugating enzyme E2, J1 (UBC6 homolog, yeast)	0.970461			214492_at	SGCD	sarcoglycan, delta (35kDa dystrophin-associated glycoprotein)	0.958309			216491_x_at	IGHM	immunoglobulin heavy constant mu	0.979166			210116_at	SH2D1A	SH2 domain containing 1A	0.962062			217762_s_at	RAB31	RAB31, member RAS oncogene family	0.994239
204972_at	OAS2	2'-5'-oligoadenylate synthetase 2, 69/71kDa	0.970437			214054_at	DOK2	docking protein 2, 56kDa	0.958297			211633_x_at	IGHG1	Immunoglobulin heavy constant gamma 1 (G1m marker)	0.979125			210785_s_at	C1orf38	chromosome 1 open reading frame 38	0.962021			212097_at	CAV1	caveolin 1, caveolae protein, 22kDa	0.994238
216526_x_at	HLA-C	major histocompatibility complex, class I, C	0.970396			219045_at	RHOF	ras homolog gene family, member F (in filopodia)	0.958279			217281_x_at	IGHA1 /// IGHA2 /// IGHG1 /// IGHG2 /// IGHG3 /// IGHM /// IGHV4-31 /// LOC100126583 /// LOC100290036	immunoglobulin heavy constant alpha 1 /// immunoglobulin heavy constant alpha 2 (A2m marker) /// immunoglobulin heavy constant gamma 1 (G1m marker) /// immunoglobulin heavy constant gamma 2 (G2m marker) /// immunoglobulin heavy constant gamma 3 (G3m marker) /// immunoglobulin heavy constant mu /// immunoglobulin heavy variable 4-31 /// hypothetical LOC100126583 /// similar to hCG2038926	0.97897			215049_x_at	CD163	CD163 molecule	0.962021			210875_s_at	ZEB1	zinc finger E-box binding homeobox 1	0.994235
217168_s_at	HERPUD1	homocysteine-inducible, endoplasmic reticulum stress-inducible, ubiquitin-like domain member 1	0.970292			220093_at	ANTXR1	anthrax toxin receptor 1	0.958245			214669_x_at	IGKC	Immunoglobulin kappa constant	0.978945			210644_s_at	LAIR1	leukocyte-associated immunoglobulin-like receptor 1	0.96202			201150_s_at	TIMP3	TIMP metallopeptidase inhibitor 3	0.994232
219863_at	HERC5	hect domain and RLD 5	0.970169			208851_s_at	THY1	Thy-1 cell surface antigen	0.958238			211644_x_at	IGKC	Immunoglobulin kappa constant	0.978879			204787_at	VSIG4	V-set and immunoglobulin domain containing 4	0.962002			201069_at	MMP2	matrix metallopeptidase 2 (gelatinase A, 72kDa gelatinase, 72kDa type IV collagenase)	0.99423
202307_s_at	TAP1	transporter 1, ATP-binding cassette, sub-family B (MDR/TAP)	0.970167			214701_s_at	FN1	fibronectin 1	0.958238			217480_x_at	IGKC	immunoglobulin kappa constant	0.978845			204006_s_at	FCGR3B	Fc fragment of IgG, low affinity IIIb, receptor (CD16b)	0.961989			204940_at	PLN	phospholamban	0.994228
208436_s_at	IRF7	interferon regulatory factor 7	0.970068			219691_at	SAMD9	sterile alpha motif domain containing 9	0.958198			217157_x_at	IGK@ /// IGKC	immunoglobulin kappa locus /// immunoglobulin kappa constant	0.978808			218084_x_at	FXYD5	FXYD domain containing ion transport regulator 5	0.961986			212158_at	SDC2	syndecan 2	0.994228
214453_s_at	IFI44	interferon-induced protein 44	0.970059			214702_at	FN1	fibronectin 1	0.958197			214677_x_at	IGLC1	Immunoglobulin lambda constant 1 (Mcg marker)	0.978662			210279_at	GPR18	G protein-coupled receptor 18	0.96198			221747_at	TNS1	tensin 1	0.994228
205880_at	PRKD1	protein kinase D1	0.970009			205685_at	CD86	CD86 molecule	0.958186			215176_x_at	IGKC	Immunoglobulin kappa constant	0.978639			205884_at	ITGA4	integrin, alpha 4 (antigen CD49D, alpha 4 subunit of VLA-4 receptor)	0.961959			212937_s_at	COL6A1	collagen, type VI, alpha 1	0.994227
205552_s_at	OAS1	2',5'-oligoadenylate synthetase 1, 40/46kDa	0.969965			209995_s_at	TCL1A	T-cell leukemia/lymphoma 1A	0.95818			216401_x_at	---	---	0.978608			205419_at	GPR183	G protein-coupled receptor 183	0.96194			201843_s_at	EFEMP1	EGF-containing fibulin-like extracellular matrix protein 1	0.994223
218404_at	SNX10	sorting nexin 10	0.969958			205718_at	ITGB7	integrin, beta 7	0.958176			221651_x_at	IGKC	Immunoglobulin kappa constant	0.978537			219607_s_at	MS4A4A	membrane-spanning 4-domains, subfamily A, member 4	0.961922			201842_s_at	EFEMP1	EGF-containing fibulin-like extracellular matrix protein 1	0.994222
218986_s_at	DDX60	DEAD (Asp-Glu-Ala-Asp) box polypeptide 60	0.969921			217192_s_at	PRDM1	PR domain containing 1, with ZNF domain	0.958162			217138_x_at	IGLC1	Immunoglobulin lambda constant 1 (Mcg marker)	0.93629			211005_at	LAT	Linker for activation of T cells	0.961918			211959_at	IGFBP5	insulin-like growth factor binding protein 5	0.994221
213797_at	RSAD2	radical S-adenosyl methionine domain containing 2	0.96989			220423_at	PLA2G2D	phospholipase A2, group IID	0.958156			215217_at	IGKC	Immunoglobulin kappa constant	0.889566			219243_at	GIMAP4	GTPase, IMAP family member 4	0.961907			213746_s_at	FLNA	filamin A, alpha	0.99422
AFFX-HUMISGF3A/M97935_3_at	STAT1	signal transducer and activator of transcription 1, 91kDa	0.969852			203402_at	KCNAB2	potassium voltage-gated channel, shaker-related subfamily, beta member 2	0.958153			215565_at	---	---	0.836325			211366_x_at	CASP1	caspase 1, apoptosis-related cysteine peptidase (interleukin 1, beta, convertase)	0.961904			203417_at	MFAP2	microfibrillar-associated protein 2	0.99422
201847_at	LIPA	lipase A, lysosomal acid, cholesterol esterase	0.969795			214049_x_at	CD7	CD7 molecule	0.95815			216566_at	CKAP2	Cytoskeleton associated protein 2	0.723308			205291_at	IL2RB	interleukin 2 receptor, beta	0.961899			204400_at	EFS	embryonal Fyn-associated substrate	0.994219
219551_at	EAF2	ELL associated factor 2	0.96979			205988_at	CD84	CD84 molecule	0.958122			216708_x_at	CKAP2	Cytoskeleton associated protein 2	0.713872			214470_at	KLRB1	killer cell lectin-like receptor subfamily B, member 1	0.961885			200897_s_at	PALLD	palladin, cytoskeletal associated protein	0.994218
212013_at	PXDN	peroxidasin homolog (Drosophila)	0.969709			206470_at	PLXNC1	plexin C1	0.958117			206150_at	CD27	CD27 molecule	0.609346			1405_i_at	CCL5	chemokine (C-C motif) ligand 5	0.961884			213974_at	ADAMTSL3	ADAMTS-like 3	0.994216
212311_at	SEL1L3	sel-1 suppressor of lin-12-like 3 (C. elegans)	0.969696			210370_s_at	LY9	lymphocyte antigen 9	0.958108			217145_at	IGK@ /// IGKC /// LOC652694	immunoglobulin kappa locus /// immunoglobulin kappa constant /// similar to Ig kappa chain V-I region HK102 precursor	0.548837			203473_at	SLCO2B1	solute carrier organic anion transporter family, member 2B1	0.961875			206953_s_at	LPHN2	latrophilin 2	0.994216
203882_at	IRF9	interferon regulatory factor 9	0.969529			215151_at	DOCK10	dedicator of cytokinesis 10	0.958067									204116_at	IL2RG	interleukin 2 receptor, gamma	0.961874			217763_s_at	RAB31	RAB31, member RAS oncogene family	0.994215
209969_s_at	STAT1	signal transducer and activator of transcription 1, 91kDa	0.969452			211794_at	FYB	FYN binding protein	0.958051									204057_at	IRF8	interferon regulatory factor 8	0.961847			212730_at	SYNM	synemin, intermediate filament protein	0.994212
208729_x_at	HLA-B	major histocompatibility complex, class I, B	0.969359			210039_s_at	PRKCQ	protein kinase C, theta	0.958031									203879_at	PIK3CD	phosphoinositide-3-kinase, catalytic, delta polypeptide	0.961827			209948_at	KCNMB1	potassium large conductance calcium-activated channel, subfamily M, beta member 1	0.994211
200887_s_at	STAT1	signal transducer and activator of transcription 1, 91kDa	0.969324			211133_x_at	LILRA6 /// LILRB3	leukocyte immunoglobulin-like receptor, subfamily A (with TM domain), member 6 /// leukocyte immunoglobulin-like receptor, subfamily B (with TM and ITIM domains), member 3	0.958014									210072_at	CCL19	chemokine (C-C motif) ligand 19	0.961822			209550_at	NDN	necdin homolog (mouse)	0.994211
216231_s_at	B2M	beta-2-microglobulin	0.96885			211336_x_at	LILRB1	leukocyte immunoglobulin-like receptor, subfamily B (with TM and ITIM domains), member 1	0.958012									210356_x_at	MS4A1	membrane-spanning 4-domains, subfamily A, member 1	0.961819			202222_s_at	DES	desmin	0.99421
205422_s_at	ITGBL1	integrin, beta-like 1 (with EGF-like repeat domains)	0.968654			217217_at	SKAP2	Src kinase associated phosphoprotein 2	0.958									209879_at	SELPLG	selectin P ligand	0.961809			209210_s_at	FERMT2	fermitin family member 2	0.994209
209040_s_at	PSMB8	proteasome (prosome, macropain) subunit, beta type, 8 (large multifunctional peptidase 7)	0.968629			207681_at	CXCR3	chemokine (C-X-C motif) receptor 3	0.957995									214567_s_at	XCL2	Chemokine (C motif) ligand 2	0.961763			205547_s_at	TAGLN	transgelin	0.994205
211799_x_at	HLA-C	major histocompatibility complex, class I, C	0.968564			219690_at	IGFLR1	IGF-like family receptor 1	0.957981									217767_at	C3	complement component 3	0.961763			202765_s_at	FBN1	fibrillin 1	0.994205
209417_s_at	IFI35	interferon-induced protein 35	0.96839			205285_s_at	FYB	FYN binding protein	0.957978									221210_s_at	NPL	N-acetylneuraminate pyruvate lyase (dihydrodipicolinate synthase)	0.961759			202086_at	MX1	myxovirus (influenza virus) resistance 1, interferon-inducible protein p78 (mouse)	0.994205
211911_x_at	HLA-B	major histocompatibility complex, class I, B	0.968063			205686_s_at	CD86	CD86 molecule	0.957917									205804_s_at	TRAF3IP3	TRAF3 interacting protein 3	0.961735			203603_s_at	ZEB2	zinc finger E-box binding homeobox 2	0.9942
209140_x_at	HLA-B	major histocompatibility complex, class I, B	0.967764			214339_s_at	MAP4K1	mitogen-activated protein kinase kinase kinase kinase 1	0.957895									204174_at	ALOX5AP	arachidonate 5-lipoxygenase-activating protein	0.961733			212233_at	MAP1B	microtubule-associated protein 1B	0.994199
221581_s_at	LAT2	linker for activation of T cells family, member 2	0.967676			215967_s_at	LY9	lymphocyte antigen 9	0.957885									219666_at	MS4A6A	membrane-spanning 4-domains, subfamily A, member 6A	0.961727			210139_s_at	PMP22	peripheral myelin protein 22	0.994199
210809_s_at	POSTN	periostin, osteoblast specific factor	0.967375			210152_at	LILRB4	leukocyte immunoglobulin-like receptor, subfamily B (with TM and ITIM domains), member 4	0.957863									212671_s_at	HLA-DQA1	Major histocompatibility complex, class II, DQ alpha 1	0.961725			212354_at	SULF1	sulfatase 1	0.994198
204051_s_at	SFRP4	secreted frizzled-related protein 4	0.967179			217502_at	IFIT2	interferon-induced protein with tetratricopeptide repeats 2	0.957857									204923_at	SASH3	SAM and SH3 domain containing 3	0.961721			213413_at	STON1	stonin 1	0.994198
204052_s_at	SFRP4	secreted frizzled-related protein 4	0.967053			210184_at	ITGAX	integrin, alpha X (complement component 3 receptor 4 subunit)	0.957855									204118_at	CD48	CD48 molecule	0.9617			201149_s_at	TIMP3	TIMP metallopeptidase inhibitor 3	0.994197
209728_at	HLA-DRB4	Major histocompatibility complex, class II, DR beta 4	0.966382			213830_at	YME1L1	YME1-like 1 (S. cerevisiae)	0.957846									210029_at	IDO1	indoleamine 2,3-dioxygenase 1	0.961687			208789_at	PTRF	polymerase I and transcript release factor	0.994195
203596_s_at	IFIT5	interferon-induced protein with tetratricopeptide repeats 5	0.965399			37145_at	GNLY	granulysin	0.957817									217362_x_at	HLA-DRB4	Major histocompatibility complex, class II, DR beta 4	0.961681			213125_at	OLFML2B	olfactomedin-like 2B	0.99419
201649_at	UBE2L6	ubiquitin-conjugating enzyme E2L 6	0.964165			211135_x_at	LILRB3	leukocyte immunoglobulin-like receptor, subfamily B (with TM and ITIM domains), member 3	0.957811									210146_x_at	LILRB2	leukocyte immunoglobulin-like receptor, subfamily B (with TM and ITIM domains), member 2	0.961679			202910_s_at	CD97	CD97 molecule	0.99419
210260_s_at	TNFAIP8	tumor necrosis factor, alpha-induced protein 8	0.963864			211209_x_at	SH2D1A	SH2 domain containing 1A	0.957805									205890_s_at	UBD	Ubiquitin D	0.961677			215127_s_at	RBMS1	RNA binding motif, single stranded interacting protein 1	0.994187
218469_at	GREM1	gremlin 1	0.963654			220704_at	IKZF1	IKAROS family zinc finger 1 (Ikaros)	0.957787									208306_x_at	HLA-DRB4	Major histocompatibility complex, class II, DR beta 4	0.961675			212624_s_at	CHN1	chimerin (chimaerin) 1	0.994186
212012_at	PXDN	peroxidasin homolog (Drosophila)	0.960745			215621_s_at	IGK@	Immunoglobulin kappa locus	0.957778									204103_at	CCL4	chemokine (C-C motif) ligand 4	0.961671			212387_at	TCF4	transcription factor 4	0.994183
32128_at	CCL18	chemokine (C-C motif) ligand 18 (pulmonary and activation-regulated)	0.959553			207104_x_at	LILRB1	leukocyte immunoglobulin-like receptor, subfamily B (with TM and ITIM domains), member 1	0.957754									209901_x_at	AIF1	allograft inflammatory factor 1	0.961667			211663_x_at	PTGDS	prostaglandin D2 synthase 21kDa (brain)	0.994183
211528_x_at	HLA-G	major histocompatibility complex, class I, G	0.959216			216892_at	IGHG1	Immunoglobulin heavy constant gamma 1 (G1m marker)	0.957729									205885_s_at	ITGA4	integrin, alpha 4 (antigen CD49D, alpha 4 subunit of VLA-4 receptor)	0.961662			218694_at	ARMCX1	armadillo repeat containing, X-linked 1	0.99418
210514_x_at	HLA-G	major histocompatibility complex, class I, G	0.956831			214032_at	ZAP70	zeta-chain (TCR) associated protein kinase 70kDa	0.95772									210140_at	CST7	cystatin F (leukocystatin)	0.961661			201431_s_at	DPYSL3	dihydropyrimidinase-like 3	0.994179
202430_s_at	PLSCR1	phospholipid scramblase 1	0.956379			210038_at	PRKCQ	protein kinase C, theta	0.957703									203828_s_at	IL32	interleukin 32	0.96166			207714_s_at	SERPINH1	serpin peptidase inhibitor, clade H (heat shock protein 47), member 1, (collagen binding protein 1)	0.994179
208296_x_at	TNFAIP8	tumor necrosis factor, alpha-induced protein 8	0.951414			208071_s_at	LAIR1	leukocyte-associated immunoglobulin-like receptor 1	0.957701									216950_s_at	FCGR1A	Fc fragment of IgG, high affinity Ia, receptor (CD64)	0.961652			214085_x_at	GLIPR1	GLI pathogenesis-related 1	0.994178
220059_at	STAP1	signal transducing adaptor family member 1	0.947107			211190_x_at	CD84	CD84 molecule	0.957698									211990_at	HLA-DPA1	major histocompatibility complex, class II, DP alpha 1	0.961641			206481_s_at	LDB2	LIM domain binding 2	0.994178
204456_s_at	GAS1	growth arrest-specific 1	0.938568			219788_at	PILRA	paired immunoglobin-like type 2 receptor alpha	0.957697									206682_at	CLEC10A	C-type lectin domain family 10, member A	0.961639			209392_at	ENPP2	ectonucleotide pyrophosphatase/phosphodiesterase 2	0.994176
207426_s_at	TNFSF4	tumor necrosis factor (ligand) superfamily, member 4	0.935699			211178_s_at	PSTPIP1	proline-serine-threonine phosphatase interacting protein 1	0.95765									212998_x_at	HLA-DQB1	Major histocompatibility complex, class II, DQ beta 1	0.961633			219410_at	TMEM45A	transmembrane protein 45A	0.994176
208092_s_at	FAM49A	family with sequence similarity 49, member A	0.924355			205212_s_at	ACAP1	ArfGAP with coiled-coil, ankyrin repeat and PH domains 1	0.95765									212588_at	PTPRC	protein tyrosine phosphatase, receptor type, C	0.961625			212344_at	SULF1	sulfatase 1	0.994175
211555_s_at	GUCY1B3	guanylate cyclase 1, soluble, beta 3	0.903916			209880_s_at	SELPLG	selectin P ligand	0.957641									202988_s_at	RGS1	regulator of G-protein signaling 1	0.96162			209470_s_at	GPM6A	glycoprotein M6A	0.994167
204204_at	SLC31A2	solute carrier family 31 (copper transporters), member 2	0.90259			216495_x_at	NA	Clone ds1-1 immunoglobulin lambda chain VJ region, (IGL)	0.957639									206545_at	CD28	CD28 molecule	0.961618			204115_at	GNG11	guanine nucleotide binding protein (G protein), gamma 11	0.994166
203381_s_at	APOE	apolipoprotein E	0.879809			217180_at	NA	Isolate P5_mB40_?LC immunoglobulin variable region	0.957633									204279_at	PSMB9	proteasome (prosome, macropain) subunit, beta type, 9 (large multifunctional peptidase 2)	0.961612			222146_s_at	TCF4	transcription factor 4	0.994166
211529_x_at	HLA-G	major histocompatibility complex, class I, G	0.870488			212874_at	APOE	Apolipoprotein E	0.957627									219279_at	DOCK10	dedicator of cytokinesis 10	0.9616			202206_at	ARL4C	ADP-ribosylation factor-like 4C	0.994163
205114_s_at	CCL3	Chemokine (C-C motif) ligand 3	0.867861			221658_s_at	IL21R	interleukin 21 receptor	0.957625									214181_x_at	LST1	leukocyte specific transcript 1	0.961596			202207_at	ARL4C	ADP-ribosylation factor-like 4C	0.994163
219773_at	NOX4	NADPH oxidase 4	0.822468			207734_at	LAX1	lymphocyte transmembrane adaptor 1	0.957592									214038_at	CCL8	chemokine (C-C motif) ligand 8	0.961593			213428_s_at	COL6A1	collagen, type VI, alpha 1	0.99415
204533_at	CXCL10	chemokine (C-X-C motif) ligand 10	0.790679			220377_at	FAM30A	family with sequence similarity 30, member A	0.957587									217028_at	CXCR4	chemokine (C-X-C motif) receptor 4	0.961579			202283_at	SERPINF1	serpin peptidase inhibitor, clade F (alpha-2 antiplasmin, pigment epithelium derived factor), member 1	0.994146
203817_at	GUCY1B3	guanylate cyclase 1, soluble, beta 3	0.762833			214847_s_at	GPSM3	G-protein signaling modulator 3	0.957585									211339_s_at	ITK	IL2-inducible T-cell kinase	0.961579			208206_s_at	RASGRP2	RAS guanyl releasing protein 2 (calcium and DAG-regulated)	0.994146
210511_s_at	INHBA	inhibin, beta A	0.75374			216851_at	IGLJ3	Immunoglobulin lambda joining 3	0.957563									38149_at	ARHGAP25	Rho GTPase activating protein 25	0.961574			209469_at	GPM6A	glycoprotein M6A	0.994146
210510_s_at	NRP1	neuropilin 1	0.709795			222292_at	CD40	CD40 molecule, TNF receptor superfamily member 5	0.957534									209770_at	BTN3A1	butyrophilin, subfamily 3, member A1	0.961569			204677_at	CDH5	cadherin 5, type 2 (vascular endothelium)	0.994143
214927_at	ITGBL1	integrin, beta-like 1 (with EGF-like repeat domains)	0.702937			209828_s_at	IL16	interleukin 16 (lymphocyte chemoattractant factor)	0.95753									208450_at	LGALS2	lectin, galactoside-binding, soluble, 2	0.961563			211966_at	COL4A2	collagen, type IV, alpha 2	0.994143
215446_s_at	LOX	lysyl oxidase	0.66122			216394_x_at	NA	Clone CPRF1-T2 immunoglobulin lambda chain VJ region, (IGL)	0.957524									213566_at	RNASE6	ribonuclease, RNase A family, k6	0.961537			219489_s_at	RHBDL2	Rhomboid, veinlet-like 2 (Drosophila)	0.994142
217436_x_at	HLA-A /// HLA-F /// HLA-J	major histocompatibility complex, class I, A /// major histocompatibility complex, class I, F /// major histocompatibility complex, class I, J (pseudogene)	0.629713			219159_s_at	SLAMF7	SLAM family member 7	0.957523									213193_x_at	IL23A	Interleukin 23, alpha subunit p19	0.961526			202269_x_at	GBP1	guanylate binding protein 1, interferon-inducible, 67kDa	0.994141
217369_at	IGHG1	immunoglobulin heavy constant gamma 1 (G1m marker)	0.603531			208423_s_at	MSR1	macrophage scavenger receptor 1	0.957518									204192_at	CD37	CD37 molecule	0.961524			204938_s_at	PLN	phospholamban	0.994141
211502_s_at	CDK14	cyclin-dependent kinase 14	0.517083			210990_s_at	LAMA4	laminin, alpha 4	0.957513									209201_x_at	CXCR4	chemokine (C-X-C motif) receptor 4	0.961516			210517_s_at	AKAP12	A kinase (PRKA) anchor protein 12	0.99414
						202523_s_at	SPOCK2	sparc/osteonectin, cwcv and kazal-like domains proteoglycan (testican) 2	0.957513									209671_x_at	YME1L1	YME1-like 1 (S. cerevisiae)	0.961516			218656_s_at	LHFP	lipoma HMGIC fusion partner	0.994135
						222285_at	IGHG1	Immunoglobulin heavy constant gamma 1 (G1m marker)	0.9575									219777_at	GIMAP6	GTPase, IMAP family member 6	0.96151			214027_x_at	FAM48A	Family with sequence similarity 48, member A	0.994135
						209924_at	CCL18	chemokine (C-C motif) ligand 18 (pulmonary and activation-regulated)	0.957473									204661_at	CD52	CD52 molecule	0.9615			209473_at	ENTPD1	ectonucleoside triphosphate diphosphohydrolase 1	0.994135
						206804_at	CD3G	CD3g molecule, gamma (CD3-TCR complex)	0.957452									201858_s_at	SRGN	serglycin	0.961499			202007_at	NID1	nidogen 1	0.99413
						204926_at	INHBA	inhibin, beta A	0.957447									214084_x_at	NCF1B	Neutrophil cytosolic factor 1B pseudogene	0.961493			203851_at	IGFBP6	insulin-like growth factor binding protein 6	0.99413
						214560_at	FPR3	formyl peptide receptor 3	0.95744									210629_x_at	LST1	leukocyte specific transcript 1	0.961491			201865_x_at	NR3C1	nuclear receptor subfamily 3, group C, member 1 (glucocorticoid receptor)	0.994128
						210784_x_at	LILRA6 /// LILRB3	leukocyte immunoglobulin-like receptor, subfamily A (with TM domain), member 6 /// leukocyte immunoglobulin-like receptor, subfamily B (with TM and ITIM domains), member 3	0.957423									213415_at	CLIC2	chloride intracellular channel 2	0.96149			212658_at	LHFPL2	lipoma HMGIC fusion partner-like 2	0.994127
						217036_at	NA	Clone 338o08d anti-tetanus toxoid immunoglobulin light chain variable region	0.957419									204563_at	SELL	selectin L	0.961487			204620_s_at	VCAN	versican	0.994125
						217251_x_at	NA	Clone ds1-1 immunoglobulin lambda chain VJ region, (IGL)	0.957397									220330_s_at	SAMSN1	SAM domain, SH3 domain and nuclear localization signals 1	0.961475			201667_at	GJA1	gap junction protein, alpha 1, 43kDa	0.994124
						217222_at	IGHG1	Immunoglobulin heavy constant gamma 1 (G1m marker)	0.957379									206914_at	CRTAM	cytotoxic and regulatory T cell molecule	0.961474			208790_s_at	PTRF	polymerase I and transcript release factor	0.994122
						211189_x_at	CD84	CD84 molecule	0.957376									205098_at	CCR1	chemokine (C-C motif) receptor 1	0.961474			207957_s_at	PRKCB	protein kinase C, beta	0.994121
						211887_x_at	MSR1	macrophage scavenger receptor 1	0.957255									210895_s_at	CD86	CD86 molecule	0.961468			202291_s_at	MGP	matrix Gla protein	0.99412
						220418_at	UBASH3A	ubiquitin associated and SH3 domain containing A	0.957249									214467_at	GPR65	G protein-coupled receptor 65	0.961462			221814_at	GPR124	G protein-coupled receptor 124	0.99412
						205903_s_at	KCNN3	potassium intermediate/small conductance calcium-activated channel, subfamily N, member 3	0.957097									208894_at	HLA-DRA	major histocompatibility complex, class II, DR alpha	0.961458			212262_at	QKI	quaking homolog, KH domain RNA binding (mouse)	0.99412
						216852_x_at	IGLJ3	Immunoglobulin lambda joining 3	0.957089									213915_at	NKG7	natural killer cell group 7 sequence	0.961458			209264_s_at	TSPAN4	tetraspanin 4	0.994119
						210797_s_at	OASL	2'-5'-oligoadenylate synthetase-like	0.956979									205269_at	LCP2	lymphocyte cytosolic protein 2 (SH2 domain containing leukocyte protein of 76kDa)	0.961454			216442_x_at	FN1	fibronectin 1	0.994114
						210225_x_at	LILRB3	leukocyte immunoglobulin-like receptor, subfamily B (with TM and ITIM domains), member 3	0.956968									208146_s_at	CPVL	carboxypeptidase, vitellogenic-like	0.961444			202008_s_at	NID1	nidogen 1	0.994111
						217034_at	NA	Clone 60a04 anti-tetanus toxoid immunoglobulin light chain variable region	0.956955									207339_s_at	LTB	lymphotoxin beta (TNF superfamily, member 3)	0.961442			203010_at	STAT5A	signal transducer and activator of transcription 5A	0.994109
						204152_s_at	MFNG	MFNG O-fucosylpeptide 3-beta-N-acetylglucosaminyltransferase	0.95693									202800_at	SLC1A3	solute carrier family 1 (glial high affinity glutamate transporter), member 3	0.961425			200907_s_at	PALLD	palladin, cytoskeletal associated protein	0.994107
						215925_s_at	CD72	CD72 molecule	0.956893									210786_s_at	FLI1	Friend leukemia virus integration 1	0.961419			203886_s_at	FBLN2	fibulin 2	0.994107
						221715_at	NA	Protein-tyrosine kinase gene	0.956869									213095_x_at	AIF1	allograft inflammatory factor 1	0.961407			209868_s_at	RBMS1	RNA binding motif, single stranded interacting protein 1	0.994106
						217083_at	NA	IgG heavy chain variable region (Vh26)	0.956867									209606_at	CYTIP	cytohesin 1 interacting protein	0.96139			218854_at	DSE	dermatan sulfate epimerase	0.994105
						203426_s_at	IGFBP5	insulin-like growth factor binding protein 5	0.956804									202238_s_at	NNMT	nicotinamide N-methyltransferase	0.961373			203748_x_at	RBMS1	RNA binding motif, single stranded interacting protein 1	0.994104
						219102_at	RCN3	reticulocalbin 3, EF-hand calcium binding domain	0.956732									207571_x_at	C1orf38	chromosome 1 open reading frame 38	0.961372			209474_s_at	ENTPD1	ectonucleoside triphosphate diphosphohydrolase 1	0.994104
						210329_s_at	SGCD	sarcoglycan, delta (35kDa dystrophin-associated glycoprotein)	0.95667									219812_at	PVRIG	poliovirus receptor related immunoglobulin domain containing	0.961366			201426_s_at	VIM	vimentin	0.994103
						217326_x_at	IL23A	Interleukin 23, alpha subunit p19	0.956601									212999_x_at	HLA-DQB1	major histocompatibility complex, class II, DQ beta 1	0.961366			201147_s_at	TIMP3	TIMP metallopeptidase inhibitor 3	0.9941
						222020_s_at	NTM	neurotrimin	0.95659									205147_x_at	NCF4	neutrophil cytosolic factor 4, 40kDa	0.961345			218871_x_at	CSGALNACT2	chondroitin sulfate N-acetylgalactosaminyltransferase 2	0.994099
						212883_at	APOE	Apolipoprotein E	0.956571									209083_at	CORO1A	coronin, actin binding protein, 1A	0.961335			202663_at	WIPF1	WAS/WASL interacting protein family, member 1	0.994098
						213640_s_at	LOX	lysyl oxidase	0.956283									215193_x_at	HLA-DRB1	Major histocompatibility complex, class II, DR beta 1	0.961334			204359_at	FLRT2	fibronectin leucine rich transmembrane protein 2	0.994097
						206553_at	OAS2	2'-5'-oligoadenylate synthetase 2, 69/71kDa	0.95627									211796_s_at	IL23A	Interleukin 23, alpha subunit p19	0.961329			202994_s_at	FBLN1	fibulin 1	0.994097
						216846_at	IGLJ3	Immunoglobulin lambda joining 3	0.956112									213160_at	DOCK2	dedicator of cytokinesis 2	0.961313			221276_s_at	SYNC	syncoilin, intermediate filament protein	0.994094
						212938_at	COL6A1	collagen, type VI, alpha 1	0.955891									204236_at	FLI1	Friend leukemia virus integration 1	0.961309			219432_at	EVC	Ellis van Creveld syndrome	0.994091
						206513_at	AIM2	absent in melanoma 2	0.955715									219947_at	CLEC4A	C-type lectin domain family 4, member A	0.961308			222379_at	KCNE4	potassium voltage-gated channel, Isk-related family, member 4	0.994091
						219191_s_at	BIN2	bridging integrator 2	0.954769									211656_x_at	HLA-DQB1	Major histocompatibility complex, class II, DQ beta 1	0.9613			201162_at	IGFBP7	insulin-like growth factor binding protein 7	0.994087
						202637_s_at	ICAM1	intercellular adhesion molecule 1	0.954625									206991_s_at	CCR5	chemokine (C-C motif) receptor 5	0.961291			212265_at	QKI	quaking homolog, KH domain RNA binding (mouse)	0.994086
						204879_at	PDPN	podoplanin	0.954381									204959_at	MNDA	myeloid cell nuclear differentiation antigen	0.96129			205100_at	GFPT2	glutamine-fructose-6-phosphate transaminase 2	0.994086
						203424_s_at	IGFBP5	insulin-like growth factor binding protein 5	0.953595									221698_s_at	CLEC7A	C-type lectin domain family 7, member A	0.961289			200600_at	MSN	moesin	0.994086
						203523_at	LSP1	lymphocyte-specific protein 1	0.953576									208018_s_at	HCK	hemopoietic cell kinase	0.961284			211276_at	TCEAL2	transcription elongation factor A (SII)-like 2	0.994083
						206118_at	STAT4	signal transducer and activator of transcription 4	0.953251									201137_s_at	HLA-DPB1	major histocompatibility complex, class II, DP beta 1	0.961268			213139_at	SNAI2	snail homolog 2 (Drosophila)	0.994082
						206025_s_at	TNFAIP6	tumor necrosis factor, alpha-induced protein 6	0.952931									202803_s_at	ITGB2	integrin, beta 2 (complement component 3 receptor 3 and 4 subunit)	0.961253			210089_s_at	LAMA4	laminin, alpha 4	0.994081
						209758_s_at	MFAP5	microfibrillar associated protein 5	0.952296									205859_at	LY86	lymphocyte antigen 86	0.96124			204682_at	LTBP2	latent transforming growth factor beta binding protein 2	0.99408
						206026_s_at	TNFAIP6	tumor necrosis factor, alpha-induced protein 6	0.951672									204670_x_at	HLA-DRB1	Major histocompatibility complex, class II, DR beta 1	0.961228			204140_at	TPST1	tyrosylprotein sulfotransferase 1	0.994079
						205038_at	IKZF1	IKAROS family zinc finger 1 (Ikaros)	0.95038									202644_s_at	TNFAIP3	tumor necrosis factor, alpha-induced protein 3	0.961214			210762_s_at	DLC1	deleted in liver cancer 1	0.994077
						203547_at	CD4	CD4 molecule	0.949775									220146_at	TLR7	toll-like receptor 7	0.961188			204557_s_at	DZIP1	DAZ interacting protein 1	0.994076
						205821_at	KLRK1	killer cell lectin-like receptor subfamily K, member 1	0.947251									206666_at	GZMK	granzyme K (granzyme 3; tryptase II)	0.961187			202273_at	PDGFRB	platelet-derived growth factor receptor, beta polypeptide	0.994074
						220577_at	GVINP1	GTPase, very large interferon inducible pseudogene 1	0.944789									203645_s_at	CD163	CD163 molecule	0.96117			213800_at	CFH	complement factor H	0.994074
						202524_s_at	SPOCK2	sparc/osteonectin, cwcv and kazal-like domains proteoglycan (testican) 2	0.93859									209949_at	NCF2	neutrophil cytosolic factor 2	0.961168			200621_at	CSRP1	cysteine and glycine-rich protein 1	0.994071
						213869_x_at	THY1	Thy-1 cell surface antigen	0.933469									203382_s_at	APOE	apolipoprotein E	0.961164			219505_at	CECR1	cat eye syndrome chromosome region, candidate 1	0.994071
						209955_s_at	FAP	fibroblast activation protein, alpha	0.932239									202643_s_at	TNFAIP3	tumor necrosis factor, alpha-induced protein 3	0.961156			205991_s_at	PRRX1	paired related homeobox 1	0.994064
						204416_x_at	APOC1	apolipoprotein C-I	0.928587									202901_x_at	CTSS	cathepsin S	0.961151			201389_at	ITGA5	integrin, alpha 5 (fibronectin receptor, alpha polypeptide)	0.99406
						205049_s_at	CD79A	CD79a molecule, immunoglobulin-associated alpha	0.924603									209823_x_at	HLA-DQB1	major histocompatibility complex, class II, DQ beta 1	0.961147			209496_at	RARRES2	retinoic acid receptor responder (tazarotene induced) 2	0.99406
						204445_s_at	ALOX5	arachidonate 5-lipoxygenase	0.924382									204834_at	FGL2	fibrinogen-like 2	0.961146			221565_s_at	CALHM2	calcium homeostasis modulator 2	0.994057
						204674_at	LRMP	lymphoid-restricted membrane protein	0.923421									211902_x_at	YME1L1	YME1-like 1 (S. cerevisiae)	0.961134			221748_s_at	TNS1	tensin 1	0.994056
						220979_s_at	ST6GALNAC5	ST6 (alpha-N-acetyl-neuraminyl-2,3-beta-galactosyl-1,3)-N-acetylgalactosaminide alpha-2,6-sialyltransferase 5	0.9215									218870_at	ARHGAP15	Rho GTPase activating protein 15	0.961132			203570_at	LOXL1	lysyl oxidase-like 1	0.994055
						214438_at	HLX	H2.0-like homeobox	0.918493									210538_s_at	BIRC3	baculoviral IAP repeat-containing 3	0.961122			204963_at	SSPN	sarcospan (Kras oncogene-associated gene)	0.994055
						211395_x_at	FCGR2C	Fc fragment of IgG, low affinity IIc, receptor for (CD32) (gene/pseudogene)	0.917305									219282_s_at	TRPV2	transient receptor potential cation channel, subfamily V, member 2	0.961119			200665_s_at	SPARC	secreted protein, acidic, cysteine-rich (osteonectin)	0.994054
						203425_s_at	IGFBP5	insulin-like growth factor binding protein 5	0.864319									204613_at	PLCG2	phospholipase C, gamma 2 (phosphatidylinositol-specific)	0.961114			213010_at	PRKCDBP	protein kinase C, delta binding protein	0.994052
						211581_x_at	LST1	leukocyte specific transcript 1	0.834732									209732_at	CLEC2B	C-type lectin domain family 2, member B	0.961104			65718_at	GPR124	G protein-coupled receptor 124	0.994051
						211668_s_at	PLAU	plasminogen activator, urokinase	0.821492									206715_at	TFEC	transcription factor EC	0.961091			213316_at	KIAA1462	KIAA1462	0.99405
						202665_s_at	WIPF1	WAS/WASL interacting protein family, member 1	0.808367									205758_at	CD8A	CD8a molecule	0.961089			201185_at	HTRA1	HtrA serine peptidase 1	0.99405
						203922_s_at	CYBB	cytochrome b-245, beta polypeptide	0.773178									204232_at	FCER1G	Fc fragment of IgE, high affinity I, receptor for; gamma polypeptide	0.961084			218574_s_at	LMCD1	LIM and cysteine-rich domains 1	0.994048
						213765_at	MFAP5	microfibrillar associated protein 5	0.770667									205798_at	IL7R	interleukin 7 receptor	0.961078			214298_x_at	41158	septin 6	0.994047
						216191_s_at	YME1L1	YME1-like 1 (S. cerevisiae)	0.751004									201288_at	ARHGDIB	Rho GDP dissociation inhibitor (GDI) beta	0.961069			203562_at	FEZ1	fasciculation and elongation protein zeta 1 (zygin I)	0.994046
						208438_s_at	FGR	Gardner-Rasheed feline sarcoma viral (v-fgr) oncogene homolog	0.750532									213975_s_at	LYZ	lysozyme	0.961064			207233_s_at	MITF	microphthalmia-associated transcription factor	0.994042
						206707_x_at	FAM65B	family with sequence similarity 65, member B	0.7324									206134_at	ADAMDEC1	ADAM-like, decysin 1	0.961047			204424_s_at	LMO3	LIM domain only 3 (rhombotin-like 2)	0.994041
						208850_s_at	THY1	Thy-1 cell surface antigen	0.686889									211795_s_at	FYB	FYN binding protein	0.961014			211719_x_at	FN1	fibronectin 1	0.994039
						217143_s_at	YME1L1	YME1-like 1 (S. cerevisiae)	0.670481									212873_at	HMHA1	histocompatibility (minor) HA-1	0.961008			200906_s_at	PALLD	palladin, cytoskeletal associated protein	0.994031
						206296_x_at	MAP4K1	mitogen-activated protein kinase kinase kinase kinase 1	0.630568									214617_at	PRF1	perforin 1 (pore forming protein)	0.960963			217757_at	A2M	alpha-2-macroglobulin	0.994026
						206181_at	SLAMF1	signaling lymphocytic activation molecule family member 1	0.587739									214574_x_at	LST1	leukocyte specific transcript 1	0.960959			202766_s_at	FBN1	fibrillin 1	0.994025
						202989_at	RGS1	regulator of G-protein signaling 1	0.575686									210176_at	TLR1	toll-like receptor 1	0.960954			205168_at	DDR2	discoidin domain receptor tyrosine kinase 2	0.994025
						204951_at	RHOH	ras homolog gene family, member H	0.551251									206420_at	IGSF6	immunoglobulin superfamily, member 6	0.960942			206580_s_at	EFEMP2	EGF-containing fibulin-like extracellular matrix protein 2	0.994023
						215633_x_at	LST1	leukocyte specific transcript 1	0.542885									204198_s_at	RUNX3	runt-related transcription factor 3	0.960929			203065_s_at	CAV1	caveolin 1, caveolae protein, 22kDa	0.994023
						204890_s_at	LCK	lymphocyte-specific protein tyrosine kinase	0.467223									205270_s_at	LCP2	lymphocyte cytosolic protein 2 (SH2 domain containing leukocyte protein of 76kDa)	0.960922			201787_at	FBLN1	fibulin 1	0.99402
						203236_s_at	LGALS9	lectin, galactoside-binding, soluble, 9	0.439058									214770_at	MSR1	macrophage scavenger receptor 1	0.960918			201430_s_at	DPYSL3	dihydropyrimidinase-like 3	0.994017
						205456_at	CD3E	CD3e molecule, epsilon (CD3-TCR complex)	0.435988									213416_at	ITGA4	integrin, alpha 4 (antigen CD49D, alpha 4 subunit of VLA-4 receptor)	0.960915			200859_x_at	FLNA	filamin A, alpha	0.994013
						203760_s_at	SLA	Src-like-adaptor	0.426295									203471_s_at	PLEK	pleckstrin	0.960906			213306_at	MPDZ	multiple PDZ domain protein	0.99401
						210439_at	ICOS	inducible T-cell co-stimulator	0.305626									204891_s_at	LCK	lymphocyte-specific protein tyrosine kinase	0.960888			217966_s_at	FAM129A	family with sequence similarity 129, member A	0.99401
						213674_x_at	IGHG1	Immunoglobulin heavy constant gamma 1 (G1m marker)	0.288343									207651_at	GPR171	G protein-coupled receptor 171	0.960883			214369_s_at	RASGRP2	RAS guanyl releasing protein 2 (calcium and DAG-regulated)	0.99401
																		213539_at	CD3D	CD3d molecule, delta (CD3-TCR complex)	0.960849			201148_s_at	TIMP3	TIMP metallopeptidase inhibitor 3	0.994009
																		208982_at	PECAM1	platelet/endothelial cell adhesion molecule	0.960836			204556_s_at	DZIP1	DAZ interacting protein 1	0.994008
																		206337_at	CCR7	chemokine (C-C motif) receptor 7	0.960827			221004_s_at	ITM2C	integral membrane protein 2C	0.994008
																		219574_at	40969	membrane-associated ring finger (C3HC4) 1	0.960826			203320_at	SH2B3	SH2B adaptor protein 3	0.994005
																		202902_s_at	CTSS	cathepsin S	0.960808			209656_s_at	TMEM47	transmembrane protein 47	0.994004
																		209670_at	TRAC	T cell receptor alpha constant	0.960804			221773_at	ELK3	ELK3, ETS-domain protein (SRF accessory protein 2)	0.994003
																		34210_at	CD52	CD52 molecule	0.960796			207266_x_at	RBMS1	RNA binding motif, single stranded interacting protein 1	0.994002
																		209970_x_at	CASP1	caspase 1, apoptosis-related cysteine peptidase (interleukin 1, beta, convertase)	0.960795			204135_at	FILIP1L	filamin A interacting protein 1-like	0.994002
																		219386_s_at	SLAMF8	SLAM family member 8	0.960781			219778_at	ZFPM2	zinc finger protein, multitype 2	0.994001
																		217147_s_at	TRAT1	T cell receptor associated transmembrane adaptor 1	0.960776			209651_at	TGFB1I1	transforming growth factor beta 1 induced transcript 1	0.994001
																		213537_at	HLA-DPA1	major histocompatibility complex, class II, DP alpha 1	0.960737			204964_s_at	SSPN	sarcospan (Kras oncogene-associated gene)	0.993998
																		213888_s_at	TRAF3IP3	TRAF3 interacting protein 3	0.960731			213543_at	SGCD	sarcoglycan, delta (35kDa dystrophin-associated glycoprotein)	0.993996
																		202531_at	IRF1	interferon regulatory factor 1	0.960724			52651_at	COL8A2	collagen, type VIII, alpha 2	0.993993
																		206978_at	CCR2	chemokine (C-C motif) receptor 2	0.960718			210495_x_at	FN1	fibronectin 1	0.993989
																		206584_at	LY96	lymphocyte antigen 96	0.960711			205132_at	ACTC1	actin, alpha, cardiac muscle 1	0.993987
																		201422_at	IFI30	interferon, gamma-inducible protein 30	0.960668			204163_at	EMILIN1	elastin microfibril interfacer 1	0.993986
																		205590_at	RASGRP1	RAS guanyl releasing protein 1 (calcium and DAG-regulated)	0.960666			205407_at	RECK	reversion-inducing-cysteine-rich protein with kazal motifs	0.993986
																		201487_at	CTSC	cathepsin C	0.960632			209763_at	CHRDL1	chordin-like 1	0.993986
																		206060_s_at	PTPN22	protein tyrosine phosphatase, non-receptor type 22 (lymphoid)	0.960558			200795_at	SPARCL1	SPARC-like 1 (hevin)	0.993978
																		203923_s_at	CYBB	cytochrome b-245, beta polypeptide	0.960552			216005_at	TNC	Tenascin C	0.993978
																		203761_at	SLA	Src-like-adaptor	0.960525			202995_s_at	FBLN1	fibulin 1	0.993976
																		204774_at	EVI2A	ecotropic viral integration site 2A	0.960519			210605_s_at	MFGE8	milk fat globule-EGF factor 8 protein	0.993975
																		205831_at	CD2	CD2 molecule	0.960476			221246_x_at	TNS1	tensin 1	0.993975
																		210164_at	GZMB	granzyme B (granzyme 2, cytotoxic T-lymphocyte-associated serine esterase 1)	0.960441			200986_at	SERPING1	serpin peptidase inhibitor, clade G (C1 inhibitor), member 1	0.993974
																		64064_at	GIMAP5	GTPase, IMAP family member 5	0.960429			212486_s_at	FYN	FYN oncogene related to SRC, FGR, YES	0.993971
																		204220_at	GMFG	glia maturation factor, gamma	0.960385			208131_s_at	PTGIS	prostaglandin I2 (prostacyclin) synthase	0.993967
																		209734_at	NCKAP1L	NCK-associated protein 1-like	0.960382			214577_at	MAP1B	microtubule-associated protein 1B	0.993958
																		211597_s_at	HOPX	HOP homeobox	0.960344			203185_at	RASSF2	Ras association (RalGDS/AF-6) domain family member 2	0.993954
																		206366_x_at	XCL1	chemokine (C motif) ligand 1	0.960326			221447_s_at	GLT8D2	glycosyltransferase 8 domain containing 2	0.993952
																		211367_s_at	CASP1	caspase 1, apoptosis-related cysteine peptidase (interleukin 1, beta, convertase)	0.960322			211748_x_at	PTGDS	prostaglandin D2 synthase 21kDa (brain)	0.993949
																		214511_x_at	FCGR1B	Fc fragment of IgG, high affinity Ib, receptor (CD64)	0.960318			211964_at	COL4A2	collagen, type IV, alpha 2	0.993946
																		205681_at	BCL2A1	BCL2-related protein A1	0.960296			209621_s_at	PDLIM3	PDZ and LIM domain 3	0.993946
																		219593_at	SLC15A3	solute carrier family 15, member 3	0.960242			204472_at	GEM	GTP binding protein overexpressed in skeletal muscle	0.99394
																		208983_s_at	PECAM1	platelet/endothelial cell adhesion molecule	0.960198			220092_s_at	ANTXR1	anthrax toxin receptor 1	0.993939
																		211582_x_at	LST1	leukocyte specific transcript 1	0.960146			212386_at	TCF4	transcription factor 4	0.993939
																		203416_at	CD53	CD53 molecule	0.960141			203888_at	THBD	thrombomodulin	0.99393
																		215051_x_at	AIF1	allograft inflammatory factor 1	0.960136			37408_at	MRC2	mannose receptor, C type 2	0.993916
																		206761_at	CD96	CD96 molecule	0.960054			210170_at	PDLIM3	PDZ and LIM domain 3	0.993909
																		217418_x_at	MS4A1	membrane-spanning 4-domains, subfamily A, member 1	0.959726			217764_s_at	RAB31	RAB31, member RAS oncogene family	0.993903
																		222218_s_at	PILRA	paired immunoglobin-like type 2 receptor alpha	0.959427			213910_at	IGFBP7	insulin-like growth factor binding protein 7	0.993903
																		213831_at	HLA-DQA1	major histocompatibility complex, class II, DQ alpha 1	0.959365			212646_at	RFTN1	raftlin, lipid raft linker 1	0.993897
																		41577_at	PPP1R16B	protein phosphatase 1, regulatory (inhibitor) subunit 16B	0.959343			212091_s_at	COL6A1	collagen, type VI, alpha 1	0.993893
																		209480_at	HLA-DQB1	major histocompatibility complex, class II, DQ beta 1	0.959314			204939_s_at	PLN	phospholamban	0.993893
																		204588_s_at	SLC7A7	solute carrier family 7 (cationic amino acid transporter, y+ system), member 7	0.958663			209118_s_at	TUBA1A	tubulin, alpha 1a	0.993893
																		212884_x_at	APOE	apolipoprotein E	0.958539			202465_at	PCOLCE	procollagen C-endopeptidase enhancer	0.993872
																		220088_at	C5AR1	complement component 5a receptor 1	0.956623			214212_x_at	FERMT2	fermitin family member 2	0.993859
																		204820_s_at	BTN3A3	Butyrophilin, subfamily 3, member A3	0.956085			218223_s_at	PLEKHO1	pleckstrin homology domain containing, family O member 1	0.993858
																		213475_s_at	ITGAL	integrin, alpha L (antigen CD11A (p180), lymphocyte function-associated antigen 1; alpha polypeptide)	0.955168			204749_at	NAP1L3	nucleosome assembly protein 1-like 3	0.993857
																		214022_s_at	IFITM1	interferon induced transmembrane protein 1 (9-27)	0.954946			221900_at	COL8A2	collagen, type VIII, alpha 2	0.993847
																		209723_at	SERPINB9	serpin peptidase inhibitor, clade B (ovalbumin), member 9	0.954495			212813_at	JAM3	junctional adhesion molecule 3	0.993847
																		208981_at	PECAM1	platelet/endothelial cell adhesion molecule	0.954294			219561_at	COPZ2	coatomer protein complex, subunit zeta 2	0.993846
																		201601_x_at	IFITM1	interferon induced transmembrane protein 1 (9-27)	0.953107			204083_s_at	TPM2	tropomyosin 2 (beta)	0.993842
																		204438_at	MRC1	Mannose receptor, C type 1	0.952686			212822_at	HEG1	HEG homolog 1 (zebrafish)	0.993837
																		219684_at	RTP4	receptor (chemosensory) transporter protein 4	0.952413			202998_s_at	LOXL2	lysyl oxidase-like 2	0.993828
																		219892_at	TM6SF1	transmembrane 6 superfamily member 1	0.950625			203753_at	TCF4	transcription factor 4	0.99382
																		221724_s_at	CLEC4A	C-type lectin domain family 4, member A	0.936911			203167_at	TIMP2	TIMP metallopeptidase inhibitor 2	0.99373
																		221491_x_at	HLA-DRB1	Major histocompatibility complex, class II, DR beta 1	0.933201			213764_s_at	MFAP5	microfibrillar associated protein 5	0.991838
																		201141_at	GPNMB	glycoprotein (transmembrane) nmb	0.91633			211958_at	IGFBP5	insulin-like growth factor binding protein 5	0.984754
																		205671_s_at	HLA-DOB	major histocompatibility complex, class II, DO beta	0.897811			209829_at	FAM65B	family with sequence similarity 65, member B	0.984213
																		202446_s_at	PLSCR1	phospholipid scramblase 1	0.88899			215646_s_at	VCAN	versican	0.978459
																		207691_x_at	ENTPD1	ectonucleoside triphosphate diphosphohydrolase 1	0.871223			211571_s_at	VCAN	versican	0.977526
																		204994_at	MX2	myxovirus (influenza virus) resistance 2 (mouse)	0.870861			201866_s_at	NR3C1	nuclear receptor subfamily 3, group C, member 1 (glucocorticoid receptor)	0.972874
																		221087_s_at	APOL3	apolipoprotein L, 3	0.866296			203238_s_at	NOTCH3	notch 3	0.970865
																		203083_at	THBS2	thrombospondin 2	0.856836			209946_at	VEGFC	vascular endothelial growth factor C	0.957873
																		216250_s_at	LPXN	leupaxin	0.854818			212154_at	SDC2	syndecan 2	0.898843
																		209933_s_at	CD300A	CD300a molecule	0.853882			212298_at	NRP1	neuropilin 1	0.875435
																		216598_s_at	CCL2	chemokine (C-C motif) ligand 2	0.825763			209683_at	FAM49A	family with sequence similarity 49, member A	0.874317
																		202208_s_at	ARL4C	ADP-ribosylation factor-like 4C	0.781266			205786_s_at	ITGAM	integrin, alpha M (complement component 3 receptor 3 subunit)	0.82275
																		215346_at	CD40	CD40 molecule, TNF receptor superfamily member 5	0.748209			212940_at	COL6A1	collagen, type VI, alpha 1	0.800925
																		209846_s_at	BTN3A2	butyrophilin, subfamily 3, member A2	0.722597			209348_s_at	MAF	v-maf musculoaponeurotic fibrosarcoma oncogene homolog (avian)	0.670635
																		204221_x_at	GLIPR1	GLI pathogenesis-related 1	0.712384			213122_at	TSPYL5	TSPY-like 5	0.540084
																		204821_at	BTN3A3	butyrophilin, subfamily 3, member A3	0.692861
																		202411_at	IFI27	interferon, alpha-inducible protein 27	0.692687
																		38241_at	BTN3A3	butyrophilin, subfamily 3, member A3	0.687372
																		202625_at	LYN	v-yes-1 Yamaguchi sarcoma viral related oncogene homolog	0.685408
																		218999_at	TMEM140	transmembrane protein 140	0.681371
																		202659_at	PSMB10	proteasome (prosome, macropain) subunit, beta type, 10	0.637604
																		203508_at	TNFRSF1B	tumor necrosis factor receptor superfamily, member 1B	0.625406
																		205267_at	POU2AF1	POU class 2 associating factor 1	0.608191
																		213932_x_at	HLA-A	major histocompatibility complex, class I, A	0.573847
																		200905_x_at	HLA-E	major histocompatibility complex, class I, E	0.571254
																		221875_x_at	HLA-F	major histocompatibility complex, class I, F	0.551524
																		205582_s_at	GGT5	gamma-glutamyltransferase 5	0.538753
																		221059_s_at	CHST6	Carbohydrate (N-acetylglucosamine 6-O) sulfotransferase 6	0.53467
																		205569_at	LAMP3	lysosomal-associated membrane protein 3	0.533846
																		206082_at	HCP5	HLA complex P5	0.527322
																		204806_x_at	HLA-F	major histocompatibility complex, class I, F	0.49273
																		217456_x_at	HLA-E	major histocompatibility complex, class I, E	0.45073
																		219506_at	C1orf54	chromosome 1 open reading frame 54	0.42636
																		215313_x_at	HLA-A	major histocompatibility complex, class I, A	0.411146
																		202270_at	GBP1	guanylate binding protein 1, interferon-inducible, 67kDa	0.36222
																		200904_at	HLA-E	major histocompatibility complex, class I, E	0.266633
