# Supplementary material for: Conservation of immune gene signatures in solid tumors and prognostic implications
Source: BMC Cancer. 2016 Nov 22;16:911. doi: 10.1186/s12885-016-2948-z (PMC5118876; doi:10.1186/s12885-016-2948-z)
Supplement: Additional file 2 — Consensus clustering summary of SOM algorithm. This Excel file contains summary of the SOM consensus clustering results as produced by ConsensusClustering GenePattern module [26, 27]. Each cancer dataset (breast, colon, lung ovarian and prostate) has two tabs. One tab displays images of the summary statistics. The other tab lists the number of clusters selected for our analysis and contains Affy ID, gene symbol and title. (XLSX 5007 kb) [file 12885_2016_2948_MOESM2_ESM.xlsx]

## Sheet: Breast Images
Consensus Heatmaps
Other Statistics

## Sheet: Breast k = 7 genes
Cluster 1 (n = 99)	Gene Symbol	Gene Title
217168_s_at	HERPUD1	homocysteine-inducible, endoplasmic reticulum stress-inducible, ubiquitin-like domain member 1
217826_s_at	UBE2J1	ubiquitin-conjugating enzyme E2, J1 (UBC6 homolog, yeast)
219159_s_at	SLAMF7	SLAM family member 7
213674_x_at	IGHG1	Immunoglobulin heavy constant gamma 1 (G1m marker)
205903_s_at	KCNN3	potassium intermediate/small conductance calcium-activated channel, subfamily N, member 3
217824_at	UBE2J1	ubiquitin-conjugating enzyme E2, J1 (UBC6 homolog, yeast)
216430_x_at	IGLV1-40 /// IGLV1-44	immunoglobulin lambda variable 1-40 /// immunoglobulin lambda variable 1-44
216491_x_at	IGHM	immunoglobulin heavy constant mu
216401_x_at	---	---
216412_x_at	IGLV1-40	immunoglobulin lambda variable 1-40
216207_x_at	IGKV1D-13	Immunoglobulin kappa variable 1D-13
216365_x_at	IGLV3-19	immunoglobulin lambda variable 3-19
215946_x_at	IGLL3P	immunoglobulin lambda-like polypeptide 3, pseudogene
215949_x_at	SCFV	Single-chain Fv fragment
215565_at	---	---
215777_at	IGLV4-60	immunoglobulin lambda variable 4-60
215214_at	IGLC1	Immunoglobulin lambda constant 1 (Mcg marker)
215379_x_at	CKAP2	Cytoskeleton associated protein 2
215121_x_at	IGLC1	Immunoglobulin lambda constant 1 (Mcg marker)
215176_x_at	IGKC	Immunoglobulin kappa constant
214916_x_at	IGK@	Immunoglobulin kappa locus
214973_x_at	IGHD	immunoglobulin heavy constant delta
214777_at	IGKV4-1	immunoglobulin kappa variable 4-1
214836_x_at	IGKC	Immunoglobulin kappa constant
214677_x_at	IGLC1	Immunoglobulin lambda constant 1 (Mcg marker)
214768_x_at	IGKC	Immunoglobulin kappa constant
213502_x_at	GUSBP11	Glucuronidase, beta pseudogene 11
214669_x_at	IGKC	Immunoglobulin kappa constant
212311_at	SEL1L3	sel-1 suppressor of lin-12-like 3 (C. elegans)
212592_at	IGJ	immunoglobulin J polypeptide, linker protein for immunoglobulin alpha and mu polypeptides
211881_x_at	IGLJ3	immunoglobulin lambda joining 3
211908_x_at	IGK@	Immunoglobulin kappa locus
211835_at	IGKV1-5	immunoglobulin kappa variable 1-5
211868_x_at	IGHA1 /// IGHA2 /// IGHD /// IGHG1 /// IGHG2 /// IGHG3 /// IGHM /// IGHV3-48 /// IGHV4-31 /// LOC100126583 /// LOC100291917	immunoglobulin heavy constant alpha 1 /// immunoglobulin heavy constant alpha 2 (A2m marker) /// immunoglobulin heavy constant delta /// immunoglobulin heavy constant gamma 1 (G1m marker) /// immunoglobulin heavy constant gamma 2 (G2m marker) /// immunoglobulin heavy constant gamma 3 (G3m marker) /// immunoglobulin heavy constant mu /// immunoglobulin heavy variable 3-48 /// immunoglobulin heavy …
211655_at	IGLC1	Immunoglobulin lambda constant 1 (Mcg marker)
211798_x_at	IGLJ3	immunoglobulin lambda joining 3
211649_x_at	IGHA1 /// IGHG1 /// IGHM	immunoglobulin heavy constant alpha 1 /// immunoglobulin heavy constant gamma 1 (G1m marker) /// immunoglobulin heavy constant mu
211650_x_at	IGK@	Immunoglobulin kappa locus
211645_x_at	NA	Clone 135d11 anti-tetanus toxoid immunoglobulin light chain variable region
211647_x_at	IGHG1	Immunoglobulin heavy constant gamma 1 (G1m marker)
211643_x_at	IGKC	Immunoglobulin kappa constant
211644_x_at	IGKC	Immunoglobulin kappa constant
211641_x_at	IGHA1 /// IGHA2 /// IGHD /// IGHG1 /// IGHG3 /// IGHM /// IGHV3-48 /// IGHV4-31 /// LOC100291917	immunoglobulin heavy constant alpha 1 /// immunoglobulin heavy constant alpha 2 (A2m marker) /// immunoglobulin heavy constant delta /// immunoglobulin heavy constant gamma 1 (G1m marker) /// immunoglobulin heavy constant gamma 3 (G3m marker) /// immunoglobulin heavy constant mu /// immunoglobulin heavy variable 3-48 /// immunoglobulin heavy variable 4-31 /// hypothetical protein LOC100291917
211642_at	IGHG1 /// ZCWPW2	Immunoglobulin heavy constant gamma 1 (G1m marker) /// Zinc finger, CW type with PWWP domain 2
211639_x_at	SKAP2	Src kinase associated phosphoprotein 2
211640_x_at	IGHV1-69	Immunoglobulin heavy variable 1-69
211635_x_at	IGHV1-69	Immunoglobulin heavy variable 1-69
211637_x_at	IGHA1 /// IGHA2 /// IGHD /// IGHG1 /// IGHG3 /// IGHG4 /// IGHM /// IGHV3-23 /// IGHV4-31 /// IGHV4-59 /// LOC100126583	immunoglobulin heavy constant alpha 1 /// immunoglobulin heavy constant alpha 2 (A2m marker) /// immunoglobulin heavy constant delta /// immunoglobulin heavy constant gamma 1 (G1m marker) /// immunoglobulin heavy constant gamma 3 (G3m marker) /// immunoglobulin heavy constant gamma 4 (G4m marker) /// immunoglobulin heavy constant mu /// immunoglobulin heavy variable 3-23 /// immunoglobulin heavy …
211633_x_at	IGHG1	Immunoglobulin heavy constant gamma 1 (G1m marker)
211634_x_at	IGHV1-69	Immunoglobulin heavy variable 1-69
209374_s_at	IGHG1	Immunoglobulin heavy constant gamma 1 (G1m marker)
211430_s_at	IGHG1	Immunoglobulin heavy constant gamma 1 (G1m marker)
207734_at	LAX1	lymphocyte transmembrane adaptor 1
209138_x_at	IGLC1	Immunoglobulin lambda constant 1 (Mcg marker)
205692_s_at	CD38	CD38 molecule
206641_at	TNFRSF17	tumor necrosis factor receptor superfamily, member 17
205049_s_at	CD79A	CD79a molecule, immunoglobulin-associated alpha
205267_at	POU2AF1	POU class 2 associating factor 1
221671_x_at	IGKC	Immunoglobulin kappa constant
204269_at	PIM2	pim-2 oncogene
204562_at	IRF4	interferon regulatory factor 4
221286_s_at	MZB1	Marginal zone B and B1 cell-specific protein
221651_x_at	IGKC	Immunoglobulin kappa constant
221004_s_at	ITM2C	integral membrane protein 2C
221253_s_at	TXNDC5	Thioredoxin domain containing 5 (endoplasmic reticulum)
219551_at	EAF2	ELL associated factor 2
220306_at	FAM46C	family with sequence similarity 46, member C
219117_s_at	FKBP11	FK506 binding protein 11, 19 kDa
219118_at	FKBP11	FK506 binding protein 11, 19 kDa
217378_x_at	---	---
217384_x_at	IGHV3-48 /// IGKV3-20	Immunoglobulin heavy variable 3-48 /// Immunoglobulin kappa variable 3-20
217320_at	---	---
217360_x_at	IGHA1 /// IGHG1 /// IGHG3 /// IGHM /// IGHV4-31 /// LOC100510678	immunoglobulin heavy constant alpha 1 /// immunoglobulin heavy constant gamma 1 (G1m marker) /// immunoglobulin heavy constant gamma 3 (G3m marker) /// immunoglobulin heavy constant mu /// immunoglobulin heavy variable 4-31 /// hypothetical protein LOC100510678
217258_x_at	IGLV1-40 /// IGLV1-44	immunoglobulin lambda variable 1-40 /// immunoglobulin lambda variable 1-44
217281_x_at	IGHA1 /// IGHA2 /// IGHG1 /// IGHG2 /// IGHG3 /// IGHM /// IGHV4-31 /// LOC100126583 /// LOC100290036	immunoglobulin heavy constant alpha 1 /// immunoglobulin heavy constant alpha 2 (A2m marker) /// immunoglobulin heavy constant gamma 1 (G1m marker) /// immunoglobulin heavy constant gamma 2 (G2m marker) /// immunoglobulin heavy constant gamma 3 (G3m marker) /// immunoglobulin heavy constant mu /// immunoglobulin heavy variable 4-31 /// hypothetical LOC100126583 /// similar to hCG2038926
217236_x_at	IGHG1	Immunoglobulin heavy constant gamma 1 (G1m marker)
217239_x_at	LOC100508797	hypothetical protein LOC100508797
217227_x_at	IGLV1-40 /// IGLV1-44	immunoglobulin lambda variable 1-40 /// immunoglobulin lambda variable 1-44
217235_x_at	CKAP2	Cytoskeleton associated protein 2
217179_x_at	NA	Isolate P5_mB40_?LC immunoglobulin variable region
217198_x_at	IGHA2 /// IGHD /// IGHG1 /// LOC100126583 /// LOC100510361	immunoglobulin heavy constant alpha 2 (A2m marker) /// immunoglobulin heavy constant delta /// immunoglobulin heavy constant gamma 1 (G1m marker) /// hypothetical LOC100126583 /// putative V-set and immunoglobulin domain-containing protein 6-like
217148_x_at	IGLC1	Immunoglobulin lambda constant 1 (Mcg marker)
217157_x_at	IGK@ /// IGKC	immunoglobulin kappa locus /// immunoglobulin kappa constant
217084_at	IGHA1 /// IGHG1 /// IGHM /// IGHV3-23 /// IGHV4-31	immunoglobulin heavy constant alpha 1 /// immunoglobulin heavy constant gamma 1 (G1m marker) /// immunoglobulin heavy constant mu /// immunoglobulin heavy variable 3-23 /// immunoglobulin heavy variable 4-31
217145_at	IGK@ /// IGKC /// LOC652694	immunoglobulin kappa locus /// immunoglobulin kappa constant /// similar to Ig kappa chain V-I region HK102 precursor
216984_x_at	CKAP2	Cytoskeleton associated protein 2
217022_s_at	IGHA1	Immunoglobulin heavy constant alpha 1
216829_at	IGK@ /// IGKC /// LOC652493 /// LOC652694	immunoglobulin kappa locus /// immunoglobulin kappa constant /// ig kappa chain V-I region HK102-like /// similar to Ig kappa chain V-I region HK102 precursor
216853_x_at	IGLJ3	Immunoglobulin lambda joining 3
216573_at	IGLV1-40 /// IGLV1-44	immunoglobulin lambda variable 1-40 /// immunoglobulin lambda variable 1-44
216576_x_at	IGK@ /// IGKC /// LOC652493 /// LOC652694	immunoglobulin kappa locus /// immunoglobulin kappa constant /// ig kappa chain V-I region HK102-like /// similar to Ig kappa chain V-I region HK102 precursor
216557_x_at	IGHA1 /// IGHD /// IGHG1 /// IGHG3 /// IGHM /// IGHV3-48 /// IGHV4-31 /// LOC100291917	immunoglobulin heavy constant alpha 1 /// immunoglobulin heavy constant delta /// immunoglobulin heavy constant gamma 1 (G1m marker) /// immunoglobulin heavy constant gamma 3 (G3m marker) /// immunoglobulin heavy constant mu /// immunoglobulin heavy variable 3-48 /// immunoglobulin heavy variable 4-31 /// hypothetical protein LOC100291917
216560_x_at	IGL@	Immunoglobulin lambda locus
216541_x_at	IGHG1 /// IGHM /// LOC100133862	immunoglobulin heavy constant gamma 1 (G1m marker) /// immunoglobulin heavy constant mu /// ig heavy chain V-I region V35-like
216542_x_at	IGHA1 /// IGHG1 /// IGHM	immunoglobulin heavy constant alpha 1 /// immunoglobulin heavy constant gamma 1 (G1m marker) /// immunoglobulin heavy constant mu
216510_x_at	IGHA1 /// IGHG1 /// IGHM /// IGHV3-23 /// IGHV4-31	immunoglobulin heavy constant alpha 1 /// immunoglobulin heavy constant gamma 1 (G1m marker) /// immunoglobulin heavy constant mu /// immunoglobulin heavy variable 3-23 /// immunoglobulin heavy variable 4-31
216517_at	IGKV1D-8	immunoglobulin kappa variable 1D-8
217480_x_at	IGKC	immunoglobulin kappa constant
217825_s_at	UBE2J1	ubiquitin-conjugating enzyme E2, J1 (UBC6 homolog, yeast)
Cluster 2 (n = 82)	Gene Symbol	Gene Title
210184_at	ITGAX	integrin, alpha X (complement component 3 receptor 4 subunit)
215035_at	IGLC1	Immunoglobulin lambda constant 1 (Mcg marker)
217260_x_at	IGHG1 /// LOC100293559	Immunoglobulin heavy constant gamma 1 (G1m marker) /// Similar to hCG1812074
216846_at	IGLJ3	Immunoglobulin lambda joining 3
205901_at	PNOC	prepronociceptin
220377_at	FAM30A	family with sequence similarity 30, member A
208071_s_at	LAIR1	leukocyte-associated immunoglobulin-like receptor 1
203472_s_at	SLCO2B1	solute carrier organic anion transporter family, member 2B1
208423_s_at	MSR1	macrophage scavenger receptor 1
211887_x_at	MSR1	macrophage scavenger receptor 1
202222_s_at	DES	desmin
202989_at	RGS1	regulator of G-protein signaling 1
213640_s_at	LOX	lysyl oxidase
211502_s_at	CDK14	cyclin-dependent kinase 14
220093_at	ANTXR1	anthrax toxin receptor 1
211469_s_at	CXCR6	chemokine (C-X-C motif) receptor 6
204445_s_at	ALOX5	arachidonate 5-lipoxygenase
211557_x_at	SLCO2B1	solute carrier organic anion transporter family, member 2B1
211192_s_at	CD84	CD84 molecule
216233_at	CD163	CD163 molecule
208594_x_at	LILRB3	Leukocyte immunoglobulin-like receptor, subfamily B (with TM and ITIM domains), member 3
211190_x_at	CD84	CD84 molecule
217034_at	NA	Clone 60a04 anti-tetanus toxoid immunoglobulin light chain variable region
214027_x_at	FAM48A	Family with sequence similarity 48, member A
205902_at	KCNN3	potassium intermediate/small conductance calcium-activated channel, subfamily N, member 3
217083_at	NA	IgG heavy chain variable region (Vh26)
217138_x_at	IGLC1	Immunoglobulin lambda constant 1 (Mcg marker)
217217_at	SKAP2	Src kinase associated phosphoprotein 2
215621_s_at	IGK@	Immunoglobulin kappa locus
217222_at	IGHG1	Immunoglobulin heavy constant gamma 1 (G1m marker)
221715_at	NA	Protein-tyrosine kinase gene
217251_x_at	NA	Clone ds1-1 immunoglobulin lambda chain VJ region, (IGL)
216394_x_at	NA	Clone CPRF1-T2 immunoglobulin lambda chain VJ region, (IGL)
217036_at	NA	Clone 338o08d anti-tetanus toxoid immunoglobulin light chain variable region
216708_x_at	CKAP2	Cytoskeleton associated protein 2
211648_at	IGHG1	Immunoglobulin heavy constant gamma 1 (G1m marker)
215217_at	IGKC	Immunoglobulin kappa constant
216892_at	IGHG1	Immunoglobulin heavy constant gamma 1 (G1m marker)
217192_s_at	PRDM1	PR domain containing 1, with ZNF domain
217193_x_at	NA	IgG lambda light chain V-J-C region (clone Tgl11)
215485_s_at	ICAM1	intercellular adhesion molecule 1
216566_at	CKAP2	Cytoskeleton associated protein 2
217326_x_at	IL23A	Interleukin 23, alpha subunit p19
207794_at	CCR2	chemokine (C-C motif) receptor 2
209880_s_at	SELPLG	selectin P ligand
216852_x_at	IGLJ3	Immunoglobulin lambda joining 3
217180_at	NA	Isolate P5_mB40_?LC immunoglobulin variable region
215036_at	IGLC1	Immunoglobulin lambda constant 1 (Mcg marker)
216495_x_at	NA	Clone ds1-1 immunoglobulin lambda chain VJ region, (IGL)
211189_x_at	CD84	CD84 molecule
216540_at	YME1L1	YME1-like 1 (S. cerevisiae)
212874_at	APOE	Apolipoprotein E
212883_at	APOE	Apolipoprotein E
204152_s_at	MFNG	MFNG O-fucosylpeptide 3-beta-N-acetylglucosaminyltransferase
216851_at	IGLJ3	Immunoglobulin lambda joining 3
217119_s_at	CXCR3	chemokine (C-X-C motif) receptor 3
207485_x_at	BTN3A1	butyrophilin, subfamily 3, member A1
35150_at	CD40	CD40 molecule, TNF receptor superfamily member 5
214847_s_at	GPSM3	G-protein signaling modulator 3
215151_at	DOCK10	dedicator of cytokinesis 10
210039_s_at	PRKCQ	protein kinase C, theta
211209_x_at	SH2D1A	SH2 domain containing 1A
203331_s_at	INPP5D	inositol polyphosphate-5-phosphatase, 145kDa
222292_at	CD40	CD40 molecule, TNF receptor superfamily member 5
202523_s_at	SPOCK2	sparc/osteonectin, cwcv and kazal-like domains proteoglycan (testican) 2
222285_at	IGHG1	Immunoglobulin heavy constant gamma 1 (G1m marker)
211135_x_at	LILRB3	leukocyte immunoglobulin-like receptor, subfamily B (with TM and ITIM domains), member 3
210225_x_at	LILRB3	leukocyte immunoglobulin-like receptor, subfamily B (with TM and ITIM domains), member 3
210784_x_at	LILRA6 /// LILRB3	leukocyte immunoglobulin-like receptor, subfamily A (with TM domain), member 6 /// leukocyte immunoglobulin-like receptor, subfamily B (with TM and ITIM domains), member 3
211133_x_at	LILRA6 /// LILRB3	leukocyte immunoglobulin-like receptor, subfamily A (with TM domain), member 6 /// leukocyte immunoglobulin-like receptor, subfamily B (with TM and ITIM domains), member 3
205212_s_at	ACAP1	ArfGAP with coiled-coil, ankyrin repeat and PH domains 1
207796_x_at	KLRD1	killer cell lectin-like receptor subfamily D, member 1
204951_at	RHOH	ras homolog gene family, member H
214543_x_at	QKI	quaking homolog, KH domain RNA binding (mouse)
210329_s_at	SGCD	sarcoglycan, delta (35kDa dystrophin-associated glycoprotein)
212938_at	COL6A1	collagen, type VI, alpha 1
210990_s_at	LAMA4	laminin, alpha 4
205132_at	ACTC1	actin, alpha, cardiac muscle 1
218864_at	TNS1	tensin 1
204424_s_at	LMO3	LIM domain only 3 (rhombotin-like 2)
203425_s_at	IGFBP5	insulin-like growth factor binding protein 5
203426_s_at	IGFBP5	insulin-like growth factor binding protein 5
Cluster 3 (n = 92)	Gene Symbol	Gene Title
200628_s_at	WARS	tryptophanyl-tRNA synthetase
209546_s_at	APOL1	apolipoprotein L, 1
217456_x_at	HLA-E	major histocompatibility complex, class I, E
210163_at	CXCL11	chemokine (C-X-C motif) ligand 11
44673_at	SIGLEC1	sialic acid binding Ig-like lectin 1, sialoadhesin
211122_s_at	CXCL11	chemokine (C-X-C motif) ligand 11
214059_at	IFI44	Interferon-induced protein 44
214453_s_at	IFI44	interferon-induced protein 44
214022_s_at	IFITM1	interferon induced transmembrane protein 1 (9-27)
214038_at	CCL8	chemokine (C-C motif) ligand 8
210797_s_at	OASL	2'-5'-oligoadenylate synthetase-like
213294_at	EIF2AK2	eukaryotic translation initiation factor 2-alpha kinase 2
209417_s_at	IFI35	interferon-induced protein 35
209969_s_at	STAT1	signal transducer and activator of transcription 1, 91kDa
206553_at	OAS2	2'-5'-oligoadenylate synthetase 2, 69/71kDa
208436_s_at	IRF7	interferon regulatory factor 7
205552_s_at	OAS1	2',5'-oligoadenylate synthetase 1, 40/46kDa
205660_at	OASL	2'-5'-oligoadenylate synthetase-like
204994_at	MX2	myxovirus (influenza virus) resistance 2 (mouse)
205483_s_at	ISG15	ISG15 ubiquitin-like modifier
204747_at	IFIT3	interferon-induced protein with tetratricopeptide repeats 3
204972_at	OAS2	2'-5'-oligoadenylate synthetase 2, 69/71kDa
204415_at	IFI6	interferon, alpha-inducible protein 6
204439_at	IFI44L	interferon-induced protein 44-like
204070_at	RARRES3	retinoic acid receptor responder (tazarotene induced) 3
204211_x_at	EIF2AK2	eukaryotic translation initiation factor 2-alpha kinase 2
203596_s_at	IFIT5	interferon-induced protein with tetratricopeptide repeats 5
203882_at	IRF9	interferon regulatory factor 9
203153_at	IFIT1	interferon-induced protein with tetratricopeptide repeats 1
203595_s_at	IFIT5	interferon-induced protein with tetratricopeptide repeats 5
202446_s_at	PLSCR1	phospholipid scramblase 1
202869_at	OAS1	2',5'-oligoadenylate synthetase 1, 40/46kDa
202411_at	IFI27	interferon, alpha-inducible protein 27
202430_s_at	PLSCR1	phospholipid scramblase 1
201649_at	UBE2L6	ubiquitin-conjugating enzyme E2L 6
202086_at	MX1	myxovirus (influenza virus) resistance 1, interferon-inducible protein p78 (mouse)
200887_s_at	STAT1	signal transducer and activator of transcription 1, 91kDa
201601_x_at	IFITM1	interferon induced transmembrane protein 1 (9-27)
AFFX-HUMISGF3A/M97935_MA_at	STAT1	signal transducer and activator of transcription 1, 91kDa
AFFX-HUMISGF3A/M97935_MB_at	STAT1	signal transducer and activator of transcription 1, 91kDa
AFFX-HUMISGF3A/M97935_3_at	STAT1	signal transducer and activator of transcription 1, 91kDa
AFFX-HUMISGF3A/M97935_5_at	STAT1	signal transducer and activator of transcription 1, 91kDa
219691_at	SAMD9	sterile alpha motif domain containing 9
219863_at	HERC5	hect domain and RLD 5
219519_s_at	SIGLEC1	sialic acid binding Ig-like lectin 1, sialoadhesin
219684_at	RTP4	receptor (chemosensory) transporter protein 4
219211_at	USP18	ubiquitin specific peptidase 18
219352_at	HERC6	hect domain and RLD 6
218986_s_at	DDX60	DEAD (Asp-Glu-Ala-Asp) box polypeptide 60
219209_at	IFIH1	interferon induced with helicase C domain 1
218400_at	OAS3	2'-5'-oligoadenylate synthetase 3, 100kDa
218943_s_at	DDX58	DEAD (Asp-Glu-Ala-Asp) box polypeptide 58
217436_x_at	HLA-A /// HLA-F /// HLA-J	major histocompatibility complex, class I, A /// major histocompatibility complex, class I, F /// major histocompatibility complex, class I, J (pseudogene)
217502_at	IFIT2	interferon-induced protein with tetratricopeptide repeats 2
213797_at	RSAD2	radical S-adenosyl methionine domain containing 2
213932_x_at	HLA-A	major histocompatibility complex, class I, A
211799_x_at	HLA-C	major histocompatibility complex, class I, C
211911_x_at	HLA-B	major histocompatibility complex, class I, B
211529_x_at	HLA-G	major histocompatibility complex, class I, G
211530_x_at	HLA-G	major histocompatibility complex, class I, G
210514_x_at	HLA-G	major histocompatibility complex, class I, G
211528_x_at	HLA-G	major histocompatibility complex, class I, G
209040_s_at	PSMB8	proteasome (prosome, macropain) subunit, beta type, 8 (large multifunctional peptidase 7)
209140_x_at	HLA-B	major histocompatibility complex, class I, B
208812_x_at	HLA-C	major histocompatibility complex, class I, C
208829_at	TAPBP	TAP binding protein (tapasin)
206082_at	HCP5	HLA complex P5
208729_x_at	HLA-B	major histocompatibility complex, class I, B
204533_at	CXCL10	chemokine (C-X-C motif) ligand 10
204806_x_at	HLA-F	major histocompatibility complex, class I, F
203236_s_at	LGALS9	lectin, galactoside-binding, soluble, 9
204279_at	PSMB9	proteasome (prosome, macropain) subunit, beta type, 9 (large multifunctional peptidase 2)
201891_s_at	B2M	beta-2-microglobulin
202307_s_at	TAP1	transporter 1, ATP-binding cassette, sub-family B (MDR/TAP)
217933_s_at	LAP3	leucine aminopeptidase 3
221875_x_at	HLA-F	major histocompatibility complex, class I, F
216231_s_at	B2M	beta-2-microglobulin
216526_x_at	HLA-C	major histocompatibility complex, class I, C
214459_x_at	HLA-C	major histocompatibility complex, class I, C
215313_x_at	HLA-A	major histocompatibility complex, class I, A
213293_s_at	TRIM22	tripartite motif-containing 22
202659_at	PSMB10	proteasome (prosome, macropain) subunit, beta type, 10
204821_at	BTN3A3	butyrophilin, subfamily 3, member A3
202269_x_at	GBP1	guanylate binding protein 1, interferon-inducible, 67kDa
202270_at	GBP1	guanylate binding protein 1, interferon-inducible, 67kDa
200905_x_at	HLA-E	major histocompatibility complex, class I, E
209846_s_at	BTN3A2	butyrophilin, subfamily 3, member A2
38241_at	BTN3A3	butyrophilin, subfamily 3, member A3
204820_s_at	BTN3A3	Butyrophilin, subfamily 3, member A3
221087_s_at	APOL3	apolipoprotein L, 3
200629_at	WARS	tryptophanyl-tRNA synthetase
202531_at	IRF1	interferon regulatory factor 1
Cluster 4 (n = 217)	Gene Symbol	Gene Title
208092_s_at	FAM49A	family with sequence similarity 49, member A
212646_at	RFTN1	raftlin, lipid raft linker 1
216250_s_at	LPXN	leupaxin
205285_s_at	FYB	FYN binding protein
205039_s_at	IKZF1	IKAROS family zinc finger 1 (Ikaros)
211211_x_at	SH2D1A	SH2 domain containing 1A
203470_s_at	PLEK	pleckstrin
205484_at	SIT1	signaling threshold regulating transmembrane adaptor 1
210370_s_at	LY9	lymphocyte antigen 9
206478_at	KIAA0125	KIAA0125
207795_s_at	KLRD1	killer cell lectin-like receptor subfamily D, member 1
211210_x_at	SH2D1A	SH2 domain containing 1A
206206_at	CD180	CD180 molecule
220423_at	PLA2G2D	phospholipase A2, group IID
212314_at	SEL1L3	sel-1 suppressor of lin-12-like 3 (C. elegans)
208438_s_at	FGR	Gardner-Rasheed feline sarcoma viral (v-fgr) oncogene homolog
212613_at	BTN3A2	butyrophilin, subfamily 3, member A2
221978_at	HLA-F	major histocompatibility complex, class I, F
210260_s_at	TNFAIP8	tumor necrosis factor, alpha-induced protein 8
212829_at	PIP4K2A	phosphatidylinositol-5-phosphate 4-kinase, type II, alpha
204236_at	FLI1	Friend leukemia virus integration 1
219777_at	GIMAP6	GTPase, IMAP family member 6
210321_at	GZMH	granzyme H (cathepsin G-like 2, protein h-CCPX)
209829_at	FAM65B	family with sequence similarity 65, member B
211748_x_at	PTGDS	prostaglandin D2 synthase 21kDa (brain)
206337_at	CCR7	chemokine (C-C motif) receptor 7
207419_s_at	RAC2	ras-related C3 botulinum toxin substrate 2 (rho family, small GTP binding protein Rac2)
221658_s_at	IL21R	interleukin 21 receptor
204153_s_at	MFNG	MFNG O-fucosylpeptide 3-beta-N-acetylglucosaminyltransferase
205213_at	ACAP1	ArfGAP with coiled-coil, ankyrin repeat and PH domains 1
211663_x_at	PTGDS	prostaglandin D2 synthase 21kDa (brain)
214450_at	CTSW	cathepsin W
206181_at	SLAMF1	signaling lymphocytic activation molecule family member 1
206296_x_at	MAP4K1	mitogen-activated protein kinase kinase kinase kinase 1
205456_at	CD3E	CD3e molecule, epsilon (CD3-TCR complex)
205671_s_at	HLA-DOB	major histocompatibility complex, class II, DO beta
220485_s_at	SIRPG	signal-regulatory protein gamma
221601_s_at	FAIM3	Fas apoptotic inhibitory molecule 3
210356_x_at	MS4A1	membrane-spanning 4-domains, subfamily A, member 1
213475_s_at	ITGAL	integrin, alpha L (antigen CD11A (p180), lymphocyte function-associated antigen 1; alpha polypeptide)
35974_at	LRMP	lymphoid-restricted membrane protein
41577_at	PPP1R16B	protein phosphatase 1, regulatory (inhibitor) subunit 16B
219667_s_at	BANK1	B-cell scaffold protein with ankyrin repeats 1
219812_at	PVRIG	poliovirus receptor related immunoglobulin domain containing
217147_s_at	TRAT1	T cell receptor associated transmembrane adaptor 1
219528_s_at	BCL11B	B-cell CLL/lymphoma 11B (zinc finger protein)
212827_at	IGHG1	Immunoglobulin heavy constant gamma 1 (G1m marker)
212873_at	HMHA1	histocompatibility (minor) HA-1
210439_at	ICOS	inducible T-cell co-stimulator
212750_at	PPP1R16B	protein phosphatase 1, regulatory (inhibitor) subunit 16B
207777_s_at	SP140	SP140 nuclear body protein
208450_at	LGALS2	lectin, galactoside-binding, soluble, 2
206682_at	CLEC10A	C-type lectin domain family 10, member A
206761_at	CD96	CD96 molecule
205821_at	KLRK1	killer cell lectin-like receptor subfamily K, member 1
206118_at	STAT4	signal transducer and activator of transcription 4
206513_at	AIM2	absent in melanoma 2
206545_at	CD28	CD28 molecule
204890_s_at	LCK	lymphocyte-specific protein tyrosine kinase
204960_at	PTPRCAP	protein tyrosine phosphatase, receptor type, C-associated protein
211005_at	LAT	Linker for activation of T cells
219191_s_at	BIN2	bridging integrator 2
209827_s_at	IL16	interleukin 16 (lymphocyte chemoattractant factor)
210279_at	GPR18	G protein-coupled receptor 18
206914_at	CRTAM	cytotoxic and regulatory T cell molecule
209671_x_at	YME1L1	YME1-like 1 (S. cerevisiae)
211902_x_at	YME1L1	YME1-like 1 (S. cerevisiae)
204563_at	SELL	selectin L
207339_s_at	LTB	lymphotoxin beta (TNF superfamily, member 3)
205291_at	IL2RB	interleukin 2 receptor, beta
218805_at	GIMAP5	GTPase, IMAP family member 5
211339_s_at	ITK	IL2-inducible T-cell kinase
209685_s_at	PRKCB	protein kinase C, beta
210116_at	SH2D1A	SH2 domain containing 1A
212415_at	41158	septin 6
205804_s_at	TRAF3IP3	TRAF3 interacting protein 3
207651_at	GPR171	G protein-coupled receptor 171
64064_at	GIMAP5	GTPase, IMAP family member 5
216191_s_at	YME1L1	YME1-like 1 (S. cerevisiae)
217143_s_at	YME1L1	YME1-like 1 (S. cerevisiae)
207957_s_at	PRKCB	protein kinase C, beta
214298_x_at	41158	septin 6
210031_at	CD247	CD247 molecule
214470_at	KLRB1	killer cell lectin-like receptor subfamily B, member 1
202524_s_at	SPOCK2	sparc/osteonectin, cwcv and kazal-like domains proteoglycan (testican) 2
206150_at	CD27	CD27 molecule
210072_at	CCL19	chemokine (C-C motif) ligand 19
204197_s_at	RUNX3	runt-related transcription factor 3
214617_at	PRF1	perforin 1 (pore forming protein)
205758_at	CD8A	CD8a molecule
206366_x_at	XCL1	chemokine (C motif) ligand 1
205504_at	BTK	Bruton agammaglobulinemia tyrosine kinase
204852_s_at	PTPN7	protein tyrosine phosphatase, non-receptor type 7
219045_at	RHOF	ras homolog gene family, member F (in filopodia)
220577_at	GVINP1	GTPase, very large interferon inducible pseudogene 1
221969_at	PAX5	paired box 5
205038_at	IKZF1	IKAROS family zinc finger 1 (Ikaros)
205599_at	TRAF1	TNF receptor-associated factor 1
206219_s_at	VAV1	vav 1 guanine nucleotide exchange factor
207681_at	CXCR3	chemokine (C-X-C motif) receptor 3
211178_s_at	PSTPIP1	proline-serine-threonine phosphatase interacting protein 1
213666_at	41158	septin 6
217418_x_at	MS4A1	membrane-spanning 4-domains, subfamily A, member 1
215925_s_at	CD72	CD72 molecule
219836_at	ZBED2	zinc finger, BED-type containing 2
214339_s_at	MAP4K1	mitogen-activated protein kinase kinase kinase kinase 1
215118_s_at	IGHA1	Immunoglobulin heavy constant alpha 1
220059_at	STAP1	signal transducing adaptor family member 1
204265_s_at	GPSM3	G-protein signaling modulator 3
204674_at	LRMP	lymphoid-restricted membrane protein
210038_at	PRKCQ	protein kinase C, theta
214032_at	ZAP70	zeta-chain (TCR) associated protein kinase 70kDa
209995_s_at	TCL1A	T-cell leukemia/lymphoma 1A
213830_at	YME1L1	YME1-like 1 (S. cerevisiae)
206974_at	CXCR6	chemokine (C-X-C motif) receptor 6
214551_s_at	CD7	CD7 molecule
214369_s_at	RASGRP2	RAS guanyl releasing protein 2 (calcium and DAG-regulated)
220704_at	IKZF1	IKAROS family zinc finger 1 (Ikaros)
206398_s_at	CD19	CD19 molecule
206707_x_at	FAM65B	family with sequence similarity 65, member B
214049_x_at	CD7	CD7 molecule
39318_at	TCL1A	T-cell leukemia/lymphoma 1A
206804_at	CD3G	CD3g molecule, gamma (CD3-TCR complex)
208206_s_at	RASGRP2	RAS guanyl releasing protein 2 (calcium and DAG-regulated)
207979_s_at	CD8B	CD8b molecule
220418_at	UBASH3A	ubiquitin associated and SH3 domain containing A
206134_at	ADAMDEC1	ADAM-like, decysin 1
200904_at	HLA-E	major histocompatibility complex, class I, E
204220_at	GMFG	glia maturation factor, gamma
212486_s_at	FYN	FYN oncogene related to SRC, FGR, YES
205419_at	GPR183	G protein-coupled receptor 183
209606_at	CYTIP	cytohesin 1 interacting protein
209795_at	CD69	CD69 molecule
210538_s_at	BIRC3	baculoviral IAP repeat-containing 3
208885_at	LCP1	lymphocyte cytosolic protein 1 (L-plastin)
34210_at	CD52	CD52 molecule
212587_s_at	PTPRC	protein tyrosine phosphatase, receptor type, C
213415_at	CLIC2	chloride intracellular channel 2
208296_x_at	TNFAIP8	tumor necrosis factor, alpha-induced protein 8
210105_s_at	FYN	FYN oncogene related to SRC, FGR, YES
205890_s_at	UBD	Ubiquitin D
209083_at	CORO1A	coronin, actin binding protein, 1A
218870_at	ARHGAP15	Rho GTPase activating protein 15
219243_at	GIMAP4	GTPase, IMAP family member 4
203047_at	STK10	serine/threonine kinase 10
204205_at	APOBEC3G	apolipoprotein B mRNA editing enzyme, catalytic polypeptide-like 3G
40420_at	STK10	serine/threonine kinase 10
203508_at	TNFRSF1B	tumor necrosis factor receptor superfamily, member 1B
204912_at	IL10RA	interleukin 10 receptor, alpha
205159_at	CSF2RB	colony stimulating factor 2 receptor, beta, low-affinity (granulocyte-macrophage)
209723_at	SERPINB9	serpin peptidase inhibitor, clade B (ovalbumin), member 9
211795_s_at	FYB	FYN binding protein
202643_s_at	TNFAIP3	tumor necrosis factor, alpha-induced protein 3
202644_s_at	TNFAIP3	tumor necrosis factor, alpha-induced protein 3
204057_at	IRF8	interferon regulatory factor 8
207238_s_at	PTPRC	protein tyrosine phosphatase, receptor type, C
215346_at	CD40	CD40 molecule, TNF receptor superfamily member 5
204192_at	CD37	CD37 molecule
203332_s_at	INPP5D	inositol polyphosphate-5-phosphatase, 145kDa
204661_at	CD52	CD52 molecule
211796_s_at	IL23A	Interleukin 23, alpha subunit p19
206978_at	CCR2	chemokine (C-C motif) receptor 2
210915_x_at	IL23A	Interleukin 23, alpha subunit p19
204118_at	CD48	CD48 molecule
213888_s_at	TRAF3IP3	TRAF3 interacting protein 3
219014_at	PLAC8	placenta-specific 8
210972_x_at	YME1L1	YME1-like 1 (S. cerevisiae)
205831_at	CD2	CD2 molecule
209670_at	TRAC	T cell receptor alpha constant
213193_x_at	IL23A	Interleukin 23, alpha subunit p19
213539_at	CD3D	CD3d molecule, delta (CD3-TCR complex)
206666_at	GZMK	granzyme K (granzyme 3; tryptase II)
210140_at	CST7	cystatin F (leukocystatin)
213915_at	NKG7	natural killer cell group 7 sequence
214567_s_at	XCL2	Chemokine (C motif) ligand 2
38149_at	ARHGAP25	Rho GTPase activating protein 25
204116_at	IL2RG	interleukin 2 receptor, gamma
204891_s_at	LCK	lymphocyte-specific protein tyrosine kinase
204923_at	SASH3	SAM and SH3 domain containing 3
205798_at	IL7R	interleukin 7 receptor
205639_at	AOAH	acyloxyacyl hydrolase (neutrophil)
219690_at	IGFLR1	IGF-like family receptor 1
204613_at	PLCG2	phospholipase C, gamma 2 (phosphatidylinositol-specific)
205569_at	LAMP3	lysosomal-associated membrane protein 3
206060_s_at	PTPN22	protein tyrosine phosphatase, non-receptor type 22 (lymphoid)
37145_at	GNLY	granulysin
205495_s_at	GNLY	granulysin
210164_at	GZMB	granzyme B (granzyme 2, cytotoxic T-lymphocyte-associated serine esterase 1)
206991_s_at	CCR5	chemokine (C-C motif) receptor 5
214084_x_at	NCF1B	Neutrophil cytosolic factor 1B pseudogene
205590_at	RASGRP1	RAS guanyl releasing protein 1 (calcium and DAG-regulated)
202665_s_at	WIPF1	WAS/WASL interacting protein family, member 1
213603_s_at	RAC2	ras-related C3 botulinum toxin substrate 2 (rho family, small GTP binding protein Rac2)
204655_at	CCL5	chemokine (C-C motif) ligand 5
1405_i_at	CCL5	chemokine (C-C motif) ligand 5
203528_at	SEMA4D	sema domain, immunoglobulin domain (Ig), transmembrane domain (TM) and short cytoplasmic domain, (semaphorin) 4D
203915_at	CXCL9	chemokine (C-X-C motif) ligand 9
204198_s_at	RUNX3	runt-related transcription factor 3
210029_at	IDO1	indoleamine 2,3-dioxygenase 1
203879_at	PIK3CD	phosphoinositide-3-kinase, catalytic, delta polypeptide
209770_at	BTN3A1	butyrophilin, subfamily 3, member A1
204882_at	ARHGAP25	Rho GTPase activating protein 25
205488_at	GZMA	granzyme A (granzyme 1, cytotoxic T-lymphocyte-associated serine esterase 3)
202910_s_at	CD97	CD97 molecule
204961_s_at	NCF1	Neutrophil cytosolic factor 1
210786_s_at	FLI1	Friend leukemia virus integration 1
215332_s_at	CD8B	CD8b molecule
219971_at	IL21R	interleukin 21 receptor
205718_at	ITGB7	integrin, beta 7
215967_s_at	LY9	lymphocyte antigen 9
205297_s_at	CD79B	CD79b molecule, immunoglobulin-associated beta
209828_s_at	IL16	interleukin 16 (lymphocyte chemoattractant factor)
209881_s_at	LAT	Linker for activation of T cells
221602_s_at	FAIM3	Fas apoptotic inhibitory molecule 3
203402_at	KCNAB2	potassium voltage-gated channel, shaker-related subfamily, beta member 2
214054_at	DOK2	docking protein 2, 56kDa
221080_s_at	DENND1C	DENN/MADD domain containing 1C
Cluster 5 (n = 204)	Gene Symbol	Gene Title
203167_at	TIMP2	TIMP metallopeptidase inhibitor 2
208010_s_at	PTPN22	protein tyrosine phosphatase, non-receptor type 22 (lymphoid)
200600_at	MSN	moesin
204204_at	SLC31A2	solute carrier family 31 (copper transporters), member 2
207691_x_at	ENTPD1	ectonucleoside triphosphate diphosphohydrolase 1
209474_s_at	ENTPD1	ectonucleoside triphosphate diphosphohydrolase 1
204929_s_at	VAMP5	vesicle-associated membrane protein 5 (myobrevin)
219279_at	DOCK10	dedicator of cytokinesis 10
207677_s_at	NCF4	neutrophil cytosolic factor 4, 40kDa
201487_at	CTSC	cathepsin C
206715_at	TFEC	transcription factor EC
211367_s_at	CASP1	caspase 1, apoptosis-related cysteine peptidase (interleukin 1, beta, convertase)
201859_at	SRGN	serglycin
220330_s_at	SAMSN1	SAM domain, SH3 domain and nuclear localization signals 1
202625_at	LYN	v-yes-1 Yamaguchi sarcoma viral related oncogene homolog
202901_x_at	CTSS	cathepsin S
216598_s_at	CCL2	chemokine (C-C motif) ligand 2
213733_at	MYO1F	myosin IF
211366_x_at	CASP1	caspase 1, apoptosis-related cysteine peptidase (interleukin 1, beta, convertase)
213975_s_at	LYZ	lysozyme
221059_s_at	CHST6	Carbohydrate (N-acetylglucosamine 6-O) sulfotransferase 6
209970_x_at	CASP1	caspase 1, apoptosis-related cysteine peptidase (interleukin 1, beta, convertase)
211368_s_at	CASP1	caspase 1, apoptosis-related cysteine peptidase (interleukin 1, beta, convertase)
203416_at	CD53	CD53 molecule
204834_at	FGL2	fibrinogen-like 2
218999_at	TMEM140	transmembrane protein 140
209734_at	NCKAP1L	NCK-associated protein 1-like
217028_at	CXCR4	chemokine (C-X-C motif) receptor 4
218223_s_at	PLEKHO1	pleckstrin homology domain containing, family O member 1
202957_at	HCLS1	hematopoietic cell-specific Lyn substrate 1
203185_at	RASSF2	Ras association (RalGDS/AF-6) domain family member 2
219386_s_at	SLAMF8	SLAM family member 8
204502_at	SAMHD1	SAM domain and HD domain 1
205681_at	BCL2A1	BCL2-related protein A1
205269_at	LCP2	lymphocyte cytosolic protein 2 (SH2 domain containing leukocyte protein of 76kDa)
205270_s_at	LCP2	lymphocyte cytosolic protein 2 (SH2 domain containing leukocyte protein of 76kDa)
211336_x_at	LILRB1	leukocyte immunoglobulin-like receptor, subfamily B (with TM and ITIM domains), member 1
206363_at	MAF	v-maf musculoaponeurotic fibrosarcoma oncogene homolog (avian)
209732_at	CLEC2B	C-type lectin domain family 2, member B
212636_at	QKI	quaking homolog, KH domain RNA binding (mouse)
209480_at	HLA-DQB1	major histocompatibility complex, class II, DQ beta 1
209201_x_at	CXCR4	chemokine (C-X-C motif) receptor 4
211919_s_at	CXCR4	chemokine (C-X-C motif) receptor 4
205884_at	ITGA4	integrin, alpha 4 (antigen CD49D, alpha 4 subunit of VLA-4 receptor)
205885_s_at	ITGA4	integrin, alpha 4 (antigen CD49D, alpha 4 subunit of VLA-4 receptor)
219788_at	PILRA	paired immunoglobin-like type 2 receptor alpha
205859_at	LY86	lymphocyte antigen 86
201141_at	GPNMB	glycoprotein (transmembrane) nmb
201847_at	LIPA	lipase A, lysosomal acid, cholesterol esterase
214560_at	FPR3	formyl peptide receptor 3
217078_s_at	CD300A	CD300a molecule
203382_s_at	APOE	apolipoprotein E
203473_at	SLCO2B1	solute carrier organic anion transporter family, member 2B1
202087_s_at	CTSL1	cathepsin L1
202800_at	SLC1A3	solute carrier family 1 (glial high affinity glutamate transporter), member 3
218404_at	SNX10	sorting nexin 10
219593_at	SLC15A3	solute carrier family 15, member 3
210992_x_at	FCGR2C	Fc fragment of IgG, low affinity IIc, receptor for (CD32) (gene/pseudogene)
211395_x_at	FCGR2C	Fc fragment of IgG, low affinity IIc, receptor for (CD32) (gene/pseudogene)
205786_s_at	ITGAM	integrin, alpha M (complement component 3 receptor 3 subunit)
209906_at	C3AR1	complement component 3a receptor 1
204924_at	TLR2	toll-like receptor 2
205114_s_at	CCL3	Chemokine (C-C motif) ligand 3
204638_at	ACP5	acid phosphatase 5, tartrate resistant
204787_at	VSIG4	V-set and immunoglobulin domain containing 4
204007_at	FCGR3B	Fc fragment of IgG, low affinity IIIb, receptor (CD16b)
204232_at	FCER1G	Fc fragment of IgE, high affinity I, receptor for; gamma polypeptide
203561_at	FCGR2A	Fc fragment of IgG, low affinity IIa, receptor (CD32)
204006_s_at	FCGR3B	Fc fragment of IgG, low affinity IIIb, receptor (CD16b)
221210_s_at	NPL	N-acetylneuraminate pyruvate lyase (dihydrodipicolinate synthase)
221581_s_at	LAT2	linker for activation of T cells family, member 2
205119_s_at	FPR1	formyl peptide receptor 1
216950_s_at	FCGR1A	Fc fragment of IgG, high affinity Ia, receptor (CD64)
221724_s_at	CLEC4A	C-type lectin domain family 4, member A
222218_s_at	PILRA	paired immunoglobin-like type 2 receptor alpha
203104_at	CSF1R	colony stimulating factor 1 receptor
203381_s_at	APOE	apolipoprotein E
201720_s_at	LAPTM5	lysosomal protein transmembrane 5
201743_at	CD14	CD14 molecule
219607_s_at	MS4A4A	membrane-spanning 4-domains, subfamily A, member 4
220088_at	C5AR1	complement component 5a receptor 1
210176_at	TLR1	toll-like receptor 1
210889_s_at	FCGR2B	Fc fragment of IgG, low affinity IIb, receptor (CD32)
204122_at	TYROBP	TYRO protein tyrosine kinase binding protein
204527_at	MYO5A	myosin VA (heavy chain 12, myoxin)
219892_at	TM6SF1	transmembrane 6 superfamily member 1
212658_at	LHFPL2	lipoma HMGIC fusion partner-like 2
214770_at	MSR1	macrophage scavenger receptor 1
213553_x_at	APOC1	apolipoprotein C-I
210152_at	LILRB4	leukocyte immunoglobulin-like receptor, subfamily B (with TM and ITIM domains), member 4
212884_x_at	APOE	apolipoprotein E
203645_s_at	CD163	CD163 molecule
204416_x_at	APOC1	apolipoprotein C-I
214366_s_at	ALOX5	arachidonate 5-lipoxygenase
215049_x_at	CD163	CD163 molecule
210895_s_at	CD86	CD86 molecule
214511_x_at	FCGR1B	Fc fragment of IgG, high affinity Ib, receptor (CD64)
209949_at	NCF2	neutrophil cytosolic factor 2
210644_s_at	LAIR1	leukocyte-associated immunoglobulin-like receptor 1
205988_at	CD84	CD84 molecule
209933_s_at	CD300A	CD300a molecule
204588_s_at	SLC7A7	solute carrier family 7 (cationic amino acid transporter, y+ system), member 7
208018_s_at	HCK	hemopoietic cell kinase
201422_at	IFI30	interferon, gamma-inducible protein 30
202953_at	C1QB	complement component 1, q subcomponent, B chain
218232_at	C1QA	complement component 1, q subcomponent, A chain
204174_at	ALOX5AP	arachidonate 5-lipoxygenase-activating protein
203729_at	EMP3	epithelial membrane protein 3
215051_x_at	AIF1	allograft inflammatory factor 1
201721_s_at	LAPTM5	lysosomal protein transmembrane 5
202803_s_at	ITGB2	integrin, beta 2 (complement component 3 receptor 3 and 4 subunit)
209901_x_at	AIF1	allograft inflammatory factor 1
213095_x_at	AIF1	allograft inflammatory factor 1
202902_s_at	CTSS	cathepsin S
203923_s_at	CYBB	cytochrome b-245, beta polypeptide
210785_s_at	C1orf38	chromosome 1 open reading frame 38
204103_at	CCL4	chemokine (C-C motif) ligand 4
210146_x_at	LILRB2	leukocyte immunoglobulin-like receptor, subfamily B (with TM and ITIM domains), member 2
221698_s_at	CLEC7A	C-type lectin domain family 7, member A
215633_x_at	LST1	leukocyte specific transcript 1
203547_at	CD4	CD4 molecule
211581_x_at	LST1	leukocyte specific transcript 1
214181_x_at	LST1	leukocyte specific transcript 1
214574_x_at	LST1	leukocyte specific transcript 1
210629_x_at	LST1	leukocyte specific transcript 1
211582_x_at	LST1	leukocyte specific transcript 1
206214_at	PLA2G7	phospholipase A2, group VII (platelet-activating factor acetylhydrolase, plasma)
32128_at	CCL18	chemokine (C-C motif) ligand 18 (pulmonary and activation-regulated)
207697_x_at	LILRB2	leukocyte immunoglobulin-like receptor, subfamily B (with TM and ITIM domains), member 2
219282_s_at	TRPV2	transient receptor potential cation channel, subfamily V, member 2
205099_s_at	CCR1	chemokine (C-C motif) receptor 1
205685_at	CD86	CD86 molecule
203922_s_at	CYBB	cytochrome b-245, beta polypeptide
204436_at	PLEKHO2	pleckstrin homology domain containing, family O member 2
206420_at	IGSF6	immunoglobulin superfamily, member 6
205098_at	CCR1	chemokine (C-C motif) receptor 1
205686_s_at	CD86	CD86 molecule
220005_at	P2RY13	purinergic receptor P2Y, G-protein coupled, 13
204222_s_at	GLIPR1	GLI pathogenesis-related 1
221491_x_at	HLA-DRB1	Major histocompatibility complex, class II, DR beta 1
218109_s_at	MFSD1	major facilitator superfamily domain containing 1
203320_at	SH2B3	SH2B adaptor protein 3
220146_at	TLR7	toll-like receptor 7
216834_at	RGS1	regulator of G-protein signaling 1
202988_s_at	RGS1	regulator of G-protein signaling 1
204446_s_at	ALOX5	arachidonate 5-lipoxygenase
219947_at	CLEC4A	C-type lectin domain family 4, member A
214467_at	GPR65	G protein-coupled receptor 65
204959_at	MNDA	myeloid cell nuclear differentiation antigen
213566_at	RNASE6	ribonuclease, RNase A family, k6
208146_s_at	CPVL	carboxypeptidase, vitellogenic-like
219666_at	MS4A6A	membrane-spanning 4-domains, subfamily A, member 6A
206584_at	LY96	lymphocyte antigen 96
213537_at	HLA-DPA1	major histocompatibility complex, class II, DP alpha 1
213831_at	HLA-DQA1	major histocompatibility complex, class II, DQ alpha 1
211990_at	HLA-DPA1	major histocompatibility complex, class II, DP alpha 1
212999_x_at	HLA-DQB1	major histocompatibility complex, class II, DQ beta 1
204774_at	EVI2A	ecotropic viral integration site 2A
204438_at	MRC1	Mannose receptor, C type 1
219506_at	C1orf54	chromosome 1 open reading frame 54
201858_s_at	SRGN	serglycin
210982_s_at	HLA-DRA	major histocompatibility complex, class II, DR alpha
211656_x_at	HLA-DQB1	Major histocompatibility complex, class II, DQ beta 1
209619_at	CD74	CD74 molecule, major histocompatibility complex, class II invariant chain
209823_x_at	HLA-DQB1	major histocompatibility complex, class II, DQ beta 1
208894_at	HLA-DRA	major histocompatibility complex, class II, DR alpha
209312_x_at	HLA-DRB1	Major histocompatibility complex, class II, DR beta 1
204670_x_at	HLA-DRB1	Major histocompatibility complex, class II, DR beta 1
208306_x_at	HLA-DRB4	Major histocompatibility complex, class II, DR beta 4
215193_x_at	HLA-DRB1	Major histocompatibility complex, class II, DR beta 1
217478_s_at	HLA-DMA	major histocompatibility complex, class II, DM alpha
212671_s_at	HLA-DQA1	Major histocompatibility complex, class II, DQ alpha 1
212998_x_at	HLA-DQB1	Major histocompatibility complex, class II, DQ beta 1
217362_x_at	HLA-DRB4	Major histocompatibility complex, class II, DR beta 4
201137_s_at	HLA-DPB1	major histocompatibility complex, class II, DP beta 1
203932_at	HLA-DMB	major histocompatibility complex, class II, DM beta
211654_x_at	HLA-DQB1	major histocompatibility complex, class II, DQ beta 1
211991_s_at	HLA-DPA1	major histocompatibility complex, class II, DP alpha 1
202637_s_at	ICAM1	intercellular adhesion molecule 1
203523_at	LSP1	lymphocyte-specific protein 1
219505_at	CECR1	cat eye syndrome chromosome region, candidate 1
202638_s_at	ICAM1	intercellular adhesion molecule 1
210754_s_at	LYN	v-yes-1 Yamaguchi sarcoma viral related oncogene homolog
205147_x_at	NCF4	neutrophil cytosolic factor 4, 40kDa
207571_x_at	C1orf38	chromosome 1 open reading frame 38
219574_at	40969	membrane-associated ring finger (C3HC4) 1
209924_at	CCL18	chemokine (C-C motif) ligand 18 (pulmonary and activation-regulated)
207104_x_at	LILRB1	leukocyte immunoglobulin-like receptor, subfamily B (with TM and ITIM domains), member 1
211794_at	FYB	FYN binding protein
219385_at	SLAMF8	SLAM family member 8
219183_s_at	CYTH4	cytohesin 4
203828_s_at	IL32	interleukin 32
203760_s_at	SLA	Src-like-adaptor
203471_s_at	PLEK	pleckstrin
203761_at	SLA	Src-like-adaptor
209879_at	SELPLG	selectin P ligand
202663_at	WIPF1	WAS/WASL interacting protein family, member 1
203868_s_at	VCAM1	vascular cell adhesion molecule 1
211742_s_at	EVI2B	ecotropic viral integration site 2B
213160_at	DOCK2	dedicator of cytokinesis 2
202664_at	WIPF1	WAS/WASL interacting protein family, member 1
212588_at	PTPRC	protein tyrosine phosphatase, receptor type, C
206011_at	CASP1	caspase 1, apoptosis-related cysteine peptidase (interleukin 1, beta, convertase)
213416_at	ITGA4	integrin, alpha 4 (antigen CD49D, alpha 4 subunit of VLA-4 receptor)
Cluster 6 (n = 169)	Gene Symbol	Gene Title
212937_s_at	COL6A1	collagen, type VI, alpha 1
217369_at	IGHG1	immunoglobulin heavy constant gamma 1 (G1m marker)
213746_s_at	FLNA	filamin A, alpha
200859_x_at	FLNA	filamin A, alpha
214752_x_at	FLNA	filamin A, alpha
212158_at	SDC2	syndecan 2
219410_at	TMEM45A	transmembrane protein 45A
209209_s_at	FERMT2	fermitin family member 2
214212_x_at	FERMT2	fermitin family member 2
222235_s_at	CSGALNACT2	chondroitin sulfate N-acetylgalactosaminyltransferase 2
218559_s_at	MAFB	v-maf musculoaponeurotic fibrosarcoma oncogene homolog B (avian)
212813_at	JAM3	junctional adhesion molecule 3
212382_at	TCF4	transcription factor 4
213069_at	HEG1	HEG homolog 1 (zebrafish)
209550_at	NDN	necdin homolog (mouse)
212387_at	TCF4	transcription factor 4
213891_s_at	TCF4	transcription factor 4
203753_at	TCF4	transcription factor 4
212386_at	TCF4	transcription factor 4
202351_at	ITGAV	integrin, alpha V (vitronectin receptor, alpha polypeptide, antigen CD51)
209118_s_at	TUBA1A	tubulin, alpha 1a
204140_at	TPST1	tyrosylprotein sulfotransferase 1
204051_s_at	SFRP4	secreted frizzled-related protein 4
219315_s_at	TMEM204	transmembrane protein 204
203562_at	FEZ1	fasciculation and elongation protein zeta 1 (zygin I)
205880_at	PRKD1	protein kinase D1
217525_at	OLFML1	olfactomedin-like 1
207233_s_at	MITF	microphthalmia-associated transcription factor
212758_s_at	ZEB1	zinc finger E-box binding homeobox 1
205407_at	RECK	reversion-inducing-cysteine-rich protein with kazal motifs
222146_s_at	TCF4	transcription factor 4
212385_at	TCF4	transcription factor 4
204749_at	NAP1L3	nucleosome assembly protein 1-like 3
206101_at	ECM2	extracellular matrix protein 2, female organ and adipocyte specific
212764_at	ZEB1	zinc finger E-box binding homeobox 1
202008_s_at	NID1	nidogen 1
201667_at	GJA1	gap junction protein, alpha 1, 43kDa
208790_s_at	PTRF	polymerase I and transcript release factor
214701_s_at	FN1	fibronectin 1
213241_at	PLXNC1	plexin C1
204298_s_at	LOX	lysyl oxidase
204879_at	PDPN	podoplanin
201149_s_at	TIMP3	TIMP metallopeptidase inhibitor 3
202052_s_at	RAI14	retinoic acid induced 14
219489_s_at	RHBDL2	Rhomboid, veinlet-like 2 (Drosophila)
220092_s_at	ANTXR1	anthrax toxin receptor 1
214702_at	FN1	fibronectin 1
219102_at	RCN3	reticulocalbin 3, EF-hand calcium binding domain
211668_s_at	PLAU	plasminogen activator, urokinase
212344_at	SULF1	sulfatase 1
207426_s_at	TNFSF4	tumor necrosis factor (ligand) superfamily, member 4
207714_s_at	SERPINH1	serpin peptidase inhibitor, clade H (heat shock protein 47), member 1, (collagen binding protein 1)
201389_at	ITGA5	integrin, alpha 5 (fibronectin receptor, alpha polypeptide)
201430_s_at	DPYSL3	dihydropyrimidinase-like 3
210139_s_at	PMP22	peripheral myelin protein 22
217764_s_at	RAB31	RAB31, member RAS oncogene family
214927_at	ITGBL1	integrin, beta-like 1 (with EGF-like repeat domains)
214981_at	POSTN	periostin, osteoblast specific factor
202994_s_at	FBLN1	fibulin 1
208851_s_at	THY1	Thy-1 cell surface antigen
217763_s_at	RAB31	RAB31, member RAS oncogene family
218468_s_at	GREM1	gremlin 1
203417_at	MFAP2	microfibrillar-associated protein 2
203570_at	LOXL1	lysyl oxidase-like 1
222020_s_at	NTM	neurotrimin
61734_at	RCN3	reticulocalbin 3, EF-hand calcium binding domain
205479_s_at	PLAU	plasminogen activator, urokinase
205991_s_at	PRRX1	paired related homeobox 1
218854_at	DSE	dermatan sulfate epimerase
219778_at	ZFPM2	zinc finger protein, multitype 2
213010_at	PRKCDBP	protein kinase C, delta binding protein
218718_at	PDGFC	platelet derived growth factor C
209496_at	RARRES2	retinoic acid receptor responder (tazarotene induced) 2
209596_at	MXRA5	matrix-remodelling associated 5
209210_s_at	FERMT2	fermitin family member 2
209356_x_at	EFEMP2	EGF-containing fibulin-like extracellular matrix protein 2
208789_at	PTRF	polymerase I and transcript release factor
208850_s_at	THY1	Thy-1 cell surface antigen
207191_s_at	ISLR	immunoglobulin superfamily containing leucine-rich repeat
208782_at	FSTL1	follistatin-like 1
206580_s_at	EFEMP2	EGF-containing fibulin-like extracellular matrix protein 2
206796_at	WISP1	WNT1 inducible signaling pathway protein 1
206025_s_at	TNFAIP6	tumor necrosis factor, alpha-induced protein 6
206026_s_at	TNFAIP6	tumor necrosis factor, alpha-induced protein 6
205422_s_at	ITGBL1	integrin, beta-like 1 (with EGF-like repeat domains)
205547_s_at	TAGLN	transgelin
204620_s_at	VCAN	versican
205100_at	GFPT2	glutamine-fructose-6-phosphate transaminase 2
204589_at	NUAK1	NUAK family, SNF1-like kinase, 1
204619_s_at	VCAN	versican
204163_at	EMILIN1	elastin microfibril interfacer 1
204457_s_at	GAS1	growth arrest-specific 1
204114_at	NID2	nidogen 2 (osteonidogen)
204135_at	FILIP1L	filamin A interacting protein 1-like
203886_s_at	FBLN2	fibulin 2
204083_s_at	TPM2	tropomyosin 2 (beta)
202998_s_at	LOXL2	lysyl oxidase-like 2
203083_at	THBS2	thrombospondin 2
202766_s_at	FBN1	fibrillin 1
202995_s_at	FBLN1	fibulin 1
202465_at	PCOLCE	procollagen C-endopeptidase enhancer
202765_s_at	FBN1	fibrillin 1
202283_at	SERPINF1	serpin peptidase inhibitor, clade F (alpha-2 antiplasmin, pigment epithelium derived factor), member 1
202363_at	SPOCK1	sparc/osteonectin, cwcv and kazal-like domains proteoglycan (testican) 1
202202_s_at	LAMA4	laminin, alpha 4
202237_at	NNMT	nicotinamide N-methyltransferase
201787_at	FBLN1	fibulin 1
202007_at	NID1	nidogen 1
201431_s_at	DPYSL3	dihydropyrimidinase-like 3
201744_s_at	LUM	lumican
201150_s_at	TIMP3	TIMP metallopeptidase inhibitor 3
201185_at	HTRA1	HtrA serine peptidase 1
201147_s_at	TIMP3	TIMP metallopeptidase inhibitor 3
201148_s_at	TIMP3	TIMP metallopeptidase inhibitor 3
201069_at	MMP2	matrix metallopeptidase 2 (gelatinase A, 72kDa gelatinase, 72kDa type IV collagenase)
201105_at	LGALS1	lectin, galactoside-binding, soluble, 1
52651_at	COL8A2	collagen, type VIII, alpha 2
200665_s_at	SPARC	secreted protein, acidic, cysteine-rich (osteonectin)
200897_s_at	PALLD	palladin, cytoskeletal associated protein
221900_at	COL8A2	collagen, type VIII, alpha 2
37408_at	MRC2	mannose receptor, C type 2
221731_x_at	VCAN	versican
221898_at	PDPN	podoplanin
219773_at	NOX4	NADPH oxidase 4
221447_s_at	GLT8D2	glycosyltransferase 8 domain containing 2
219432_at	EVC	Ellis van Creveld syndrome
219561_at	COPZ2	coatomer protein complex, subunit zeta 2
218638_s_at	SPON2	spondin 2, extracellular matrix protein
219165_at	PDLIM2	PDZ and LIM domain 2 (mystique)
218469_at	GREM1	gremlin 1
218574_s_at	LMCD1	LIM and cysteine-rich domains 1
216442_x_at	FN1	fibronectin 1
217762_s_at	RAB31	RAB31, member RAS oncogene family
215446_s_at	LOX	lysyl oxidase
215646_s_at	VCAN	versican
213765_at	MFAP5	microfibrillar associated protein 5
213869_x_at	THY1	Thy-1 cell surface antigen
213543_at	SGCD	sarcoglycan, delta (35kDa dystrophin-associated glycoprotein)
213764_s_at	MFAP5	microfibrillar associated protein 5
213422_s_at	MXRA8	matrix-remodelling associated 8
213428_s_at	COL6A1	collagen, type VI, alpha 1
213139_at	SNAI2	snail homolog 2 (Drosophila)
213316_at	KIAA1462	KIAA1462
212667_at	SPARC	secreted protein, acidic, cysteine-rich (osteonectin)
213125_at	OLFML2B	olfactomedin-like 2B
212354_at	SULF1	sulfatase 1
212464_s_at	FN1	fibronectin 1
212091_s_at	COL6A1	collagen, type VI, alpha 1
212353_at	SULF1	sulfatase 1
212012_at	PXDN	peroxidasin homolog (Drosophila)
212013_at	PXDN	peroxidasin homolog (Drosophila)
211571_s_at	VCAN	versican
211719_x_at	FN1	fibronectin 1
210511_s_at	INHBA	inhibin, beta A
210809_s_at	POSTN	periostin, osteoblast specific factor
209955_s_at	FAP	fibroblast activation protein, alpha
210495_x_at	FN1	fibronectin 1
209651_at	TGFB1I1	transforming growth factor beta 1 induced transcript 1
209758_s_at	MFAP5	microfibrillar associated protein 5
202238_s_at	NNMT	nicotinamide N-methyltransferase
202273_at	PDGFRB	platelet-derived growth factor receptor, beta polypeptide
200906_s_at	PALLD	palladin, cytoskeletal associated protein
200907_s_at	PALLD	palladin, cytoskeletal associated protein
214492_at	SGCD	sarcoglycan, delta (35kDa dystrophin-associated glycoprotein)
210330_at	SGCD	sarcoglycan, delta (35kDa dystrophin-associated glycoprotein)
204926_at	INHBA	inhibin, beta A
212940_at	COL6A1	collagen, type VI, alpha 1
206470_at	PLXNC1	plexin C1
212154_at	SDC2	syndecan 2
Cluster 7 (n = 154)	Gene Symbol	Gene Title
217823_s_at	UBE2J1	ubiquitin-conjugating enzyme E2, J1 (UBC6 homolog, yeast)
201288_at	ARHGDIB	Rho GDP dissociation inhibitor (GDI) beta
204646_at	DPYD	dihydropyrimidine dehydrogenase
36030_at	IFFO1	intermediate filament family orphan 1
200986_at	SERPING1	serpin peptidase inhibitor, clade G (C1 inhibitor), member 1
201426_s_at	VIM	vimentin
209191_at	TUBB6	tubulin, beta 6
204456_s_at	GAS1	growth arrest-specific 1
212157_at	SDC2	syndecan 2
202208_s_at	ARL4C	ADP-ribosylation factor-like 4C
221276_s_at	SYNC	syncoilin, intermediate filament protein
214577_at	MAP1B	microtubule-associated protein 1B
206471_s_at	PLXNC1	plexin C1
209469_at	GPM6A	glycoprotein M6A
209470_s_at	GPM6A	glycoprotein M6A
203424_s_at	IGFBP5	insulin-like growth factor binding protein 5
209728_at	HLA-DRB4	Major histocompatibility complex, class II, DR beta 4
211958_at	IGFBP5	insulin-like growth factor binding protein 5
220979_s_at	ST6GALNAC5	ST6 (alpha-N-acetyl-neuraminyl-2,3-beta-galactosyl-1,3)-N-acetylgalactosaminide alpha-2,6-sialyltransferase 5
202948_at	IL1R1	interleukin 1 receptor, type I
204963_at	SSPN	sarcospan (Kras oncogene-associated gene)
209473_at	ENTPD1	ectonucleoside triphosphate diphosphohydrolase 1
213800_at	CFH	complement factor H
217767_at	C3	complement component 3
202207_at	ARL4C	ADP-ribosylation factor-like 4C
210089_s_at	LAMA4	laminin, alpha 4
209721_s_at	IFFO1	intermediate filament family orphan 1
210875_s_at	ZEB1	zinc finger E-box binding homeobox 1
221019_s_at	COLEC12	collectin sub-family member 12
204359_at	FLRT2	fibronectin leucine rich transmembrane protein 2
221773_at	ELK3	ELK3, ETS-domain protein (SRF accessory protein 2)
203603_s_at	ZEB2	zinc finger E-box binding homeobox 2
209683_at	FAM49A	family with sequence similarity 49, member A
221011_s_at	LBH	limb bud and heart development homolog (mouse)
202206_at	ARL4C	ADP-ribosylation factor-like 4C
218084_x_at	FXYD5	FXYD domain containing ion transport regulator 5
205168_at	DDR2	discoidin domain receptor tyrosine kinase 2
209264_s_at	TSPAN4	tetraspanin 4
208983_s_at	PECAM1	platelet/endothelial cell adhesion molecule
204221_x_at	GLIPR1	GLI pathogenesis-related 1
214085_x_at	GLIPR1	GLI pathogenesis-related 1
208981_at	PECAM1	platelet/endothelial cell adhesion molecule
209392_at	ENPP2	ectonucleotide pyrophosphatase/phosphodiesterase 2
210839_s_at	ENPP2	ectonucleotide pyrophosphatase/phosphodiesterase 2
221747_at	TNS1	tensin 1
203065_s_at	CAV1	caveolin 1, caveolae protein, 22kDa
203851_at	IGFBP6	insulin-like growth factor binding protein 6
221748_s_at	TNS1	tensin 1
218656_s_at	LHFP	lipoma HMGIC fusion partner
65718_at	GPR124	G protein-coupled receptor 124
210762_s_at	DLC1	deleted in liver cancer 1
212097_at	CAV1	caveolin 1, caveolae protein, 22kDa
212713_at	MFAP4	microfibrillar-associated protein 4
219134_at	ELTD1	EGF, latrophilin and seven transmembrane domain containing 1
204776_at	THBS4	thrombospondin 4
206481_s_at	LDB2	LIM domain binding 2
204115_at	GNG11	guanine nucleotide binding protein (G protein), gamma 11
204472_at	GEM	GTP binding protein overexpressed in skeletal muscle
203887_s_at	THBD	thrombomodulin
204069_at	MEIS1	Meis homeobox 1
201842_s_at	EFEMP1	EGF-containing fibulin-like extracellular matrix protein 1
201865_x_at	NR3C1	nuclear receptor subfamily 3, group C, member 1 (glucocorticoid receptor)
221565_s_at	CALHM2	calcium homeostasis modulator 2
57715_at	CALHM2	calcium homeostasis modulator 2
218573_at	MAGEH1	melanoma antigen family H, 1
204677_at	CDH5	cadherin 5, type 2 (vascular endothelium)
204940_at	PLN	phospholamban
218694_at	ARMCX1	armadillo repeat containing, X-linked 1
221246_x_at	TNS1	tensin 1
217838_s_at	EVL	Enah/Vasp-like
217967_s_at	FAM129A	family with sequence similarity 129, member A
213249_at	FBXL7	F-box and leucine-rich repeat protein 7
213910_at	IGFBP7	insulin-like growth factor binding protein 7
205206_at	KAL1	Kallmann syndrome 1 sequence
205582_s_at	GGT5	gamma-glutamyltransferase 5
208982_at	PECAM1	platelet/endothelial cell adhesion molecule
209263_x_at	TSPAN4	tetraspanin 4
217757_at	A2M	alpha-2-macroglobulin
221814_at	GPR124	G protein-coupled receptor 124
211671_s_at	NR3C1	nuclear receptor subfamily 3, group C, member 1 (glucocorticoid receptor)
216321_s_at	NR3C1	nuclear receptor subfamily 3, group C, member 1 (glucocorticoid receptor)
203817_at	GUCY1B3	guanylate cyclase 1, soluble, beta 3
204468_s_at	TIE1	tyrosine kinase with immunoglobulin-like and EGF-like domains 1
204964_s_at	SSPN	sarcospan (Kras oncogene-associated gene)
221942_s_at	GUCY1A3	guanylate cyclase 1, soluble, alpha 3
209656_s_at	TMEM47	transmembrane protein 47
210605_s_at	MFGE8	milk fat globule-EGF factor 8 protein
207266_x_at	RBMS1	RNA binding motif, single stranded interacting protein 1
209539_at	ARHGEF6	Rac/Cdc42 guanine nucleotide exchange factor (GEF) 6
201866_s_at	NR3C1	nuclear receptor subfamily 3, group C, member 1 (glucocorticoid receptor)
203748_x_at	RBMS1	RNA binding motif, single stranded interacting protein 1
212265_at	QKI	quaking homolog, KH domain RNA binding (mouse)
215127_s_at	RBMS1	RNA binding motif, single stranded interacting protein 1
212262_at	QKI	quaking homolog, KH domain RNA binding (mouse)
212263_at	QKI	quaking homolog, KH domain RNA binding (mouse)
209868_s_at	RBMS1	RNA binding motif, single stranded interacting protein 1
209948_at	KCNMB1	potassium large conductance calcium-activated channel, subfamily M, beta member 1
203010_at	STAT5A	signal transducer and activator of transcription 5A
204556_s_at	DZIP1	DAZ interacting protein 1
211966_at	COL4A2	collagen, type IV, alpha 2
213974_at	ADAMTSL3	ADAMTS-like 3
214438_at	HLX	H2.0-like homeobox
216005_at	TNC	Tenascin C
213122_at	TSPYL5	TSPY-like 5
213306_at	MPDZ	multiple PDZ domain protein
212526_at	SPG20	spastic paraplegia 20 (Troyer syndrome)
212730_at	SYNM	synemin, intermediate filament protein
211964_at	COL4A2	collagen, type IV, alpha 2
212233_at	MAP1B	microtubule-associated protein 1B
211276_at	TCEAL2	transcription elongation factor A (SII)-like 2
211555_s_at	GUCY1B3	guanylate cyclase 1, soluble, beta 3
210170_at	PDLIM3	PDZ and LIM domain 3
210510_s_at	NRP1	neuropilin 1
209655_s_at	TMEM47	transmembrane protein 47
209763_at	CHRDL1	chordin-like 1
206953_s_at	LPHN2	latrophilin 2
209621_s_at	PDLIM3	PDZ and LIM domain 3
204938_s_at	PLN	phospholamban
205079_s_at	MPDZ	multiple PDZ domain protein
204557_s_at	DZIP1	DAZ interacting protein 1
204688_at	SGCE	sarcoglycan, epsilon
203888_at	THBD	thrombomodulin
204400_at	EFS	embryonal Fyn-associated substrate
202291_s_at	MGP	matrix Gla protein
203238_s_at	NOTCH3	notch 3
222379_at	KCNE4	potassium voltage-gated channel, Isk-related family, member 4
200621_at	CSRP1	cysteine and glycine-rich protein 1
201843_s_at	EFEMP1	EGF-containing fibulin-like extracellular matrix protein 1
217966_s_at	FAM129A	family with sequence similarity 129, member A
220014_at	PRR16	proline rich 16
211959_at	IGFBP5	insulin-like growth factor binding protein 5
212624_s_at	CHN1	chimerin (chimaerin) 1
212950_at	GPR116	G protein-coupled receptor 116
213413_at	STON1	stonin 1
208131_s_at	PTGIS	prostaglandin I2 (prostacyclin) synthase
212951_at	GPR116	G protein-coupled receptor 116
201645_at	TNC	tenascin C
204030_s_at	SCHIP1	Schwannomin interacting protein 1
211597_s_at	HOPX	HOP homeobox
209348_s_at	MAF	v-maf musculoaponeurotic fibrosarcoma oncogene homolog (avian)
200795_at	SPARCL1	SPARC-like 1 (hevin)
212298_at	NRP1	neuropilin 1
213943_at	TWIST1	twist homolog 1 (Drosophila)
204604_at	CDK14	cyclin-dependent kinase 14
218871_x_at	CSGALNACT2	chondroitin sulfate N-acetylgalactosaminyltransferase 2
204052_s_at	SFRP4	secreted frizzled-related protein 4
204682_at	LTBP2	latent transforming growth factor beta binding protein 2
212822_at	HEG1	HEG homolog 1 (zebrafish)
204939_s_at	PLN	phospholamban
201162_at	IGFBP7	insulin-like growth factor binding protein 7
203688_at	PKD2	polycystic kidney disease 2 (autosomal dominant)
201163_s_at	IGFBP7	insulin-like growth factor binding protein 7
209946_at	VEGFC	vascular endothelial growth factor C
210517_s_at	AKAP12	A kinase (PRKA) anchor protein 12

## Sheet: Colon Images
Consensus Heatmaps
Other Statistics

## Sheet: Colon k = 7 genes
Cluster 1 (n = 92)	Gene Symbol	Gene Title
217145_at	IGK@ /// IGKC /// LOC652694	immunoglobulin kappa locus /// immunoglobulin kappa constant /// similar to Ig kappa chain V-I region HK102 precursor
206150_at	CD27	CD27 molecule
215176_x_at	IGKC	Immunoglobulin kappa constant
215214_at	IGLC1	Immunoglobulin lambda constant 1 (Mcg marker)
215118_s_at	IGHA1	Immunoglobulin heavy constant alpha 1
215121_x_at	IGLC1	Immunoglobulin lambda constant 1 (Mcg marker)
214916_x_at	IGK@	Immunoglobulin kappa locus
214973_x_at	IGHD	immunoglobulin heavy constant delta
214777_at	IGKV4-1	immunoglobulin kappa variable 4-1
214836_x_at	IGKC	Immunoglobulin kappa constant
214677_x_at	IGLC1	Immunoglobulin lambda constant 1 (Mcg marker)
214768_x_at	IGKC	Immunoglobulin kappa constant
213502_x_at	GUSBP11	Glucuronidase, beta pseudogene 11
214669_x_at	IGKC	Immunoglobulin kappa constant
211908_x_at	IGK@	Immunoglobulin kappa locus
212592_at	IGJ	immunoglobulin J polypeptide, linker protein for immunoglobulin alpha and mu polypeptides
211868_x_at	IGHA1 /// IGHA2 /// IGHD /// IGHG1 /// IGHG2 /// IGHG3 /// IGHM /// IGHV3-48 /// IGHV4-31 /// LOC100126583 /// LOC100291917	immunoglobulin heavy constant alpha 1 /// immunoglobulin heavy constant alpha 2 (A2m marker) /// immunoglobulin heavy constant delta /// immunoglobulin heavy constant gamma 1 (G1m marker) /// immunoglobulin heavy constant gamma 2 (G2m marker) /// immunoglobulin heavy constant gamma 3 (G3m marker) /// immunoglobulin heavy constant mu /// immunoglobulin heavy variable 3-48 /// immunoglobulin heavy …
211881_x_at	IGLJ3	immunoglobulin lambda joining 3
211798_x_at	IGLJ3	immunoglobulin lambda joining 3
211835_at	IGKV1-5	immunoglobulin kappa variable 1-5
211649_x_at	IGHA1 /// IGHG1 /// IGHM	immunoglobulin heavy constant alpha 1 /// immunoglobulin heavy constant gamma 1 (G1m marker) /// immunoglobulin heavy constant mu
211650_x_at	IGK@	Immunoglobulin kappa locus
211645_x_at	NA	Clone 135d11 anti-tetanus toxoid immunoglobulin light chain variable region
211647_x_at	IGHG1	Immunoglobulin heavy constant gamma 1 (G1m marker)
211643_x_at	IGKC	Immunoglobulin kappa constant
211644_x_at	IGKC	Immunoglobulin kappa constant
211641_x_at	IGHA1 /// IGHA2 /// IGHD /// IGHG1 /// IGHG3 /// IGHM /// IGHV3-48 /// IGHV4-31 /// LOC100291917	immunoglobulin heavy constant alpha 1 /// immunoglobulin heavy constant alpha 2 (A2m marker) /// immunoglobulin heavy constant delta /// immunoglobulin heavy constant gamma 1 (G1m marker) /// immunoglobulin heavy constant gamma 3 (G3m marker) /// immunoglobulin heavy constant mu /// immunoglobulin heavy variable 3-48 /// immunoglobulin heavy variable 4-31 /// hypothetical protein LOC100291917
211642_at	IGHG1 /// ZCWPW2	Immunoglobulin heavy constant gamma 1 (G1m marker) /// Zinc finger, CW type with PWWP domain 2
211637_x_at	IGHA1 /// IGHA2 /// IGHD /// IGHG1 /// IGHG3 /// IGHG4 /// IGHM /// IGHV3-23 /// IGHV4-31 /// IGHV4-59 /// LOC100126583	immunoglobulin heavy constant alpha 1 /// immunoglobulin heavy constant alpha 2 (A2m marker) /// immunoglobulin heavy constant delta /// immunoglobulin heavy constant gamma 1 (G1m marker) /// immunoglobulin heavy constant gamma 3 (G3m marker) /// immunoglobulin heavy constant gamma 4 (G4m marker) /// immunoglobulin heavy constant mu /// immunoglobulin heavy variable 3-23 /// immunoglobulin heavy …
211640_x_at	IGHV1-69	Immunoglobulin heavy variable 1-69
211634_x_at	IGHV1-69	Immunoglobulin heavy variable 1-69
211635_x_at	IGHV1-69	Immunoglobulin heavy variable 1-69
211430_s_at	IGHG1	Immunoglobulin heavy constant gamma 1 (G1m marker)
211633_x_at	IGHG1	Immunoglobulin heavy constant gamma 1 (G1m marker)
209138_x_at	IGLC1	Immunoglobulin lambda constant 1 (Mcg marker)
209374_s_at	IGHG1	Immunoglobulin heavy constant gamma 1 (G1m marker)
206641_at	TNFRSF17	tumor necrosis factor receptor superfamily, member 17
207734_at	LAX1	lymphocyte transmembrane adaptor 1
205267_at	POU2AF1	POU class 2 associating factor 1
206134_at	ADAMDEC1	ADAM-like, decysin 1
204269_at	PIM2	pim-2 oncogene
204562_at	IRF4	interferon regulatory factor 4
221651_x_at	IGKC	Immunoglobulin kappa constant
221671_x_at	IGKC	Immunoglobulin kappa constant
220306_at	FAM46C	family with sequence similarity 46, member C
221286_s_at	MZB1	Marginal zone B and B1 cell-specific protein
217480_x_at	IGKC	immunoglobulin kappa constant
219551_at	EAF2	ELL associated factor 2
217378_x_at	---	---
217384_x_at	IGHV3-48 /// IGKV3-20	Immunoglobulin heavy variable 3-48 /// Immunoglobulin kappa variable 3-20
217320_at	---	---
217360_x_at	IGHA1 /// IGHG1 /// IGHG3 /// IGHM /// IGHV4-31 /// LOC100510678	immunoglobulin heavy constant alpha 1 /// immunoglobulin heavy constant gamma 1 (G1m marker) /// immunoglobulin heavy constant gamma 3 (G3m marker) /// immunoglobulin heavy constant mu /// immunoglobulin heavy variable 4-31 /// hypothetical protein LOC100510678
217258_x_at	IGLV1-40 /// IGLV1-44	immunoglobulin lambda variable 1-40 /// immunoglobulin lambda variable 1-44
217281_x_at	IGHA1 /// IGHA2 /// IGHG1 /// IGHG2 /// IGHG3 /// IGHM /// IGHV4-31 /// LOC100126583 /// LOC100290036	immunoglobulin heavy constant alpha 1 /// immunoglobulin heavy constant alpha 2 (A2m marker) /// immunoglobulin heavy constant gamma 1 (G1m marker) /// immunoglobulin heavy constant gamma 2 (G2m marker) /// immunoglobulin heavy constant gamma 3 (G3m marker) /// immunoglobulin heavy constant mu /// immunoglobulin heavy variable 4-31 /// hypothetical LOC100126583 /// similar to hCG2038926
217236_x_at	IGHG1	Immunoglobulin heavy constant gamma 1 (G1m marker)
217239_x_at	LOC100508797	hypothetical protein LOC100508797
217227_x_at	IGLV1-40 /// IGLV1-44	immunoglobulin lambda variable 1-40 /// immunoglobulin lambda variable 1-44
217235_x_at	CKAP2	Cytoskeleton associated protein 2
217179_x_at	NA	Isolate P5_mB40_?LC immunoglobulin variable region
217198_x_at	IGHA2 /// IGHD /// IGHG1 /// LOC100126583 /// LOC100510361	immunoglobulin heavy constant alpha 2 (A2m marker) /// immunoglobulin heavy constant delta /// immunoglobulin heavy constant gamma 1 (G1m marker) /// hypothetical LOC100126583 /// putative V-set and immunoglobulin domain-containing protein 6-like
217148_x_at	IGLC1	Immunoglobulin lambda constant 1 (Mcg marker)
217157_x_at	IGK@ /// IGKC	immunoglobulin kappa locus /// immunoglobulin kappa constant
217022_s_at	IGHA1	Immunoglobulin heavy constant alpha 1
217084_at	IGHA1 /// IGHG1 /// IGHM /// IGHV3-23 /// IGHV4-31	immunoglobulin heavy constant alpha 1 /// immunoglobulin heavy constant gamma 1 (G1m marker) /// immunoglobulin heavy constant mu /// immunoglobulin heavy variable 3-23 /// immunoglobulin heavy variable 4-31
216853_x_at	IGLJ3	Immunoglobulin lambda joining 3
216984_x_at	CKAP2	Cytoskeleton associated protein 2
216576_x_at	IGK@ /// IGKC /// LOC652493 /// LOC652694	immunoglobulin kappa locus /// immunoglobulin kappa constant /// ig kappa chain V-I region HK102-like /// similar to Ig kappa chain V-I region HK102 precursor
216829_at	IGK@ /// IGKC /// LOC652493 /// LOC652694	immunoglobulin kappa locus /// immunoglobulin kappa constant /// ig kappa chain V-I region HK102-like /// similar to Ig kappa chain V-I region HK102 precursor
216560_x_at	IGL@	Immunoglobulin lambda locus
216573_at	IGLV1-40 /// IGLV1-44	immunoglobulin lambda variable 1-40 /// immunoglobulin lambda variable 1-44
216542_x_at	IGHA1 /// IGHG1 /// IGHM	immunoglobulin heavy constant alpha 1 /// immunoglobulin heavy constant gamma 1 (G1m marker) /// immunoglobulin heavy constant mu
216557_x_at	IGHA1 /// IGHD /// IGHG1 /// IGHG3 /// IGHM /// IGHV3-48 /// IGHV4-31 /// LOC100291917	immunoglobulin heavy constant alpha 1 /// immunoglobulin heavy constant delta /// immunoglobulin heavy constant gamma 1 (G1m marker) /// immunoglobulin heavy constant gamma 3 (G3m marker) /// immunoglobulin heavy constant mu /// immunoglobulin heavy variable 3-48 /// immunoglobulin heavy variable 4-31 /// hypothetical protein LOC100291917
216517_at	IGKV1D-8	immunoglobulin kappa variable 1D-8
216541_x_at	IGHG1 /// IGHM /// LOC100133862	immunoglobulin heavy constant gamma 1 (G1m marker) /// immunoglobulin heavy constant mu /// ig heavy chain V-I region V35-like
216491_x_at	IGHM	immunoglobulin heavy constant mu
216510_x_at	IGHA1 /// IGHG1 /// IGHM /// IGHV3-23 /// IGHV4-31	immunoglobulin heavy constant alpha 1 /// immunoglobulin heavy constant gamma 1 (G1m marker) /// immunoglobulin heavy constant mu /// immunoglobulin heavy variable 3-23 /// immunoglobulin heavy variable 4-31
216412_x_at	IGLV1-40	immunoglobulin lambda variable 1-40
216430_x_at	IGLV1-40 /// IGLV1-44	immunoglobulin lambda variable 1-40 /// immunoglobulin lambda variable 1-44
216365_x_at	IGLV3-19	immunoglobulin lambda variable 3-19
216401_x_at	---	---
215949_x_at	SCFV	Single-chain Fv fragment
216207_x_at	IGKV1D-13	Immunoglobulin kappa variable 1D-13
215777_at	IGLV4-60	immunoglobulin lambda variable 4-60
215946_x_at	IGLL3P	immunoglobulin lambda-like polypeptide 3, pseudogene
215379_x_at	CKAP2	Cytoskeleton associated protein 2
215565_at	---	---
205049_s_at	CD79A	CD79a molecule, immunoglobulin-associated alpha
211639_x_at	SKAP2	Src kinase associated phosphoprotein 2
221253_s_at	TXNDC5	Thioredoxin domain containing 5 (endoplasmic reticulum)
217168_s_at	HERPUD1	homocysteine-inducible, endoplasmic reticulum stress-inducible, ubiquitin-like domain member 1
217824_at	UBE2J1	ubiquitin-conjugating enzyme E2, J1 (UBC6 homolog, yeast)
217825_s_at	UBE2J1	ubiquitin-conjugating enzyme E2, J1 (UBC6 homolog, yeast)
Cluster 2 (n = 220)	Gene Symbol	Gene Title
209264_s_at	TSPAN4	tetraspanin 4
210510_s_at	NRP1	neuropilin 1
210990_s_at	LAMA4	laminin, alpha 4
217757_at	A2M	alpha-2-macroglobulin
204135_at	FILIP1L	filamin A interacting protein 1-like
209656_s_at	TMEM47	transmembrane protein 47
203748_x_at	RBMS1	RNA binding motif, single stranded interacting protein 1
209868_s_at	RBMS1	RNA binding motif, single stranded interacting protein 1
207266_x_at	RBMS1	RNA binding motif, single stranded interacting protein 1
215127_s_at	RBMS1	RNA binding motif, single stranded interacting protein 1
201842_s_at	EFEMP1	EGF-containing fibulin-like extracellular matrix protein 1
211555_s_at	GUCY1B3	guanylate cyclase 1, soluble, beta 3
208983_s_at	PECAM1	platelet/endothelial cell adhesion molecule
214981_at	POSTN	periostin, osteoblast specific factor
217767_at	C3	complement component 3
200906_s_at	PALLD	palladin, cytoskeletal associated protein
209721_s_at	IFFO1	intermediate filament family orphan 1
212486_s_at	FYN	FYN oncogene related to SRC, FGR, YES
202664_at	WIPF1	WAS/WASL interacting protein family, member 1
211671_s_at	NR3C1	nuclear receptor subfamily 3, group C, member 1 (glucocorticoid receptor)
216321_s_at	NR3C1	nuclear receptor subfamily 3, group C, member 1 (glucocorticoid receptor)
221773_at	ELK3	ELK3, ETS-domain protein (SRF accessory protein 2)
222235_s_at	CSGALNACT2	chondroitin sulfate N-acetylgalactosaminyltransferase 2
219410_at	TMEM45A	transmembrane protein 45A
221565_s_at	CALHM2	calcium homeostasis modulator 2
218854_at	DSE	dermatan sulfate epimerase
218871_x_at	CSGALNACT2	chondroitin sulfate N-acetylgalactosaminyltransferase 2
214085_x_at	GLIPR1	GLI pathogenesis-related 1
217369_at	IGHG1	immunoglobulin heavy constant gamma 1 (G1m marker)
212298_at	NRP1	neuropilin 1
213800_at	CFH	complement factor H
211668_s_at	PLAU	plasminogen activator, urokinase
212262_at	QKI	quaking homolog, KH domain RNA binding (mouse)
209474_s_at	ENTPD1	ectonucleoside triphosphate diphosphohydrolase 1
210105_s_at	FYN	FYN oncogene related to SRC, FGR, YES
209348_s_at	MAF	v-maf musculoaponeurotic fibrosarcoma oncogene homolog (avian)
209473_at	ENTPD1	ectonucleoside triphosphate diphosphohydrolase 1
208981_at	PECAM1	platelet/endothelial cell adhesion molecule
209263_x_at	TSPAN4	tetraspanin 4
204222_s_at	GLIPR1	GLI pathogenesis-related 1
207691_x_at	ENTPD1	ectonucleoside triphosphate diphosphohydrolase 1
203868_s_at	VCAM1	vascular cell adhesion molecule 1
204221_x_at	GLIPR1	GLI pathogenesis-related 1
203603_s_at	ZEB2	zinc finger E-box binding homeobox 2
203729_at	EMP3	epithelial membrane protein 3
202206_at	ARL4C	ADP-ribosylation factor-like 4C
202207_at	ARL4C	ADP-ribosylation factor-like 4C
201426_s_at	VIM	vimentin
201865_x_at	NR3C1	nuclear receptor subfamily 3, group C, member 1 (glucocorticoid receptor)
57715_at	CALHM2	calcium homeostasis modulator 2
200600_at	MSN	moesin
200986_at	SERPING1	serpin peptidase inhibitor, clade G (C1 inhibitor), member 1
210139_s_at	PMP22	peripheral myelin protein 22
212097_at	CAV1	caveolin 1, caveolae protein, 22kDa
202208_s_at	ARL4C	ADP-ribosylation factor-like 4C
203065_s_at	CAV1	caveolin 1, caveolae protein, 22kDa
212646_at	RFTN1	raftlin, lipid raft linker 1
206026_s_at	TNFAIP6	tumor necrosis factor, alpha-induced protein 6
213069_at	HEG1	HEG homolog 1 (zebrafish)
202238_s_at	NNMT	nicotinamide N-methyltransferase
205479_s_at	PLAU	plasminogen activator, urokinase
212950_at	GPR116	G protein-coupled receptor 116
219134_at	ELTD1	EGF, latrophilin and seven transmembrane domain containing 1
204677_at	CDH5	cadherin 5, type 2 (vascular endothelium)
208982_at	PECAM1	platelet/endothelial cell adhesion molecule
203888_at	THBD	thrombomodulin
204115_at	GNG11	guanine nucleotide binding protein (G protein), gamma 11
202948_at	IL1R1	interleukin 1 receptor, type I
203887_s_at	THBD	thrombomodulin
212624_s_at	CHN1	chimerin (chimaerin) 1
212951_at	GPR116	G protein-coupled receptor 116
202351_at	ITGAV	integrin, alpha V (vitronectin receptor, alpha polypeptide, antigen CD51)
206025_s_at	TNFAIP6	tumor necrosis factor, alpha-induced protein 6
220014_at	PRR16	proline rich 16
213139_at	SNAI2	snail homolog 2 (Drosophila)
201667_at	GJA1	gap junction protein, alpha 1, 43kDa
204298_s_at	LOX	lysyl oxidase
203167_at	TIMP2	TIMP metallopeptidase inhibitor 2
36030_at	IFFO1	intermediate filament family orphan 1
212385_at	TCF4	transcription factor 4
215446_s_at	LOX	lysyl oxidase
201105_at	LGALS1	lectin, galactoside-binding, soluble, 1
205991_s_at	PRRX1	paired related homeobox 1
206796_at	WISP1	WNT1 inducible signaling pathway protein 1
221898_at	PDPN	podoplanin
212263_at	QKI	quaking homolog, KH domain RNA binding (mouse)
212265_at	QKI	quaking homolog, KH domain RNA binding (mouse)
210762_s_at	DLC1	deleted in liver cancer 1
204140_at	TPST1	tyrosylprotein sulfotransferase 1
204879_at	PDPN	podoplanin
202237_at	NNMT	nicotinamide N-methyltransferase
204114_at	NID2	nidogen 2 (osteonidogen)
210089_s_at	LAMA4	laminin, alpha 4
214701_s_at	FN1	fibronectin 1
206953_s_at	LPHN2	latrophilin 2
204468_s_at	TIE1	tyrosine kinase with immunoglobulin-like and EGF-like domains 1
212822_at	HEG1	HEG homolog 1 (zebrafish)
213316_at	KIAA1462	KIAA1462
222020_s_at	NTM	neurotrimin
211966_at	COL4A2	collagen, type IV, alpha 2
212013_at	PXDN	peroxidasin homolog (Drosophila)
201389_at	ITGA5	integrin, alpha 5 (fibronectin receptor, alpha polypeptide)
202465_at	PCOLCE	procollagen C-endopeptidase enhancer
212091_s_at	COL6A1	collagen, type VI, alpha 1
218574_s_at	LMCD1	LIM and cysteine-rich domains 1
213428_s_at	COL6A1	collagen, type VI, alpha 1
201645_at	TNC	tenascin C
202052_s_at	RAI14	retinoic acid induced 14
210511_s_at	INHBA	inhibin, beta A
212012_at	PXDN	peroxidasin homolog (Drosophila)
209596_at	MXRA5	matrix-remodelling associated 5
209955_s_at	FAP	fibroblast activation protein, alpha
202998_s_at	LOXL2	lysyl oxidase-like 2
207714_s_at	SERPINH1	serpin peptidase inhibitor, clade H (heat shock protein 47), member 1, (collagen binding protein 1)
211964_at	COL4A2	collagen, type IV, alpha 2
213010_at	PRKCDBP	protein kinase C, delta binding protein
211571_s_at	VCAN	versican
215646_s_at	VCAN	versican
212344_at	SULF1	sulfatase 1
213125_at	OLFML2B	olfactomedin-like 2B
208851_s_at	THY1	Thy-1 cell surface antigen
209191_at	TUBB6	tubulin, beta 6
218638_s_at	SPON2	spondin 2, extracellular matrix protein
204620_s_at	VCAN	versican
208850_s_at	THY1	Thy-1 cell surface antigen
217764_s_at	RAB31	RAB31, member RAS oncogene family
210809_s_at	POSTN	periostin, osteoblast specific factor
213891_s_at	TCF4	transcription factor 4
202283_at	SERPINF1	serpin peptidase inhibitor, clade F (alpha-2 antiplasmin, pigment epithelium derived factor), member 1
203570_at	LOXL1	lysyl oxidase-like 1
201744_s_at	LUM	lumican
202202_s_at	LAMA4	laminin, alpha 4
202273_at	PDGFRB	platelet-derived growth factor receptor, beta polypeptide
203753_at	TCF4	transcription factor 4
213943_at	TWIST1	twist homolog 1 (Drosophila)
200665_s_at	SPARC	secreted protein, acidic, cysteine-rich (osteonectin)
200897_s_at	PALLD	palladin, cytoskeletal associated protein
202007_at	NID1	nidogen 1
202765_s_at	FBN1	fibrillin 1
201163_s_at	IGFBP7	insulin-like growth factor binding protein 7
201185_at	HTRA1	HtrA serine peptidase 1
221731_x_at	VCAN	versican
201069_at	MMP2	matrix metallopeptidase 2 (gelatinase A, 72kDa gelatinase, 72kDa type IV collagenase)
201162_at	IGFBP7	insulin-like growth factor binding protein 7
218469_at	GREM1	gremlin 1
218718_at	PDGFC	platelet derived growth factor C
212667_at	SPARC	secreted protein, acidic, cysteine-rich (osteonectin)
213869_x_at	THY1	Thy-1 cell surface antigen
212158_at	SDC2	syndecan 2
212353_at	SULF1	sulfatase 1
209496_at	RARRES2	retinoic acid receptor responder (tazarotene induced) 2
212154_at	SDC2	syndecan 2
205206_at	KAL1	Kallmann syndrome 1 sequence
208782_at	FSTL1	follistatin-like 1
202766_s_at	FBN1	fibrillin 1
204619_s_at	VCAN	versican
220092_s_at	ANTXR1	anthrax toxin receptor 1
210495_x_at	FN1	fibronectin 1
212354_at	SULF1	sulfatase 1
216442_x_at	FN1	fibronectin 1
218468_s_at	GREM1	gremlin 1
200907_s_at	PALLD	palladin, cytoskeletal associated protein
217762_s_at	RAB31	RAB31, member RAS oncogene family
217763_s_at	RAB31	RAB31, member RAS oncogene family
204457_s_at	GAS1	growth arrest-specific 1
204926_at	INHBA	inhibin, beta A
208790_s_at	PTRF	polymerase I and transcript release factor
205100_at	GFPT2	glutamine-fructose-6-phosphate transaminase 2
214438_at	HLX	H2.0-like homeobox
205582_s_at	GGT5	gamma-glutamyltransferase 5
209946_at	VEGFC	vascular endothelial growth factor C
222146_s_at	TCF4	transcription factor 4
211597_s_at	HOPX	HOP homeobox
219489_s_at	RHBDL2	Rhomboid, veinlet-like 2 (Drosophila)
221011_s_at	LBH	limb bud and heart development homolog (mouse)
211719_x_at	FN1	fibronectin 1
212464_s_at	FN1	fibronectin 1
219315_s_at	TMEM204	transmembrane protein 204
203083_at	THBS2	thrombospondin 2
212382_at	TCF4	transcription factor 4
212386_at	TCF4	transcription factor 4
212387_at	TCF4	transcription factor 4
207191_s_at	ISLR	immunoglobulin superfamily containing leucine-rich repeat
221447_s_at	GLT8D2	glycosyltransferase 8 domain containing 2
201148_s_at	TIMP3	TIMP metallopeptidase inhibitor 3
203851_at	IGFBP6	insulin-like growth factor binding protein 6
204589_at	NUAK1	NUAK family, SNF1-like kinase, 1
204682_at	LTBP2	latent transforming growth factor beta binding protein 2
219102_at	RCN3	reticulocalbin 3, EF-hand calcium binding domain
61734_at	RCN3	reticulocalbin 3, EF-hand calcium binding domain
211959_at	IGFBP5	insulin-like growth factor binding protein 5
220979_s_at	ST6GALNAC5	ST6 (alpha-N-acetyl-neuraminyl-2,3-beta-galactosyl-1,3)-N-acetylgalactosaminide alpha-2,6-sialyltransferase 5
209356_x_at	EFEMP2	EGF-containing fibulin-like extracellular matrix protein 2
219773_at	NOX4	NADPH oxidase 4
201149_s_at	TIMP3	TIMP metallopeptidase inhibitor 3
207426_s_at	TNFSF4	tumor necrosis factor (ligand) superfamily, member 4
202363_at	SPOCK1	sparc/osteonectin, cwcv and kazal-like domains proteoglycan (testican) 1
203886_s_at	FBLN2	fibulin 2
201147_s_at	TIMP3	TIMP metallopeptidase inhibitor 3
201150_s_at	TIMP3	TIMP metallopeptidase inhibitor 3
208789_at	PTRF	polymerase I and transcript release factor
204163_at	EMILIN1	elastin microfibril interfacer 1
219165_at	PDLIM2	PDZ and LIM domain 2 (mystique)
203238_s_at	NOTCH3	notch 3
203417_at	MFAP2	microfibrillar-associated protein 2
210605_s_at	MFGE8	milk fat globule-EGF factor 8 protein
37408_at	MRC2	mannose receptor, C type 2
211958_at	IGFBP5	insulin-like growth factor binding protein 5
206580_s_at	EFEMP2	EGF-containing fibulin-like extracellular matrix protein 2
213422_s_at	MXRA8	matrix-remodelling associated 8
212157_at	SDC2	syndecan 2
209118_s_at	TUBA1A	tubulin, alpha 1a
209210_s_at	FERMT2	fermitin family member 2
202995_s_at	FBLN1	fibulin 1
217525_at	OLFML1	olfactomedin-like 1
203817_at	GUCY1B3	guanylate cyclase 1, soluble, beta 3
206481_s_at	LDB2	LIM domain binding 2
218573_at	MAGEH1	melanoma antigen family H, 1
203688_at	PKD2	polycystic kidney disease 2 (autosomal dominant)
218656_s_at	LHFP	lipoma HMGIC fusion partner
Cluster 3 (n = 110)	Gene Symbol	Gene Title
205903_s_at	KCNN3	potassium intermediate/small conductance calcium-activated channel, subfamily N, member 3
206478_at	KIAA0125	KIAA0125
220059_at	STAP1	signal transducing adaptor family member 1
211663_x_at	PTGDS	prostaglandin D2 synthase 21kDa (brain)
212827_at	IGHG1	Immunoglobulin heavy constant gamma 1 (G1m marker)
208423_s_at	MSR1	macrophage scavenger receptor 1
221004_s_at	ITM2C	integral membrane protein 2C
211655_at	IGLC1	Immunoglobulin lambda constant 1 (Mcg marker)
215035_at	IGLC1	Immunoglobulin lambda constant 1 (Mcg marker)
211210_x_at	SH2D1A	SH2 domain containing 1A
215332_s_at	CD8B	CD8b molecule
214366_s_at	ALOX5	arachidonate 5-lipoxygenase
208594_x_at	LILRB3	Leukocyte immunoglobulin-like receptor, subfamily B (with TM and ITIM domains), member 3
211887_x_at	MSR1	macrophage scavenger receptor 1
203472_s_at	SLCO2B1	solute carrier organic anion transporter family, member 2B1
211557_x_at	SLCO2B1	solute carrier organic anion transporter family, member 2B1
206206_at	CD180	CD180 molecule
220093_at	ANTXR1	anthrax toxin receptor 1
210038_at	PRKCQ	protein kinase C, theta
214847_s_at	GPSM3	G-protein signaling modulator 3
221602_s_at	FAIM3	Fas apoptotic inhibitory molecule 3
209880_s_at	SELPLG	selectin P ligand
209881_s_at	LAT	Linker for activation of T cells
212874_at	APOE	Apolipoprotein E
212883_at	APOE	Apolipoprotein E
211648_at	IGHG1	Immunoglobulin heavy constant gamma 1 (G1m marker)
212873_at	HMHA1	histocompatibility (minor) HA-1
211209_x_at	SH2D1A	SH2 domain containing 1A
211211_x_at	SH2D1A	SH2 domain containing 1A
211189_x_at	CD84	CD84 molecule
211190_x_at	CD84	CD84 molecule
211133_x_at	LILRA6 /// LILRB3	leukocyte immunoglobulin-like receptor, subfamily A (with TM domain), member 6 /// leukocyte immunoglobulin-like receptor, subfamily B (with TM and ITIM domains), member 3
211135_x_at	LILRB3	leukocyte immunoglobulin-like receptor, subfamily B (with TM and ITIM domains), member 3
210370_s_at	LY9	lymphocyte antigen 9
210784_x_at	LILRA6 /// LILRB3	leukocyte immunoglobulin-like receptor, subfamily A (with TM domain), member 6 /// leukocyte immunoglobulin-like receptor, subfamily B (with TM and ITIM domains), member 3
210225_x_at	LILRB3	leukocyte immunoglobulin-like receptor, subfamily B (with TM and ITIM domains), member 3
210329_s_at	SGCD	sarcoglycan, delta (35kDa dystrophin-associated glycoprotein)
209995_s_at	TCL1A	T-cell leukemia/lymphoma 1A
210039_s_at	PRKCQ	protein kinase C, theta
208450_at	LGALS2	lectin, galactoside-binding, soluble, 2
209828_s_at	IL16	interleukin 16 (lymphocyte chemoattractant factor)
207979_s_at	CD8B	CD8b molecule
208206_s_at	RASGRP2	RAS guanyl releasing protein 2 (calcium and DAG-regulated)
207681_at	CXCR3	chemokine (C-X-C motif) receptor 3
207794_at	CCR2	chemokine (C-C motif) receptor 2
205902_at	KCNN3	potassium intermediate/small conductance calcium-activated channel, subfamily N, member 3
206398_s_at	CD19	CD19 molecule
205718_at	ITGB7	integrin, beta 7
205901_at	PNOC	prepronociceptin
205484_at	SIT1	signaling threshold regulating transmembrane adaptor 1
205639_at	AOAH	acyloxyacyl hydrolase (neutrophil)
205212_s_at	ACAP1	ArfGAP with coiled-coil, ankyrin repeat and PH domains 1
205297_s_at	CD79B	CD79b molecule, immunoglobulin-associated beta
204456_s_at	GAS1	growth arrest-specific 1
205039_s_at	IKZF1	IKAROS family zinc finger 1 (Ikaros)
204152_s_at	MFNG	MFNG O-fucosylpeptide 3-beta-N-acetylglucosaminyltransferase
204445_s_at	ALOX5	arachidonate 5-lipoxygenase
203426_s_at	IGFBP5	insulin-like growth factor binding protein 5
204116_at	IL2RG	interleukin 2 receptor, gamma
203402_at	KCNAB2	potassium voltage-gated channel, shaker-related subfamily, beta member 2
203425_s_at	IGFBP5	insulin-like growth factor binding protein 5
203331_s_at	INPP5D	inositol polyphosphate-5-phosphatase, 145kDa
203332_s_at	INPP5D	inositol polyphosphate-5-phosphatase, 145kDa
222292_at	CD40	CD40 molecule, TNF receptor superfamily member 5
39318_at	TCL1A	T-cell leukemia/lymphoma 1A
221969_at	PAX5	paired box 5
222285_at	IGHG1	Immunoglobulin heavy constant gamma 1 (G1m marker)
221080_s_at	DENND1C	DENN/MADD domain containing 1C
221715_at	NA	Protein-tyrosine kinase gene
220377_at	FAM30A	family with sequence similarity 30, member A
220423_at	PLA2G2D	phospholipase A2, group IID
218084_x_at	FXYD5	FXYD domain containing ion transport regulator 5
219528_s_at	BCL11B	B-cell CLL/lymphoma 11B (zinc finger protein)
217260_x_at	IGHG1 /// LOC100293559	Immunoglobulin heavy constant gamma 1 (G1m marker) /// Similar to hCG1812074
217326_x_at	IL23A	Interleukin 23, alpha subunit p19
217222_at	IGHG1	Immunoglobulin heavy constant gamma 1 (G1m marker)
217251_x_at	NA	Clone ds1-1 immunoglobulin lambda chain VJ region, (IGL)
217193_x_at	NA	IgG lambda light chain V-J-C region (clone Tgl11)
217217_at	SKAP2	Src kinase associated phosphoprotein 2
217180_at	NA	Isolate P5_mB40_?LC immunoglobulin variable region
217192_s_at	PRDM1	PR domain containing 1, with ZNF domain
217119_s_at	CXCR3	chemokine (C-X-C motif) receptor 3
217138_x_at	IGLC1	Immunoglobulin lambda constant 1 (Mcg marker)
217036_at	NA	Clone 338o08d anti-tetanus toxoid immunoglobulin light chain variable region
217083_at	NA	IgG heavy chain variable region (Vh26)
216892_at	IGHG1	Immunoglobulin heavy constant gamma 1 (G1m marker)
217034_at	NA	Clone 60a04 anti-tetanus toxoid immunoglobulin light chain variable region
216851_at	IGLJ3	Immunoglobulin lambda joining 3
216852_x_at	IGLJ3	Immunoglobulin lambda joining 3
216708_x_at	CKAP2	Cytoskeleton associated protein 2
216846_at	IGLJ3	Immunoglobulin lambda joining 3
216540_at	YME1L1	YME1-like 1 (S. cerevisiae)
216566_at	CKAP2	Cytoskeleton associated protein 2
216394_x_at	NA	Clone CPRF1-T2 immunoglobulin lambda chain VJ region, (IGL)
216495_x_at	NA	Clone ds1-1 immunoglobulin lambda chain VJ region, (IGL)
215621_s_at	IGK@	Immunoglobulin kappa locus
215967_s_at	LY9	lymphocyte antigen 9
215217_at	IGKC	Immunoglobulin kappa constant
215485_s_at	ICAM1	intercellular adhesion molecule 1
215036_at	IGLC1	Immunoglobulin lambda constant 1 (Mcg marker)
215151_at	DOCK10	dedicator of cytokinesis 10
213674_x_at	IGHG1	Immunoglobulin heavy constant gamma 1 (G1m marker)
214369_s_at	RASGRP2	RAS guanyl releasing protein 2 (calcium and DAG-regulated)
212940_at	COL6A1	collagen, type VI, alpha 1
213640_s_at	LOX	lysyl oxidase
212937_s_at	COL6A1	collagen, type VI, alpha 1
212938_at	COL6A1	collagen, type VI, alpha 1
35150_at	CD40	CD40 molecule, TNF receptor superfamily member 5
202523_s_at	SPOCK2	sparc/osteonectin, cwcv and kazal-like domains proteoglycan (testican) 2
202989_at	RGS1	regulator of G-protein signaling 1
Cluster 4 (n = 148)	Gene Symbol	Gene Title
211794_at	FYB	FYN binding protein
206682_at	CLEC10A	C-type lectin domain family 10, member A
206707_x_at	FAM65B	family with sequence similarity 65, member B
204153_s_at	MFNG	MFNG O-fucosylpeptide 3-beta-N-acetylglucosaminyltransferase
204265_s_at	GPSM3	G-protein signaling modulator 3
211748_x_at	PTGDS	prostaglandin D2 synthase 21kDa (brain)
219667_s_at	BANK1	B-cell scaffold protein with ankyrin repeats 1
210356_x_at	MS4A1	membrane-spanning 4-domains, subfamily A, member 1
217418_x_at	MS4A1	membrane-spanning 4-domains, subfamily A, member 1
213666_at	41158	septin 6
203915_at	CXCL9	chemokine (C-X-C motif) ligand 9
210164_at	GZMB	granzyme B (granzyme 2, cytotoxic T-lymphocyte-associated serine esterase 1)
204961_s_at	NCF1	Neutrophil cytosolic factor 1
214084_x_at	NCF1B	Neutrophil cytosolic factor 1B pseudogene
203470_s_at	PLEK	pleckstrin
211336_x_at	LILRB1	leukocyte immunoglobulin-like receptor, subfamily B (with TM and ITIM domains), member 1
216233_at	CD163	CD163 molecule
219159_s_at	SLAMF7	SLAM family member 7
207796_x_at	KLRD1	killer cell lectin-like receptor subfamily D, member 1
207795_s_at	KLRD1	killer cell lectin-like receptor subfamily D, member 1
202644_s_at	TNFAIP3	tumor necrosis factor, alpha-induced protein 3
204852_s_at	PTPN7	protein tyrosine phosphatase, non-receptor type 7
205599_at	TRAF1	TNF receptor-associated factor 1
214450_at	CTSW	cathepsin W
214339_s_at	MAP4K1	mitogen-activated protein kinase kinase kinase kinase 1
205504_at	BTK	Bruton agammaglobulinemia tyrosine kinase
205671_s_at	HLA-DOB	major histocompatibility complex, class II, DO beta
204674_at	LRMP	lymphoid-restricted membrane protein
210072_at	CCL19	chemokine (C-C motif) ligand 19
221601_s_at	FAIM3	Fas apoptotic inhibitory molecule 3
204192_at	CD37	CD37 molecule
204563_at	SELL	selectin L
205495_s_at	GNLY	granulysin
37145_at	GNLY	granulysin
207104_x_at	LILRB1	leukocyte immunoglobulin-like receptor, subfamily B (with TM and ITIM domains), member 1
214470_at	KLRB1	killer cell lectin-like receptor subfamily B, member 1
35974_at	LRMP	lymphoid-restricted membrane protein
205038_at	IKZF1	IKAROS family zinc finger 1 (Ikaros)
209480_at	HLA-DQB1	major histocompatibility complex, class II, DQ beta 1
213831_at	HLA-DQA1	major histocompatibility complex, class II, DQ alpha 1
209827_s_at	IL16	interleukin 16 (lymphocyte chemoattractant factor)
214054_at	DOK2	docking protein 2, 56kDa
221087_s_at	APOL3	apolipoprotein L, 3
215346_at	CD40	CD40 molecule, TNF receptor superfamily member 5
38149_at	ARHGAP25	Rho GTPase activating protein 25
204661_at	CD52	CD52 molecule
207339_s_at	LTB	lymphotoxin beta (TNF superfamily, member 3)
204118_at	CD48	CD48 molecule
204882_at	ARHGAP25	Rho GTPase activating protein 25
215925_s_at	CD72	CD72 molecule
219690_at	IGFLR1	IGF-like family receptor 1
204205_at	APOBEC3G	apolipoprotein B mRNA editing enzyme, catalytic polypeptide-like 3G
205488_at	GZMA	granzyme A (granzyme 1, cytotoxic T-lymphocyte-associated serine esterase 3)
210140_at	CST7	cystatin F (leukocystatin)
211469_s_at	CXCR6	chemokine (C-X-C motif) receptor 6
220005_at	P2RY13	purinergic receptor P2Y, G-protein coupled, 13
220577_at	GVINP1	GTPase, very large interferon inducible pseudogene 1
206974_at	CXCR6	chemokine (C-X-C motif) receptor 6
206991_s_at	CCR5	chemokine (C-C motif) receptor 5
205213_at	ACAP1	ArfGAP with coiled-coil, ankyrin repeat and PH domains 1
205285_s_at	FYB	FYN binding protein
206366_x_at	XCL1	chemokine (C motif) ligand 1
206545_at	CD28	CD28 molecule
206296_x_at	MAP4K1	mitogen-activated protein kinase kinase kinase kinase 1
206337_at	CCR7	chemokine (C-C motif) receptor 7
206118_at	STAT4	signal transducer and activator of transcription 4
206181_at	SLAMF1	signaling lymphocytic activation molecule family member 1
205821_at	KLRK1	killer cell lectin-like receptor subfamily K, member 1
205831_at	CD2	CD2 molecule
205798_at	IL7R	interleukin 7 receptor
205804_s_at	TRAF3IP3	TRAF3 interacting protein 3
205590_at	RASGRP1	RAS guanyl releasing protein 1 (calcium and DAG-regulated)
205758_at	CD8A	CD8a molecule
205291_at	IL2RB	interleukin 2 receptor, beta
205456_at	CD3E	CD3e molecule, epsilon (CD3-TCR complex)
204951_at	RHOH	ras homolog gene family, member H
204960_at	PTPRCAP	protein tyrosine phosphatase, receptor type, C-associated protein
204891_s_at	LCK	lymphocyte-specific protein tyrosine kinase
204923_at	SASH3	SAM and SH3 domain containing 3
204655_at	CCL5	chemokine (C-C motif) ligand 5
204890_s_at	LCK	lymphocyte-specific protein tyrosine kinase
204198_s_at	RUNX3	runt-related transcription factor 3
204613_at	PLCG2	phospholipase C, gamma 2 (phosphatidylinositol-specific)
203879_at	PIK3CD	phosphoinositide-3-kinase, catalytic, delta polypeptide
204197_s_at	RUNX3	runt-related transcription factor 3
64064_at	GIMAP5	GTPase, IMAP family member 5
1405_i_at	CCL5	chemokine (C-C motif) ligand 5
202524_s_at	SPOCK2	sparc/osteonectin, cwcv and kazal-like domains proteoglycan (testican) 2
221658_s_at	IL21R	interleukin 21 receptor
41577_at	PPP1R16B	protein phosphatase 1, regulatory (inhibitor) subunit 16B
220485_s_at	SIRPG	signal-regulatory protein gamma
221491_x_at	HLA-DRB1	Major histocompatibility complex, class II, DR beta 1
219812_at	PVRIG	poliovirus receptor related immunoglobulin domain containing
219971_at	IL21R	interleukin 21 receptor
218805_at	GIMAP5	GTPase, IMAP family member 5
219191_s_at	BIN2	bridging integrator 2
217143_s_at	YME1L1	YME1-like 1 (S. cerevisiae)
217147_s_at	TRAT1	T cell receptor associated transmembrane adaptor 1
214617_at	PRF1	perforin 1 (pore forming protein)
216191_s_at	YME1L1	YME1-like 1 (S. cerevisiae)
214551_s_at	CD7	CD7 molecule
214567_s_at	XCL2	Chemokine (C motif) ligand 2
213915_at	NKG7	natural killer cell group 7 sequence
214049_x_at	CD7	CD7 molecule
213603_s_at	RAC2	ras-related C3 botulinum toxin substrate 2 (rho family, small GTP binding protein Rac2)
213888_s_at	TRAF3IP3	TRAF3 interacting protein 3
213475_s_at	ITGAL	integrin, alpha L (antigen CD11A (p180), lymphocyte function-associated antigen 1; alpha polypeptide)
213539_at	CD3D	CD3d molecule, delta (CD3-TCR complex)
212999_x_at	HLA-DQB1	major histocompatibility complex, class II, DQ beta 1
213193_x_at	IL23A	Interleukin 23, alpha subunit p19
212415_at	41158	septin 6
212750_at	PPP1R16B	protein phosphatase 1, regulatory (inhibitor) subunit 16B
211339_s_at	ITK	IL2-inducible T-cell kinase
211795_s_at	FYB	FYN binding protein
211005_at	LAT	Linker for activation of T cells
211178_s_at	PSTPIP1	proline-serine-threonine phosphatase interacting protein 1
210915_x_at	IL23A	Interleukin 23, alpha subunit p19
210972_x_at	YME1L1	YME1-like 1 (S. cerevisiae)
210321_at	GZMH	granzyme H (cathepsin G-like 2, protein h-CCPX)
210439_at	ICOS	inducible T-cell co-stimulator
210116_at	SH2D1A	SH2 domain containing 1A
210279_at	GPR18	G protein-coupled receptor 18
209829_at	FAM65B	family with sequence similarity 65, member B
210031_at	CD247	CD247 molecule
209671_x_at	YME1L1	YME1-like 1 (S. cerevisiae)
209685_s_at	PRKCB	protein kinase C, beta
209083_at	CORO1A	coronin, actin binding protein, 1A
209670_at	TRAC	T cell receptor alpha constant
207957_s_at	PRKCB	protein kinase C, beta
208010_s_at	PTPN22	protein tyrosine phosphatase, non-receptor type 22 (lymphoid)
207677_s_at	NCF4	neutrophil cytosolic factor 4, 40kDa
207777_s_at	SP140	SP140 nuclear body protein
207419_s_at	RAC2	ras-related C3 botulinum toxin substrate 2 (rho family, small GTP binding protein Rac2)
207651_at	GPR171	G protein-coupled receptor 171
206804_at	CD3G	CD3g molecule, gamma (CD3-TCR complex)
206914_at	CRTAM	cytotoxic and regulatory T cell molecule
206666_at	GZMK	granzyme K (granzyme 3; tryptase II)
206761_at	CD96	CD96 molecule
211796_s_at	IL23A	Interleukin 23, alpha subunit p19
211902_x_at	YME1L1	YME1-like 1 (S. cerevisiae)
205692_s_at	CD38	CD38 molecule
206060_s_at	PTPN22	protein tyrosine phosphatase, non-receptor type 22 (lymphoid)
205147_x_at	NCF4	neutrophil cytosolic factor 4, 40kDa
213830_at	YME1L1	YME1-like 1 (S. cerevisiae)
206219_s_at	VAV1	vav 1 guanine nucleotide exchange factor
220418_at	UBASH3A	ubiquitin associated and SH3 domain containing A
214032_at	ZAP70	zeta-chain (TCR) associated protein kinase 70kDa
220704_at	IKZF1	IKAROS family zinc finger 1 (Ikaros)
Cluster 5 (n = 104)	Gene Symbol	Gene Title
207233_s_at	MITF	microphthalmia-associated transcription factor
204051_s_at	SFRP4	secreted frizzled-related protein 4
205422_s_at	ITGBL1	integrin, beta-like 1 (with EGF-like repeat domains)
221900_at	COL8A2	collagen, type VIII, alpha 2
201787_at	FBLN1	fibulin 1
202994_s_at	FBLN1	fibulin 1
65718_at	GPR124	G protein-coupled receptor 124
204604_at	CDK14	cyclin-dependent kinase 14
219432_at	EVC	Ellis van Creveld syndrome
210330_at	SGCD	sarcoglycan, delta (35kDa dystrophin-associated glycoprotein)
214543_x_at	QKI	quaking homolog, KH domain RNA binding (mouse)
214298_x_at	41158	septin 6
211502_s_at	CDK14	cyclin-dependent kinase 14
210517_s_at	AKAP12	A kinase (PRKA) anchor protein 12
222379_at	KCNE4	potassium voltage-gated channel, Isk-related family, member 4
217966_s_at	FAM129A	family with sequence similarity 129, member A
217967_s_at	FAM129A	family with sequence similarity 129, member A
214577_at	MAP1B	microtubule-associated protein 1B
204030_s_at	SCHIP1	Schwannomin interacting protein 1
214027_x_at	FAM48A	Family with sequence similarity 48, member A
212526_at	SPG20	spastic paraplegia 20 (Troyer syndrome)
202008_s_at	NID1	nidogen 1
210875_s_at	ZEB1	zinc finger E-box binding homeobox 1
204424_s_at	LMO3	LIM domain only 3 (rhombotin-like 2)
221747_at	TNS1	tensin 1
52651_at	COL8A2	collagen, type VIII, alpha 2
214927_at	ITGBL1	integrin, beta-like 1 (with EGF-like repeat domains)
219778_at	ZFPM2	zinc finger protein, multitype 2
209550_at	NDN	necdin homolog (mouse)
213765_at	MFAP5	microfibrillar associated protein 5
200795_at	SPARCL1	SPARC-like 1 (hevin)
203562_at	FEZ1	fasciculation and elongation protein zeta 1 (zygin I)
214702_at	FN1	fibronectin 1
218864_at	TNS1	tensin 1
205407_at	RECK	reversion-inducing-cysteine-rich protein with kazal motifs
205547_s_at	TAGLN	transgelin
219561_at	COPZ2	coatomer protein complex, subunit zeta 2
221019_s_at	COLEC12	collectin sub-family member 12
214752_x_at	FLNA	filamin A, alpha
218694_at	ARMCX1	armadillo repeat containing, X-linked 1
214212_x_at	FERMT2	fermitin family member 2
214492_at	SGCD	sarcoglycan, delta (35kDa dystrophin-associated glycoprotein)
213910_at	IGFBP7	insulin-like growth factor binding protein 7
213974_at	ADAMTSL3	ADAMTS-like 3
213746_s_at	FLNA	filamin A, alpha
213764_s_at	MFAP5	microfibrillar associated protein 5
213413_at	STON1	stonin 1
213543_at	SGCD	sarcoglycan, delta (35kDa dystrophin-associated glycoprotein)
213249_at	FBXL7	F-box and leucine-rich repeat protein 7
213306_at	MPDZ	multiple PDZ domain protein
212813_at	JAM3	junctional adhesion molecule 3
213122_at	TSPYL5	TSPY-like 5
212730_at	SYNM	synemin, intermediate filament protein
212758_s_at	ZEB1	zinc finger E-box binding homeobox 1
212233_at	MAP1B	microtubule-associated protein 1B
212713_at	MFAP4	microfibrillar-associated protein 4
210170_at	PDLIM3	PDZ and LIM domain 3
211276_at	TCEAL2	transcription elongation factor A (SII)-like 2
209763_at	CHRDL1	chordin-like 1
209948_at	KCNMB1	potassium large conductance calcium-activated channel, subfamily M, beta member 1
209655_s_at	TMEM47	transmembrane protein 47
209758_s_at	MFAP5	microfibrillar associated protein 5
209621_s_at	PDLIM3	PDZ and LIM domain 3
209651_at	TGFB1I1	transforming growth factor beta 1 induced transcript 1
209469_at	GPM6A	glycoprotein M6A
209470_s_at	GPM6A	glycoprotein M6A
208131_s_at	PTGIS	prostaglandin I2 (prostacyclin) synthase
209209_s_at	FERMT2	fermitin family member 2
205880_at	PRKD1	protein kinase D1
206101_at	ECM2	extracellular matrix protein 2, female organ and adipocyte specific
205132_at	ACTC1	actin, alpha, cardiac muscle 1
205168_at	DDR2	discoidin domain receptor tyrosine kinase 2
204964_s_at	SSPN	sarcospan (Kras oncogene-associated gene)
205079_s_at	MPDZ	multiple PDZ domain protein
204940_at	PLN	phospholamban
204963_at	SSPN	sarcospan (Kras oncogene-associated gene)
204938_s_at	PLN	phospholamban
204939_s_at	PLN	phospholamban
204749_at	NAP1L3	nucleosome assembly protein 1-like 3
204776_at	THBS4	thrombospondin 4
204557_s_at	DZIP1	DAZ interacting protein 1
204688_at	SGCE	sarcoglycan, epsilon
204400_at	EFS	embryonal Fyn-associated substrate
204556_s_at	DZIP1	DAZ interacting protein 1
204083_s_at	TPM2	tropomyosin 2 (beta)
204359_at	FLRT2	fibronectin leucine rich transmembrane protein 2
204052_s_at	SFRP4	secreted frizzled-related protein 4
204069_at	MEIS1	Meis homeobox 1
202291_s_at	MGP	matrix Gla protein
203424_s_at	IGFBP5	insulin-like growth factor binding protein 5
201843_s_at	EFEMP1	EGF-containing fibulin-like extracellular matrix protein 1
202222_s_at	DES	desmin
201430_s_at	DPYSL3	dihydropyrimidinase-like 3
201431_s_at	DPYSL3	dihydropyrimidinase-like 3
200621_at	CSRP1	cysteine and glycine-rich protein 1
200859_x_at	FLNA	filamin A, alpha
221246_x_at	TNS1	tensin 1
221276_s_at	SYNC	syncoilin, intermediate filament protein
216005_at	TNC	Tenascin C
221748_s_at	TNS1	tensin 1
221814_at	GPR124	G protein-coupled receptor 124
221942_s_at	GUCY1A3	guanylate cyclase 1, soluble, alpha 3
204472_at	GEM	GTP binding protein overexpressed in skeletal muscle
212764_at	ZEB1	zinc finger E-box binding homeobox 1
Cluster 6 (n = 212)	Gene Symbol	Gene Title
219836_at	ZBED2	zinc finger, BED-type containing 2
209606_at	CYTIP	cytohesin 1 interacting protein
209619_at	CD74	CD74 molecule, major histocompatibility complex, class II invariant chain
201866_s_at	NR3C1	nuclear receptor subfamily 3, group C, member 1 (glucocorticoid receptor)
209723_at	SERPINB9	serpin peptidase inhibitor, clade B (ovalbumin), member 9
203523_at	LSP1	lymphocyte-specific protein 1
202643_s_at	TNFAIP3	tumor necrosis factor, alpha-induced protein 3
218559_s_at	MAFB	v-maf musculoaponeurotic fibrosarcoma oncogene homolog B (avian)
218223_s_at	PLEKHO1	pleckstrin homology domain containing, family O member 1
219506_at	C1orf54	chromosome 1 open reading frame 54
201141_at	GPNMB	glycoprotein (transmembrane) nmb
213241_at	PLXNC1	plexin C1
209683_at	FAM49A	family with sequence similarity 49, member A
212829_at	PIP4K2A	phosphatidylinositol-5-phosphate 4-kinase, type II, alpha
203185_at	RASSF2	Ras association (RalGDS/AF-6) domain family member 2
203320_at	SH2B3	SH2B adaptor protein 3
206363_at	MAF	v-maf musculoaponeurotic fibrosarcoma oncogene homolog (avian)
209392_at	ENPP2	ectonucleotide pyrophosphatase/phosphodiesterase 2
210839_s_at	ENPP2	ectonucleotide pyrophosphatase/phosphodiesterase 2
205419_at	GPR183	G protein-coupled receptor 183
209539_at	ARHGEF6	Rac/Cdc42 guanine nucleotide exchange factor (GEF) 6
213416_at	ITGA4	integrin, alpha 4 (antigen CD49D, alpha 4 subunit of VLA-4 receptor)
205885_s_at	ITGA4	integrin, alpha 4 (antigen CD49D, alpha 4 subunit of VLA-4 receptor)
204236_at	FLI1	Friend leukemia virus integration 1
205884_at	ITGA4	integrin, alpha 4 (antigen CD49D, alpha 4 subunit of VLA-4 receptor)
202663_at	WIPF1	WAS/WASL interacting protein family, member 1
217028_at	CXCR4	chemokine (C-X-C motif) receptor 4
204446_s_at	ALOX5	arachidonate 5-lipoxygenase
204646_at	DPYD	dihydropyrimidine dehydrogenase
202988_s_at	RGS1	regulator of G-protein signaling 1
216834_at	RGS1	regulator of G-protein signaling 1
212636_at	QKI	quaking homolog, KH domain RNA binding (mouse)
216598_s_at	CCL2	chemokine (C-C motif) ligand 2
209879_at	SELPLG	selectin P ligand
210786_s_at	FLI1	Friend leukemia virus integration 1
209734_at	NCKAP1L	NCK-associated protein 1-like
208885_at	LCP1	lymphocyte cytosolic protein 1 (L-plastin)
210992_x_at	FCGR2C	Fc fragment of IgG, low affinity IIc, receptor for (CD32) (gene/pseudogene)
213566_at	RNASE6	ribonuclease, RNase A family, k6
215051_x_at	AIF1	allograft inflammatory factor 1
211919_s_at	CXCR4	chemokine (C-X-C motif) receptor 4
212588_at	PTPRC	protein tyrosine phosphatase, receptor type, C
210889_s_at	FCGR2B	Fc fragment of IgG, low affinity IIb, receptor (CD32)
210895_s_at	CD86	CD86 molecule
206470_at	PLXNC1	plexin C1
208146_s_at	CPVL	carboxypeptidase, vitellogenic-like
204174_at	ALOX5AP	arachidonate 5-lipoxygenase-activating protein
204204_at	SLC31A2	solute carrier family 31 (copper transporters), member 2
201859_at	SRGN	serglycin
203104_at	CSF1R	colony stimulating factor 1 receptor
220146_at	TLR7	toll-like receptor 7
220330_s_at	SAMSN1	SAM domain, SH3 domain and nuclear localization signals 1
204436_at	PLEKHO2	pleckstrin homology domain containing, family O member 2
204638_at	ACP5	acid phosphatase 5, tartrate resistant
220088_at	C5AR1	complement component 5a receptor 1
221698_s_at	CLEC7A	C-type lectin domain family 7, member A
219183_s_at	CYTH4	cytohesin 4
219243_at	GIMAP4	GTPase, IMAP family member 4
218404_at	SNX10	sorting nexin 10
218999_at	TMEM140	transmembrane protein 140
217078_s_at	CD300A	CD300a molecule
218232_at	C1QA	complement component 1, q subcomponent, A chain
215633_x_at	LST1	leukocyte specific transcript 1
216950_s_at	FCGR1A	Fc fragment of IgG, high affinity Ia, receptor (CD64)
214770_at	MSR1	macrophage scavenger receptor 1
215049_x_at	CD163	CD163 molecule
214560_at	FPR3	formyl peptide receptor 3
214574_x_at	LST1	leukocyte specific transcript 1
214467_at	GPR65	G protein-coupled receptor 65
214511_x_at	FCGR1B	Fc fragment of IgG, high affinity Ib, receptor (CD64)
214038_at	CCL8	chemokine (C-C motif) ligand 8
214181_x_at	LST1	leukocyte specific transcript 1
213553_x_at	APOC1	apolipoprotein C-I
213733_at	MYO1F	myosin IF
213095_x_at	AIF1	allograft inflammatory factor 1
213160_at	DOCK2	dedicator of cytokinesis 2
212671_s_at	HLA-DQA1	Major histocompatibility complex, class II, DQ alpha 1
212884_x_at	APOE	apolipoprotein E
211582_x_at	LST1	leukocyte specific transcript 1
211742_s_at	EVI2B	ecotropic viral integration site 2B
211395_x_at	FCGR2C	Fc fragment of IgG, low affinity IIc, receptor for (CD32) (gene/pseudogene)
211581_x_at	LST1	leukocyte specific transcript 1
210644_s_at	LAIR1	leukocyte-associated immunoglobulin-like receptor 1
210785_s_at	C1orf38	chromosome 1 open reading frame 38
210184_at	ITGAX	integrin, alpha X (complement component 3 receptor 4 subunit)
210629_x_at	LST1	leukocyte specific transcript 1
210152_at	LILRB4	leukocyte immunoglobulin-like receptor, subfamily B (with TM and ITIM domains), member 4
210176_at	TLR1	toll-like receptor 1
209949_at	NCF2	neutrophil cytosolic factor 2
210146_x_at	LILRB2	leukocyte immunoglobulin-like receptor, subfamily B (with TM and ITIM domains), member 2
209906_at	C3AR1	complement component 3a receptor 1
209933_s_at	CD300A	CD300a molecule
208438_s_at	FGR	Gardner-Rasheed feline sarcoma viral (v-fgr) oncogene homolog
209901_x_at	AIF1	allograft inflammatory factor 1
208018_s_at	HCK	hemopoietic cell kinase
208092_s_at	FAM49A	family with sequence similarity 49, member A
207571_x_at	C1orf38	chromosome 1 open reading frame 38
207697_x_at	LILRB2	leukocyte immunoglobulin-like receptor, subfamily B (with TM and ITIM domains), member 2
206471_s_at	PLXNC1	plexin C1
206715_at	TFEC	transcription factor EC
206214_at	PLA2G7	phospholipase A2, group VII (platelet-activating factor acetylhydrolase, plasma)
206420_at	IGSF6	immunoglobulin superfamily, member 6
205859_at	LY86	lymphocyte antigen 86
205988_at	CD84	CD84 molecule
205686_s_at	CD86	CD86 molecule
205786_s_at	ITGAM	integrin, alpha M (complement component 3 receptor 3 subunit)
205681_at	BCL2A1	BCL2-related protein A1
205685_at	CD86	CD86 molecule
205269_at	LCP2	lymphocyte cytosolic protein 2 (SH2 domain containing leukocyte protein of 76kDa)
205270_s_at	LCP2	lymphocyte cytosolic protein 2 (SH2 domain containing leukocyte protein of 76kDa)
205119_s_at	FPR1	formyl peptide receptor 1
205159_at	CSF2RB	colony stimulating factor 2 receptor, beta, low-affinity (granulocyte-macrophage)
205099_s_at	CCR1	chemokine (C-C motif) receptor 1
205114_s_at	CCL3	Chemokine (C-C motif) ligand 3
204959_at	MNDA	myeloid cell nuclear differentiation antigen
205098_at	CCR1	chemokine (C-C motif) receptor 1
204924_at	TLR2	toll-like receptor 2
204929_s_at	VAMP5	vesicle-associated membrane protein 5 (myobrevin)
204787_at	VSIG4	V-set and immunoglobulin domain containing 4
204912_at	IL10RA	interleukin 10 receptor, alpha
204588_s_at	SLC7A7	solute carrier family 7 (cationic amino acid transporter, y+ system), member 7
204774_at	EVI2A	ecotropic viral integration site 2A
204416_x_at	APOC1	apolipoprotein C-I
204527_at	MYO5A	myosin VA (heavy chain 12, myoxin)
204220_at	GMFG	glia maturation factor, gamma
204232_at	FCER1G	Fc fragment of IgE, high affinity I, receptor for; gamma polypeptide
204103_at	CCL4	chemokine (C-C motif) ligand 4
204122_at	TYROBP	TYRO protein tyrosine kinase binding protein
204006_s_at	FCGR3B	Fc fragment of IgG, low affinity IIIb, receptor (CD16b)
204007_at	FCGR3B	Fc fragment of IgG, low affinity IIIb, receptor (CD16b)
203922_s_at	CYBB	cytochrome b-245, beta polypeptide
203923_s_at	CYBB	cytochrome b-245, beta polypeptide
203760_s_at	SLA	Src-like-adaptor
203761_at	SLA	Src-like-adaptor
203561_at	FCGR2A	Fc fragment of IgG, low affinity IIa, receptor (CD32)
203645_s_at	CD163	CD163 molecule
203473_at	SLCO2B1	solute carrier organic anion transporter family, member 2B1
203547_at	CD4	CD4 molecule
203416_at	CD53	CD53 molecule
203471_s_at	PLEK	pleckstrin
203381_s_at	APOE	apolipoprotein E
203382_s_at	APOE	apolipoprotein E
202953_at	C1QB	complement component 1, q subcomponent, B chain
202957_at	HCLS1	hematopoietic cell-specific Lyn substrate 1
202800_at	SLC1A3	solute carrier family 1 (glial high affinity glutamate transporter), member 3
202803_s_at	ITGB2	integrin, beta 2 (complement component 3 receptor 3 and 4 subunit)
202638_s_at	ICAM1	intercellular adhesion molecule 1
202665_s_at	WIPF1	WAS/WASL interacting protein family, member 1
202087_s_at	CTSL1	cathepsin L1
202637_s_at	ICAM1	intercellular adhesion molecule 1
201847_at	LIPA	lipase A, lysosomal acid, cholesterol esterase
201858_s_at	SRGN	serglycin
201721_s_at	LAPTM5	lysosomal protein transmembrane 5
201743_at	CD14	CD14 molecule
201422_at	IFI30	interferon, gamma-inducible protein 30
201720_s_at	LAPTM5	lysosomal protein transmembrane 5
32128_at	CCL18	chemokine (C-C motif) ligand 18 (pulmonary and activation-regulated)
44673_at	SIGLEC1	sialic acid binding Ig-like lectin 1, sialoadhesin
221724_s_at	CLEC4A	C-type lectin domain family 4, member A
222218_s_at	PILRA	paired immunoglobin-like type 2 receptor alpha
221210_s_at	NPL	N-acetylneuraminate pyruvate lyase (dihydrodipicolinate synthase)
221581_s_at	LAT2	linker for activation of T cells family, member 2
219892_at	TM6SF1	transmembrane 6 superfamily member 1
219947_at	CLEC4A	C-type lectin domain family 4, member A
219666_at	MS4A6A	membrane-spanning 4-domains, subfamily A, member 6A
219788_at	PILRA	paired immunoglobin-like type 2 receptor alpha
219593_at	SLC15A3	solute carrier family 15, member 3
219607_s_at	MS4A4A	membrane-spanning 4-domains, subfamily A, member 4
219519_s_at	SIGLEC1	sialic acid binding Ig-like lectin 1, sialoadhesin
219574_at	40969	membrane-associated ring finger (C3HC4) 1
219386_s_at	SLAMF8	SLAM family member 8
219505_at	CECR1	cat eye syndrome chromosome region, candidate 1
219282_s_at	TRPV2	transient receptor potential cation channel, subfamily V, member 2
219385_at	SLAMF8	SLAM family member 8
211192_s_at	CD84	CD84 molecule
212658_at	LHFPL2	lipoma HMGIC fusion partner-like 2
208071_s_at	LAIR1	leukocyte-associated immunoglobulin-like receptor 1
209924_at	CCL18	chemokine (C-C motif) ligand 18 (pulmonary and activation-regulated)
219777_at	GIMAP6	GTPase, IMAP family member 6
209201_x_at	CXCR4	chemokine (C-X-C motif) receptor 4
209732_at	CLEC2B	C-type lectin domain family 2, member B
204438_at	MRC1	Mannose receptor, C type 1
206584_at	LY96	lymphocyte antigen 96
218109_s_at	MFSD1	major facilitator superfamily domain containing 1
219279_at	DOCK10	dedicator of cytokinesis 10
213415_at	CLIC2	chloride intracellular channel 2
217838_s_at	EVL	Enah/Vasp-like
201137_s_at	HLA-DPB1	major histocompatibility complex, class II, DP beta 1
212587_s_at	PTPRC	protein tyrosine phosphatase, receptor type, C
204834_at	FGL2	fibrinogen-like 2
209795_at	CD69	CD69 molecule
201288_at	ARHGDIB	Rho GDP dissociation inhibitor (GDI) beta
207238_s_at	PTPRC	protein tyrosine phosphatase, receptor type, C
216250_s_at	LPXN	leupaxin
211654_x_at	HLA-DQB1	major histocompatibility complex, class II, DQ beta 1
213537_at	HLA-DPA1	major histocompatibility complex, class II, DP alpha 1
34210_at	CD52	CD52 molecule
212998_x_at	HLA-DQB1	Major histocompatibility complex, class II, DQ beta 1
203932_at	HLA-DMB	major histocompatibility complex, class II, DM beta
217362_x_at	HLA-DRB4	Major histocompatibility complex, class II, DR beta 4
211656_x_at	HLA-DQB1	Major histocompatibility complex, class II, DQ beta 1
211990_at	HLA-DPA1	major histocompatibility complex, class II, DP alpha 1
211991_s_at	HLA-DPA1	major histocompatibility complex, class II, DP alpha 1
204670_x_at	HLA-DRB1	Major histocompatibility complex, class II, DR beta 1
208894_at	HLA-DRA	major histocompatibility complex, class II, DR alpha
209312_x_at	HLA-DRB1	Major histocompatibility complex, class II, DR beta 1
210982_s_at	HLA-DRA	major histocompatibility complex, class II, DR alpha
215193_x_at	HLA-DRB1	Major histocompatibility complex, class II, DR beta 1
208306_x_at	HLA-DRB4	Major histocompatibility complex, class II, DR beta 4
209823_x_at	HLA-DQB1	major histocompatibility complex, class II, DQ beta 1
206978_at	CCR2	chemokine (C-C motif) receptor 2
218870_at	ARHGAP15	Rho GTPase activating protein 15
Cluster 7 (n = 131)	Gene Symbol	Gene Title
213975_s_at	LYZ	lysozyme
208296_x_at	TNFAIP8	tumor necrosis factor, alpha-induced protein 8
210260_s_at	TNFAIP8	tumor necrosis factor, alpha-induced protein 8
219118_at	FKBP11	FK506 binding protein 11, 19 kDa
219117_s_at	FKBP11	FK506 binding protein 11, 19 kDa
212311_at	SEL1L3	sel-1 suppressor of lin-12-like 3 (C. elegans)
212314_at	SEL1L3	sel-1 suppressor of lin-12-like 3 (C. elegans)
209728_at	HLA-DRB4	Major histocompatibility complex, class II, DR beta 4
206513_at	AIM2	absent in melanoma 2
204502_at	SAMHD1	SAM domain and HD domain 1
202910_s_at	CD97	CD97 molecule
219045_at	RHOF	ras homolog gene family, member F (in filopodia)
209546_s_at	APOL1	apolipoprotein L, 1
203508_at	TNFRSF1B	tumor necrosis factor receptor superfamily, member 1B
210538_s_at	BIRC3	baculoviral IAP repeat-containing 3
217823_s_at	UBE2J1	ubiquitin-conjugating enzyme E2, J1 (UBC6 homolog, yeast)
217826_s_at	UBE2J1	ubiquitin-conjugating enzyme E2, J1 (UBC6 homolog, yeast)
221059_s_at	CHST6	Carbohydrate (N-acetylglucosamine 6-O) sulfotransferase 6
213797_at	RSAD2	radical S-adenosyl methionine domain containing 2
213932_x_at	HLA-A	major histocompatibility complex, class I, A
212613_at	BTN3A2	butyrophilin, subfamily 3, member A2
213294_at	EIF2AK2	eukaryotic translation initiation factor 2-alpha kinase 2
211799_x_at	HLA-C	major histocompatibility complex, class I, C
211911_x_at	HLA-B	major histocompatibility complex, class I, B
211529_x_at	HLA-G	major histocompatibility complex, class I, G
211530_x_at	HLA-G	major histocompatibility complex, class I, G
211368_s_at	CASP1	caspase 1, apoptosis-related cysteine peptidase (interleukin 1, beta, convertase)
211528_x_at	HLA-G	major histocompatibility complex, class I, G
211366_x_at	CASP1	caspase 1, apoptosis-related cysteine peptidase (interleukin 1, beta, convertase)
211367_s_at	CASP1	caspase 1, apoptosis-related cysteine peptidase (interleukin 1, beta, convertase)
210797_s_at	OASL	2'-5'-oligoadenylate synthetase-like
211122_s_at	CXCL11	chemokine (C-X-C motif) ligand 11
210514_x_at	HLA-G	major histocompatibility complex, class I, G
210754_s_at	LYN	v-yes-1 Yamaguchi sarcoma viral related oncogene homolog
209970_x_at	CASP1	caspase 1, apoptosis-related cysteine peptidase (interleukin 1, beta, convertase)
210163_at	CXCL11	chemokine (C-X-C motif) ligand 11
209846_s_at	BTN3A2	butyrophilin, subfamily 3, member A2
209969_s_at	STAT1	signal transducer and activator of transcription 1, 91kDa
209417_s_at	IFI35	interferon-induced protein 35
209770_at	BTN3A1	butyrophilin, subfamily 3, member A1
209040_s_at	PSMB8	proteasome (prosome, macropain) subunit, beta type, 8 (large multifunctional peptidase 7)
209140_x_at	HLA-B	major histocompatibility complex, class I, B
208812_x_at	HLA-C	major histocompatibility complex, class I, C
208829_at	TAPBP	TAP binding protein (tapasin)
208436_s_at	IRF7	interferon regulatory factor 7
208729_x_at	HLA-B	major histocompatibility complex, class I, B
206553_at	OAS2	2'-5'-oligoadenylate synthetase 2, 69/71kDa
207485_x_at	BTN3A1	butyrophilin, subfamily 3, member A1
206011_at	CASP1	caspase 1, apoptosis-related cysteine peptidase (interleukin 1, beta, convertase)
206082_at	HCP5	HLA complex P5
205660_at	OASL	2'-5'-oligoadenylate synthetase-like
205890_s_at	UBD	Ubiquitin D
205552_s_at	OAS1	2',5'-oligoadenylate synthetase 1, 40/46kDa
205569_at	LAMP3	lysosomal-associated membrane protein 3
204994_at	MX2	myxovirus (influenza virus) resistance 2 (mouse)
205483_s_at	ISG15	ISG15 ubiquitin-like modifier
204821_at	BTN3A3	butyrophilin, subfamily 3, member A3
204972_at	OAS2	2'-5'-oligoadenylate synthetase 2, 69/71kDa
204806_x_at	HLA-F	major histocompatibility complex, class I, F
204820_s_at	BTN3A3	Butyrophilin, subfamily 3, member A3
204533_at	CXCL10	chemokine (C-X-C motif) ligand 10
204747_at	IFIT3	interferon-induced protein with tetratricopeptide repeats 3
204415_at	IFI6	interferon, alpha-inducible protein 6
204439_at	IFI44L	interferon-induced protein 44-like
204211_x_at	EIF2AK2	eukaryotic translation initiation factor 2-alpha kinase 2
204279_at	PSMB9	proteasome (prosome, macropain) subunit, beta type, 9 (large multifunctional peptidase 2)
204057_at	IRF8	interferon regulatory factor 8
204070_at	RARRES3	retinoic acid receptor responder (tazarotene induced) 3
203828_s_at	IL32	interleukin 32
203882_at	IRF9	interferon regulatory factor 9
203595_s_at	IFIT5	interferon-induced protein with tetratricopeptide repeats 5
203596_s_at	IFIT5	interferon-induced protein with tetratricopeptide repeats 5
203153_at	IFIT1	interferon-induced protein with tetratricopeptide repeats 1
203236_s_at	LGALS9	lectin, galactoside-binding, soluble, 9
202901_x_at	CTSS	cathepsin S
202902_s_at	CTSS	cathepsin S
202659_at	PSMB10	proteasome (prosome, macropain) subunit, beta type, 10
202869_at	OAS1	2',5'-oligoadenylate synthetase 1, 40/46kDa
202531_at	IRF1	interferon regulatory factor 1
202625_at	LYN	v-yes-1 Yamaguchi sarcoma viral related oncogene homolog
202430_s_at	PLSCR1	phospholipid scramblase 1
202446_s_at	PLSCR1	phospholipid scramblase 1
202307_s_at	TAP1	transporter 1, ATP-binding cassette, sub-family B (MDR/TAP)
202411_at	IFI27	interferon, alpha-inducible protein 27
202269_x_at	GBP1	guanylate binding protein 1, interferon-inducible, 67kDa
202270_at	GBP1	guanylate binding protein 1, interferon-inducible, 67kDa
201891_s_at	B2M	beta-2-microglobulin
202086_at	MX1	myxovirus (influenza virus) resistance 1, interferon-inducible protein p78 (mouse)
201601_x_at	IFITM1	interferon induced transmembrane protein 1 (9-27)
201649_at	UBE2L6	ubiquitin-conjugating enzyme E2L 6
200905_x_at	HLA-E	major histocompatibility complex, class I, E
201487_at	CTSC	cathepsin C
200887_s_at	STAT1	signal transducer and activator of transcription 1, 91kDa
200904_at	HLA-E	major histocompatibility complex, class I, E
AFFX-HUMISGF3A/M97935_MB_at	STAT1	signal transducer and activator of transcription 1, 91kDa
200628_s_at	WARS	tryptophanyl-tRNA synthetase
200629_at	WARS	tryptophanyl-tRNA synthetase
AFFX-HUMISGF3A/M97935_5_at	STAT1	signal transducer and activator of transcription 1, 91kDa
AFFX-HUMISGF3A/M97935_MA_at	STAT1	signal transducer and activator of transcription 1, 91kDa
38241_at	BTN3A3	butyrophilin, subfamily 3, member A3
AFFX-HUMISGF3A/M97935_3_at	STAT1	signal transducer and activator of transcription 1, 91kDa
221875_x_at	HLA-F	major histocompatibility complex, class I, F
221978_at	HLA-F	major histocompatibility complex, class I, F
219352_at	HERC6	hect domain and RLD 6
219684_at	RTP4	receptor (chemosensory) transporter protein 4
219209_at	IFIH1	interferon induced with helicase C domain 1
219211_at	USP18	ubiquitin specific peptidase 18
218986_s_at	DDX60	DEAD (Asp-Glu-Ala-Asp) box polypeptide 60
219014_at	PLAC8	placenta-specific 8
218400_at	OAS3	2'-5'-oligoadenylate synthetase 3, 100kDa
218943_s_at	DDX58	DEAD (Asp-Glu-Ala-Asp) box polypeptide 58
217502_at	IFIT2	interferon-induced protein with tetratricopeptide repeats 2
217933_s_at	LAP3	leucine aminopeptidase 3
217436_x_at	HLA-A /// HLA-F /// HLA-J	major histocompatibility complex, class I, A /// major histocompatibility complex, class I, F /// major histocompatibility complex, class I, J (pseudogene)
217456_x_at	HLA-E	major histocompatibility complex, class I, E
216231_s_at	B2M	beta-2-microglobulin
216526_x_at	HLA-C	major histocompatibility complex, class I, C
214459_x_at	HLA-C	major histocompatibility complex, class I, C
215313_x_at	HLA-A	major histocompatibility complex, class I, A
214022_s_at	IFITM1	interferon induced transmembrane protein 1 (9-27)
214453_s_at	IFI44	interferon-induced protein 44
219691_at	SAMD9	sterile alpha motif domain containing 9
219863_at	HERC5	hect domain and RLD 5
213293_s_at	TRIM22	tripartite motif-containing 22
214059_at	IFI44	Interferon-induced protein 44
203010_at	STAT5A	signal transducer and activator of transcription 5A
203528_at	SEMA4D	sema domain, immunoglobulin domain (Ig), transmembrane domain (TM) and short cytoplasmic domain, (semaphorin) 4D
203047_at	STK10	serine/threonine kinase 10
40420_at	STK10	serine/threonine kinase 10
210029_at	IDO1	indoleamine 2,3-dioxygenase 1
217478_s_at	HLA-DMA	major histocompatibility complex, class II, DM alpha

## Sheet: Lung Images
Consensus Heatmaps
Other Statistics

## Sheet: Lung k = 6 genes
Cluster 1 (n = 177)	Gene Symbol	Gene Title
202995_s_at	FBLN1	fibulin 1
213249_at	FBXL7	F-box and leucine-rich repeat protein 7
208790_s_at	PTRF	polymerase I and transcript release factor
204964_s_at	SSPN	sarcospan (Kras oncogene-associated gene)
213543_at	SGCD	sarcoglycan, delta (35kDa dystrophin-associated glycoprotein)
209621_s_at	PDLIM3	PDZ and LIM domain 3
212386_at	TCF4	transcription factor 4
213891_s_at	TCF4	transcription factor 4
212387_at	TCF4	transcription factor 4
204557_s_at	DZIP1	DAZ interacting protein 1
212382_at	TCF4	transcription factor 4
222146_s_at	TCF4	transcription factor 4
203753_at	TCF4	transcription factor 4
212385_at	TCF4	transcription factor 4
208131_s_at	PTGIS	prostaglandin I2 (prostacyclin) synthase
204938_s_at	PLN	phospholamban
210517_s_at	AKAP12	A kinase (PRKA) anchor protein 12
201149_s_at	TIMP3	TIMP metallopeptidase inhibitor 3
222379_at	KCNE4	potassium voltage-gated channel, Isk-related family, member 4
212938_at	COL6A1	collagen, type VI, alpha 1
212937_s_at	COL6A1	collagen, type VI, alpha 1
213640_s_at	LOX	lysyl oxidase
204456_s_at	GAS1	growth arrest-specific 1
210990_s_at	LAMA4	laminin, alpha 4
210329_s_at	SGCD	sarcoglycan, delta (35kDa dystrophin-associated glycoprotein)
212940_at	COL6A1	collagen, type VI, alpha 1
203425_s_at	IGFBP5	insulin-like growth factor binding protein 5
203426_s_at	IGFBP5	insulin-like growth factor binding protein 5
220093_at	ANTXR1	anthrax toxin receptor 1
210330_at	SGCD	sarcoglycan, delta (35kDa dystrophin-associated glycoprotein)
211502_s_at	CDK14	cyclin-dependent kinase 14
214492_at	SGCD	sarcoglycan, delta (35kDa dystrophin-associated glycoprotein)
214577_at	MAP1B	microtubule-associated protein 1B
206363_at	MAF	v-maf musculoaponeurotic fibrosarcoma oncogene homolog (avian)
209348_s_at	MAF	v-maf musculoaponeurotic fibrosarcoma oncogene homolog (avian)
202007_at	NID1	nidogen 1
209651_at	TGFB1I1	transforming growth factor beta 1 induced transcript 1
201744_s_at	LUM	lumican
205168_at	DDR2	discoidin domain receptor tyrosine kinase 2
204604_at	CDK14	cyclin-dependent kinase 14
206580_s_at	EFEMP2	EGF-containing fibulin-like extracellular matrix protein 2
202202_s_at	LAMA4	laminin, alpha 4
202273_at	PDGFRB	platelet-derived growth factor receptor, beta polypeptide
37408_at	MRC2	mannose receptor, C type 2
65718_at	GPR124	G protein-coupled receptor 124
212667_at	SPARC	secreted protein, acidic, cysteine-rich (osteonectin)
213413_at	STON1	stonin 1
204527_at	MYO5A	myosin VA (heavy chain 12, myoxin)
212233_at	MAP1B	microtubule-associated protein 1B
210495_x_at	FN1	fibronectin 1
211719_x_at	FN1	fibronectin 1
203886_s_at	FBLN2	fibulin 2
204163_at	EMILIN1	elastin microfibril interfacer 1
216442_x_at	FN1	fibronectin 1
221900_at	COL8A2	collagen, type VIII, alpha 2
200897_s_at	PALLD	palladin, cytoskeletal associated protein
202766_s_at	FBN1	fibrillin 1
210089_s_at	LAMA4	laminin, alpha 4
217764_s_at	RAB31	RAB31, member RAS oncogene family
207191_s_at	ISLR	immunoglobulin superfamily containing leucine-rich repeat
211966_at	COL4A2	collagen, type IV, alpha 2
203570_at	LOXL1	lysyl oxidase-like 1
204457_s_at	GAS1	growth arrest-specific 1
202283_at	SERPINF1	serpin peptidase inhibitor, clade F (alpha-2 antiplasmin, pigment epithelium derived factor), member 1
202765_s_at	FBN1	fibrillin 1
200665_s_at	SPARC	secreted protein, acidic, cysteine-rich (osteonectin)
201105_at	LGALS1	lectin, galactoside-binding, soluble, 1
221447_s_at	GLT8D2	glycosyltransferase 8 domain containing 2
52651_at	COL8A2	collagen, type VIII, alpha 2
217762_s_at	RAB31	RAB31, member RAS oncogene family
217763_s_at	RAB31	RAB31, member RAS oncogene family
212464_s_at	FN1	fibronectin 1
213125_at	OLFML2B	olfactomedin-like 2B
201069_at	MMP2	matrix metallopeptidase 2 (gelatinase A, 72kDa gelatinase, 72kDa type IV collagenase)
201185_at	HTRA1	HtrA serine peptidase 1
212091_s_at	COL6A1	collagen, type VI, alpha 1
212344_at	SULF1	sulfatase 1
210511_s_at	INHBA	inhibin, beta A
210605_s_at	MFGE8	milk fat globule-EGF factor 8 protein
209596_at	MXRA5	matrix-remodelling associated 5
209758_s_at	MFAP5	microfibrillar associated protein 5
208850_s_at	THY1	Thy-1 cell surface antigen
208851_s_at	THY1	Thy-1 cell surface antigen
204619_s_at	VCAN	versican
204620_s_at	VCAN	versican
204114_at	NID2	nidogen 2 (osteonidogen)
204140_at	TPST1	tyrosylprotein sulfotransferase 1
203083_at	THBS2	thrombospondin 2
203868_s_at	VCAM1	vascular cell adhesion molecule 1
202238_s_at	NNMT	nicotinamide N-methyltransferase
202465_at	PCOLCE	procollagen C-endopeptidase enhancer
221731_x_at	VCAN	versican
200907_s_at	PALLD	palladin, cytoskeletal associated protein
202237_at	NNMT	nicotinamide N-methyltransferase
218638_s_at	SPON2	spondin 2, extracellular matrix protein
219773_at	NOX4	NADPH oxidase 4
213869_x_at	THY1	Thy-1 cell surface antigen
214702_at	FN1	fibronectin 1
213428_s_at	COL6A1	collagen, type VI, alpha 1
213765_at	MFAP5	microfibrillar associated protein 5
218854_at	DSE	dermatan sulfate epimerase
61734_at	RCN3	reticulocalbin 3, EF-hand calcium binding domain
207714_s_at	SERPINH1	serpin peptidase inhibitor, clade H (heat shock protein 47), member 1, (collagen binding protein 1)
209191_at	TUBB6	tubulin, beta 6
206026_s_at	TNFAIP6	tumor necrosis factor, alpha-induced protein 6
207426_s_at	TNFSF4	tumor necrosis factor (ligand) superfamily, member 4
205991_s_at	PRRX1	paired related homeobox 1
206025_s_at	TNFAIP6	tumor necrosis factor, alpha-induced protein 6
205100_at	GFPT2	glutamine-fructose-6-phosphate transaminase 2
205479_s_at	PLAU	plasminogen activator, urokinase
204298_s_at	LOX	lysyl oxidase
204589_at	NUAK1	NUAK family, SNF1-like kinase, 1
202998_s_at	LOXL2	lysyl oxidase-like 2
203417_at	MFAP2	microfibrillar-associated protein 2
202351_at	ITGAV	integrin, alpha V (vitronectin receptor, alpha polypeptide, antigen CD51)
202363_at	SPOCK1	sparc/osteonectin, cwcv and kazal-like domains proteoglycan (testican) 1
201430_s_at	DPYSL3	dihydropyrimidinase-like 3
202206_at	ARL4C	ADP-ribosylation factor-like 4C
222020_s_at	NTM	neurotrimin
200906_s_at	PALLD	palladin, cytoskeletal associated protein
201389_at	ITGA5	integrin, alpha 5 (fibronectin receptor, alpha polypeptide)
220092_s_at	ANTXR1	anthrax toxin receptor 1
221898_at	PDPN	podoplanin
219561_at	COPZ2	coatomer protein complex, subunit zeta 2
220014_at	PRR16	proline rich 16
219102_at	RCN3	reticulocalbin 3, EF-hand calcium binding domain
219410_at	TMEM45A	transmembrane protein 45A
218468_s_at	GREM1	gremlin 1
218469_at	GREM1	gremlin 1
215446_s_at	LOX	lysyl oxidase
215646_s_at	VCAN	versican
213139_at	SNAI2	snail homolog 2 (Drosophila)
213764_s_at	MFAP5	microfibrillar associated protein 5
212353_at	SULF1	sulfatase 1
212354_at	SULF1	sulfatase 1
212012_at	PXDN	peroxidasin homolog (Drosophila)
212013_at	PXDN	peroxidasin homolog (Drosophila)
211668_s_at	PLAU	plasminogen activator, urokinase
211959_at	IGFBP5	insulin-like growth factor binding protein 5
210809_s_at	POSTN	periostin, osteoblast specific factor
211571_s_at	VCAN	versican
209946_at	VEGFC	vascular endothelial growth factor C
209955_s_at	FAP	fibroblast activation protein, alpha
204879_at	PDPN	podoplanin
206796_at	WISP1	WNT1 inducible signaling pathway protein 1
202207_at	ARL4C	ADP-ribosylation factor-like 4C
202208_s_at	ARL4C	ADP-ribosylation factor-like 4C
213943_at	TWIST1	twist homolog 1 (Drosophila)
214701_s_at	FN1	fibronectin 1
203238_s_at	NOTCH3	notch 3
204030_s_at	SCHIP1	Schwannomin interacting protein 1
201645_at	TNC	tenascin C
201667_at	GJA1	gap junction protein, alpha 1, 43kDa
204556_s_at	DZIP1	DAZ interacting protein 1
214981_at	POSTN	periostin, osteoblast specific factor
201147_s_at	TIMP3	TIMP metallopeptidase inhibitor 3
221814_at	GPR124	G protein-coupled receptor 124
201787_at	FBLN1	fibulin 1
202008_s_at	NID1	nidogen 1
205547_s_at	TAGLN	transgelin
213010_at	PRKCDBP	protein kinase C, delta binding protein
211964_at	COL4A2	collagen, type IV, alpha 2
212624_s_at	CHN1	chimerin (chimaerin) 1
204359_at	FLRT2	fibronectin leucine rich transmembrane protein 2
208782_at	FSTL1	follistatin-like 1
204052_s_at	SFRP4	secreted frizzled-related protein 4
204083_s_at	TPM2	tropomyosin 2 (beta)
201431_s_at	DPYSL3	dihydropyrimidinase-like 3
204051_s_at	SFRP4	secreted frizzled-related protein 4
213422_s_at	MXRA8	matrix-remodelling associated 8
220979_s_at	ST6GALNAC5	ST6 (alpha-N-acetyl-neuraminyl-2,3-beta-galactosyl-1,3)-N-acetylgalactosaminide alpha-2,6-sialyltransferase 5
209356_x_at	EFEMP2	EGF-containing fibulin-like extracellular matrix protein 2
209496_at	RARRES2	retinoic acid receptor responder (tazarotene induced) 2
204400_at	EFS	embryonal Fyn-associated substrate
203424_s_at	IGFBP5	insulin-like growth factor binding protein 5
204926_at	INHBA	inhibin, beta A
211958_at	IGFBP5	insulin-like growth factor binding protein 5
Cluster 2 (n = 133)	Gene Symbol	Gene Title
217083_at	NA	IgG heavy chain variable region (Vh26)
216851_at	IGLJ3	Immunoglobulin lambda joining 3
217034_at	NA	Clone 60a04 anti-tetanus toxoid immunoglobulin light chain variable region
217260_x_at	IGHG1 /// LOC100293559	Immunoglobulin heavy constant gamma 1 (G1m marker) /// Similar to hCG1812074
217281_x_at	IGHA1 /// IGHA2 /// IGHG1 /// IGHG2 /// IGHG3 /// IGHM /// IGHV4-31 /// LOC100126583 /// LOC100290036	immunoglobulin heavy constant alpha 1 /// immunoglobulin heavy constant alpha 2 (A2m marker) /// immunoglobulin heavy constant gamma 1 (G1m marker) /// immunoglobulin heavy constant gamma 2 (G2m marker) /// immunoglobulin heavy constant gamma 3 (G3m marker) /// immunoglobulin heavy constant mu /// immunoglobulin heavy variable 4-31 /// hypothetical LOC100126583 /// similar to hCG2038926
217239_x_at	LOC100508797	hypothetical protein LOC100508797
217258_x_at	IGLV1-40 /// IGLV1-44	immunoglobulin lambda variable 1-40 /// immunoglobulin lambda variable 1-44
217235_x_at	CKAP2	Cytoskeleton associated protein 2
217236_x_at	IGHG1	Immunoglobulin heavy constant gamma 1 (G1m marker)
217217_at	SKAP2	Src kinase associated phosphoprotein 2
217227_x_at	IGLV1-40 /// IGLV1-44	immunoglobulin lambda variable 1-40 /// immunoglobulin lambda variable 1-44
217192_s_at	PRDM1	PR domain containing 1, with ZNF domain
217198_x_at	IGHA2 /// IGHD /// IGHG1 /// LOC100126583 /// LOC100510361	immunoglobulin heavy constant alpha 2 (A2m marker) /// immunoglobulin heavy constant delta /// immunoglobulin heavy constant gamma 1 (G1m marker) /// hypothetical LOC100126583 /// putative V-set and immunoglobulin domain-containing protein 6-like
217157_x_at	IGK@ /// IGKC	immunoglobulin kappa locus /// immunoglobulin kappa constant
217179_x_at	NA	Isolate P5_mB40_?LC immunoglobulin variable region
217145_at	IGK@ /// IGKC /// LOC652694	immunoglobulin kappa locus /// immunoglobulin kappa constant /// similar to Ig kappa chain V-I region HK102 precursor
217148_x_at	IGLC1	Immunoglobulin lambda constant 1 (Mcg marker)
217022_s_at	IGHA1	Immunoglobulin heavy constant alpha 1
217084_at	IGHA1 /// IGHG1 /// IGHM /// IGHV3-23 /// IGHV4-31	immunoglobulin heavy constant alpha 1 /// immunoglobulin heavy constant gamma 1 (G1m marker) /// immunoglobulin heavy constant mu /// immunoglobulin heavy variable 3-23 /// immunoglobulin heavy variable 4-31
216892_at	IGHG1	Immunoglobulin heavy constant gamma 1 (G1m marker)
216984_x_at	CKAP2	Cytoskeleton associated protein 2
216846_at	IGLJ3	Immunoglobulin lambda joining 3
216853_x_at	IGLJ3	Immunoglobulin lambda joining 3
216576_x_at	IGK@ /// IGKC /// LOC652493 /// LOC652694	immunoglobulin kappa locus /// immunoglobulin kappa constant /// ig kappa chain V-I region HK102-like /// similar to Ig kappa chain V-I region HK102 precursor
216829_at	IGK@ /// IGKC /// LOC652493 /// LOC652694	immunoglobulin kappa locus /// immunoglobulin kappa constant /// ig kappa chain V-I region HK102-like /// similar to Ig kappa chain V-I region HK102 precursor
216560_x_at	IGL@	Immunoglobulin lambda locus
216573_at	IGLV1-40 /// IGLV1-44	immunoglobulin lambda variable 1-40 /// immunoglobulin lambda variable 1-44
216542_x_at	IGHA1 /// IGHG1 /// IGHM	immunoglobulin heavy constant alpha 1 /// immunoglobulin heavy constant gamma 1 (G1m marker) /// immunoglobulin heavy constant mu
216557_x_at	IGHA1 /// IGHD /// IGHG1 /// IGHG3 /// IGHM /// IGHV3-48 /// IGHV4-31 /// LOC100291917	immunoglobulin heavy constant alpha 1 /// immunoglobulin heavy constant delta /// immunoglobulin heavy constant gamma 1 (G1m marker) /// immunoglobulin heavy constant gamma 3 (G3m marker) /// immunoglobulin heavy constant mu /// immunoglobulin heavy variable 3-48 /// immunoglobulin heavy variable 4-31 /// hypothetical protein LOC100291917
216517_at	IGKV1D-8	immunoglobulin kappa variable 1D-8
216541_x_at	IGHG1 /// IGHM /// LOC100133862	immunoglobulin heavy constant gamma 1 (G1m marker) /// immunoglobulin heavy constant mu /// ig heavy chain V-I region V35-like
216491_x_at	IGHM	immunoglobulin heavy constant mu
216510_x_at	IGHA1 /// IGHG1 /// IGHM /// IGHV3-23 /// IGHV4-31	immunoglobulin heavy constant alpha 1 /// immunoglobulin heavy constant gamma 1 (G1m marker) /// immunoglobulin heavy constant mu /// immunoglobulin heavy variable 3-23 /// immunoglobulin heavy variable 4-31
216412_x_at	IGLV1-40	immunoglobulin lambda variable 1-40
216430_x_at	IGLV1-40 /// IGLV1-44	immunoglobulin lambda variable 1-40 /// immunoglobulin lambda variable 1-44
216365_x_at	IGLV3-19	immunoglobulin lambda variable 3-19
216401_x_at	---	---
215949_x_at	SCFV	Single-chain Fv fragment
216207_x_at	IGKV1D-13	Immunoglobulin kappa variable 1D-13
215777_at	IGLV4-60	immunoglobulin lambda variable 4-60
215946_x_at	IGLL3P	immunoglobulin lambda-like polypeptide 3, pseudogene
215565_at	---	---
215621_s_at	IGK@	Immunoglobulin kappa locus
215214_at	IGLC1	Immunoglobulin lambda constant 1 (Mcg marker)
215379_x_at	CKAP2	Cytoskeleton associated protein 2
215121_x_at	IGLC1	Immunoglobulin lambda constant 1 (Mcg marker)
215176_x_at	IGKC	Immunoglobulin kappa constant
215035_at	IGLC1	Immunoglobulin lambda constant 1 (Mcg marker)
215118_s_at	IGHA1	Immunoglobulin heavy constant alpha 1
214916_x_at	IGK@	Immunoglobulin kappa locus
214973_x_at	IGHD	immunoglobulin heavy constant delta
214777_at	IGKV4-1	immunoglobulin kappa variable 4-1
214836_x_at	IGKC	Immunoglobulin kappa constant
214677_x_at	IGLC1	Immunoglobulin lambda constant 1 (Mcg marker)
214768_x_at	IGKC	Immunoglobulin kappa constant
213502_x_at	GUSBP11	Glucuronidase, beta pseudogene 11
214669_x_at	IGKC	Immunoglobulin kappa constant
211908_x_at	IGK@	Immunoglobulin kappa locus
212592_at	IGJ	immunoglobulin J polypeptide, linker protein for immunoglobulin alpha and mu polypeptides
211868_x_at	IGHA1 /// IGHA2 /// IGHD /// IGHG1 /// IGHG2 /// IGHG3 /// IGHM /// IGHV3-48 /// IGHV4-31 /// LOC100126583 /// LOC100291917	immunoglobulin heavy constant alpha 1 /// immunoglobulin heavy constant alpha 2 (A2m marker) /// immunoglobulin heavy constant delta /// immunoglobulin heavy constant gamma 1 (G1m marker) /// immunoglobulin heavy constant gamma 2 (G2m marker) /// immunoglobulin heavy constant gamma 3 (G3m marker) /// immunoglobulin heavy constant mu /// immunoglobulin heavy variable 3-48 /// immunoglobulin heavy …
211881_x_at	IGLJ3	immunoglobulin lambda joining 3
211798_x_at	IGLJ3	immunoglobulin lambda joining 3
211835_at	IGKV1-5	immunoglobulin kappa variable 1-5
211650_x_at	IGK@	Immunoglobulin kappa locus
211655_at	IGLC1	Immunoglobulin lambda constant 1 (Mcg marker)
211648_at	IGHG1	Immunoglobulin heavy constant gamma 1 (G1m marker)
211649_x_at	IGHA1 /// IGHG1 /// IGHM	immunoglobulin heavy constant alpha 1 /// immunoglobulin heavy constant gamma 1 (G1m marker) /// immunoglobulin heavy constant mu
211645_x_at	NA	Clone 135d11 anti-tetanus toxoid immunoglobulin light chain variable region
211647_x_at	IGHG1	Immunoglobulin heavy constant gamma 1 (G1m marker)
211643_x_at	IGKC	Immunoglobulin kappa constant
211644_x_at	IGKC	Immunoglobulin kappa constant
211641_x_at	IGHA1 /// IGHA2 /// IGHD /// IGHG1 /// IGHG3 /// IGHM /// IGHV3-48 /// IGHV4-31 /// LOC100291917	immunoglobulin heavy constant alpha 1 /// immunoglobulin heavy constant alpha 2 (A2m marker) /// immunoglobulin heavy constant delta /// immunoglobulin heavy constant gamma 1 (G1m marker) /// immunoglobulin heavy constant gamma 3 (G3m marker) /// immunoglobulin heavy constant mu /// immunoglobulin heavy variable 3-48 /// immunoglobulin heavy variable 4-31 /// hypothetical protein LOC100291917
211642_at	IGHG1 /// ZCWPW2	Immunoglobulin heavy constant gamma 1 (G1m marker) /// Zinc finger, CW type with PWWP domain 2
211639_x_at	SKAP2	Src kinase associated phosphoprotein 2
211640_x_at	IGHV1-69	Immunoglobulin heavy variable 1-69
211635_x_at	IGHV1-69	Immunoglobulin heavy variable 1-69
211637_x_at	IGHA1 /// IGHA2 /// IGHD /// IGHG1 /// IGHG3 /// IGHG4 /// IGHM /// IGHV3-23 /// IGHV4-31 /// IGHV4-59 /// LOC100126583	immunoglobulin heavy constant alpha 1 /// immunoglobulin heavy constant alpha 2 (A2m marker) /// immunoglobulin heavy constant delta /// immunoglobulin heavy constant gamma 1 (G1m marker) /// immunoglobulin heavy constant gamma 3 (G3m marker) /// immunoglobulin heavy constant gamma 4 (G4m marker) /// immunoglobulin heavy constant mu /// immunoglobulin heavy variable 3-23 /// immunoglobulin heavy …
211633_x_at	IGHG1	Immunoglobulin heavy constant gamma 1 (G1m marker)
211634_x_at	IGHV1-69	Immunoglobulin heavy variable 1-69
209374_s_at	IGHG1	Immunoglobulin heavy constant gamma 1 (G1m marker)
211430_s_at	IGHG1	Immunoglobulin heavy constant gamma 1 (G1m marker)
207734_at	LAX1	lymphocyte transmembrane adaptor 1
209138_x_at	IGLC1	Immunoglobulin lambda constant 1 (Mcg marker)
206478_at	KIAA0125	KIAA0125
206641_at	TNFRSF17	tumor necrosis factor receptor superfamily, member 17
205903_s_at	KCNN3	potassium intermediate/small conductance calcium-activated channel, subfamily N, member 3
206150_at	CD27	CD27 molecule
205692_s_at	CD38	CD38 molecule
205901_at	PNOC	prepronociceptin
205049_s_at	CD79A	CD79a molecule, immunoglobulin-associated alpha
205267_at	POU2AF1	POU class 2 associating factor 1
221671_x_at	IGKC	Immunoglobulin kappa constant
204269_at	PIM2	pim-2 oncogene
204562_at	IRF4	interferon regulatory factor 4
221286_s_at	MZB1	Marginal zone B and B1 cell-specific protein
221651_x_at	IGKC	Immunoglobulin kappa constant
221004_s_at	ITM2C	integral membrane protein 2C
221253_s_at	TXNDC5	Thioredoxin domain containing 5 (endoplasmic reticulum)
220306_at	FAM46C	family with sequence similarity 46, member C
220377_at	FAM30A	family with sequence similarity 30, member A
219159_s_at	SLAMF7	SLAM family member 7
219551_at	EAF2	ELL associated factor 2
219117_s_at	FKBP11	FK506 binding protein 11, 19 kDa
219118_at	FKBP11	FK506 binding protein 11, 19 kDa
217824_at	UBE2J1	ubiquitin-conjugating enzyme E2, J1 (UBC6 homolog, yeast)
217825_s_at	UBE2J1	ubiquitin-conjugating enzyme E2, J1 (UBC6 homolog, yeast)
217384_x_at	IGHV3-48 /// IGKV3-20	Immunoglobulin heavy variable 3-48 /// Immunoglobulin kappa variable 3-20
217480_x_at	IGKC	immunoglobulin kappa constant
217369_at	IGHG1	immunoglobulin heavy constant gamma 1 (G1m marker)
217378_x_at	---	---
217320_at	---	---
217360_x_at	IGHA1 /// IGHG1 /// IGHG3 /// IGHM /// IGHV4-31 /// LOC100510678	immunoglobulin heavy constant alpha 1 /// immunoglobulin heavy constant gamma 1 (G1m marker) /// immunoglobulin heavy constant gamma 3 (G3m marker) /// immunoglobulin heavy constant mu /// immunoglobulin heavy variable 4-31 /// hypothetical protein LOC100510678
217823_s_at	UBE2J1	ubiquitin-conjugating enzyme E2, J1 (UBC6 homolog, yeast)
217826_s_at	UBE2J1	ubiquitin-conjugating enzyme E2, J1 (UBC6 homolog, yeast)
217138_x_at	IGLC1	Immunoglobulin lambda constant 1 (Mcg marker)
217168_s_at	HERPUD1	homocysteine-inducible, endoplasmic reticulum stress-inducible, ubiquitin-like domain member 1
212311_at	SEL1L3	sel-1 suppressor of lin-12-like 3 (C. elegans)
213674_x_at	IGHG1	Immunoglobulin heavy constant gamma 1 (G1m marker)
221715_at	NA	Protein-tyrosine kinase gene
222285_at	IGHG1	Immunoglobulin heavy constant gamma 1 (G1m marker)
217251_x_at	NA	Clone ds1-1 immunoglobulin lambda chain VJ region, (IGL)
215036_at	IGLC1	Immunoglobulin lambda constant 1 (Mcg marker)
216394_x_at	NA	Clone CPRF1-T2 immunoglobulin lambda chain VJ region, (IGL)
217193_x_at	NA	IgG lambda light chain V-J-C region (clone Tgl11)
217222_at	IGHG1	Immunoglobulin heavy constant gamma 1 (G1m marker)
217036_at	NA	Clone 338o08d anti-tetanus toxoid immunoglobulin light chain variable region
217180_at	NA	Isolate P5_mB40_?LC immunoglobulin variable region
216566_at	CKAP2	Cytoskeleton associated protein 2
216852_x_at	IGLJ3	Immunoglobulin lambda joining 3
215217_at	IGKC	Immunoglobulin kappa constant
216708_x_at	CKAP2	Cytoskeleton associated protein 2
205902_at	KCNN3	potassium intermediate/small conductance calcium-activated channel, subfamily N, member 3
216495_x_at	NA	Clone ds1-1 immunoglobulin lambda chain VJ region, (IGL)
Cluster 3 (n = 102)	Gene Symbol	Gene Title
202531_at	IRF1	interferon regulatory factor 1
207485_x_at	BTN3A1	butyrophilin, subfamily 3, member A1
210029_at	IDO1	indoleamine 2,3-dioxygenase 1
204279_at	PSMB9	proteasome (prosome, macropain) subunit, beta type, 9 (large multifunctional peptidase 2)
AFFX-HUMISGF3A/M97935_MB_at	STAT1	signal transducer and activator of transcription 1, 91kDa
AFFX-HUMISGF3A/M97935_3_at	STAT1	signal transducer and activator of transcription 1, 91kDa
200887_s_at	STAT1	signal transducer and activator of transcription 1, 91kDa
202307_s_at	TAP1	transporter 1, ATP-binding cassette, sub-family B (MDR/TAP)
204533_at	CXCL10	chemokine (C-X-C motif) ligand 10
AFFX-HUMISGF3A/M97935_MA_at	STAT1	signal transducer and activator of transcription 1, 91kDa
202269_x_at	GBP1	guanylate binding protein 1, interferon-inducible, 67kDa
202270_at	GBP1	guanylate binding protein 1, interferon-inducible, 67kDa
AFFX-HUMISGF3A/M97935_5_at	STAT1	signal transducer and activator of transcription 1, 91kDa
211122_s_at	CXCL11	chemokine (C-X-C motif) ligand 11
200628_s_at	WARS	tryptophanyl-tRNA synthetase
200629_at	WARS	tryptophanyl-tRNA synthetase
209969_s_at	STAT1	signal transducer and activator of transcription 1, 91kDa
210163_at	CXCL11	chemokine (C-X-C motif) ligand 11
209546_s_at	APOL1	apolipoprotein L, 1
219045_at	RHOF	ras homolog gene family, member F (in filopodia)
203828_s_at	IL32	interleukin 32
214038_at	CCL8	chemokine (C-C motif) ligand 8
217933_s_at	LAP3	leucine aminopeptidase 3
204211_x_at	EIF2AK2	eukaryotic translation initiation factor 2-alpha kinase 2
203596_s_at	IFIT5	interferon-induced protein with tetratricopeptide repeats 5
213294_at	EIF2AK2	eukaryotic translation initiation factor 2-alpha kinase 2
213293_s_at	TRIM22	tripartite motif-containing 22
203595_s_at	IFIT5	interferon-induced protein with tetratricopeptide repeats 5
219352_at	HERC6	hect domain and RLD 6
214059_at	IFI44	Interferon-induced protein 44
219211_at	USP18	ubiquitin specific peptidase 18
219684_at	RTP4	receptor (chemosensory) transporter protein 4
206553_at	OAS2	2'-5'-oligoadenylate synthetase 2, 69/71kDa
210797_s_at	OASL	2'-5'-oligoadenylate synthetase-like
203882_at	IRF9	interferon regulatory factor 9
202446_s_at	PLSCR1	phospholipid scramblase 1
219209_at	IFIH1	interferon induced with helicase C domain 1
204747_at	IFIT3	interferon-induced protein with tetratricopeptide repeats 3
202869_at	OAS1	2',5'-oligoadenylate synthetase 1, 40/46kDa
205483_s_at	ISG15	ISG15 ubiquitin-like modifier
214022_s_at	IFITM1	interferon induced transmembrane protein 1 (9-27)
217502_at	IFIT2	interferon-induced protein with tetratricopeptide repeats 2
201601_x_at	IFITM1	interferon induced transmembrane protein 1 (9-27)
204972_at	OAS2	2'-5'-oligoadenylate synthetase 2, 69/71kDa
205660_at	OASL	2'-5'-oligoadenylate synthetase-like
218400_at	OAS3	2'-5'-oligoadenylate synthetase 3, 100kDa
219691_at	SAMD9	sterile alpha motif domain containing 9
205552_s_at	OAS1	2',5'-oligoadenylate synthetase 1, 40/46kDa
218943_s_at	DDX58	DEAD (Asp-Glu-Ala-Asp) box polypeptide 58
202430_s_at	PLSCR1	phospholipid scramblase 1
208436_s_at	IRF7	interferon regulatory factor 7
204994_at	MX2	myxovirus (influenza virus) resistance 2 (mouse)
202086_at	MX1	myxovirus (influenza virus) resistance 1, interferon-inducible protein p78 (mouse)
203153_at	IFIT1	interferon-induced protein with tetratricopeptide repeats 1
218986_s_at	DDX60	DEAD (Asp-Glu-Ala-Asp) box polypeptide 60
219863_at	HERC5	hect domain and RLD 5
213797_at	RSAD2	radical S-adenosyl methionine domain containing 2
214453_s_at	IFI44	interferon-induced protein 44
204415_at	IFI6	interferon, alpha-inducible protein 6
204439_at	IFI44L	interferon-induced protein 44-like
201891_s_at	B2M	beta-2-microglobulin
202411_at	IFI27	interferon, alpha-inducible protein 27
200904_at	HLA-E	major histocompatibility complex, class I, E
204820_s_at	BTN3A3	Butyrophilin, subfamily 3, member A3
212613_at	BTN3A2	butyrophilin, subfamily 3, member A2
209770_at	BTN3A1	butyrophilin, subfamily 3, member A1
206082_at	HCP5	HLA complex P5
221978_at	HLA-F	major histocompatibility complex, class I, F
204821_at	BTN3A3	butyrophilin, subfamily 3, member A3
209846_s_at	BTN3A2	butyrophilin, subfamily 3, member A2
38241_at	BTN3A3	butyrophilin, subfamily 3, member A3
203236_s_at	LGALS9	lectin, galactoside-binding, soluble, 9
213932_x_at	HLA-A	major histocompatibility complex, class I, A
215313_x_at	HLA-A	major histocompatibility complex, class I, A
216231_s_at	B2M	beta-2-microglobulin
221875_x_at	HLA-F	major histocompatibility complex, class I, F
216526_x_at	HLA-C	major histocompatibility complex, class I, C
217436_x_at	HLA-A /// HLA-F /// HLA-J	major histocompatibility complex, class I, A /// major histocompatibility complex, class I, F /// major histocompatibility complex, class I, J (pseudogene)
204806_x_at	HLA-F	major histocompatibility complex, class I, F
211530_x_at	HLA-G	major histocompatibility complex, class I, G
217456_x_at	HLA-E	major histocompatibility complex, class I, E
200905_x_at	HLA-E	major histocompatibility complex, class I, E
208729_x_at	HLA-B	major histocompatibility complex, class I, B
211799_x_at	HLA-C	major histocompatibility complex, class I, C
214459_x_at	HLA-C	major histocompatibility complex, class I, C
210514_x_at	HLA-G	major histocompatibility complex, class I, G
211528_x_at	HLA-G	major histocompatibility complex, class I, G
208812_x_at	HLA-C	major histocompatibility complex, class I, C
209140_x_at	HLA-B	major histocompatibility complex, class I, B
211529_x_at	HLA-G	major histocompatibility complex, class I, G
211911_x_at	HLA-B	major histocompatibility complex, class I, B
204070_at	RARRES3	retinoic acid receptor responder (tazarotene induced) 3
208829_at	TAPBP	TAP binding protein (tapasin)
209417_s_at	IFI35	interferon-induced protein 35
201649_at	UBE2L6	ubiquitin-conjugating enzyme E2L 6
202659_at	PSMB10	proteasome (prosome, macropain) subunit, beta type, 10
209040_s_at	PSMB8	proteasome (prosome, macropain) subunit, beta type, 8 (large multifunctional peptidase 7)
210538_s_at	BIRC3	baculoviral IAP repeat-containing 3
205890_s_at	UBD	Ubiquitin D
206513_at	AIM2	absent in melanoma 2
205495_s_at	GNLY	granulysin
37145_at	GNLY	granulysin
Cluster 4 (n = 191)	Gene Symbol	Gene Title
210105_s_at	FYN	FYN oncogene related to SRC, FGR, YES
206398_s_at	CD19	CD19 molecule
202665_s_at	WIPF1	WAS/WASL interacting protein family, member 1
211795_s_at	FYB	FYN binding protein
212587_s_at	PTPRC	protein tyrosine phosphatase, receptor type, C
35150_at	CD40	CD40 molecule, TNF receptor superfamily member 5
214847_s_at	GPSM3	G-protein signaling modulator 3
212874_at	APOE	Apolipoprotein E
202989_at	RGS1	regulator of G-protein signaling 1
212883_at	APOE	Apolipoprotein E
217119_s_at	CXCR3	chemokine (C-X-C motif) receptor 3
217326_x_at	IL23A	Interleukin 23, alpha subunit p19
209795_at	CD69	CD69 molecule
209829_at	FAM65B	family with sequence similarity 65, member B
219836_at	ZBED2	zinc finger, BED-type containing 2
210260_s_at	TNFAIP8	tumor necrosis factor, alpha-induced protein 8
207796_x_at	KLRD1	killer cell lectin-like receptor subfamily D, member 1
202523_s_at	SPOCK2	sparc/osteonectin, cwcv and kazal-like domains proteoglycan (testican) 2
209880_s_at	SELPLG	selectin P ligand
222292_at	CD40	CD40 molecule, TNF receptor superfamily member 5
205639_at	AOAH	acyloxyacyl hydrolase (neutrophil)
221087_s_at	APOL3	apolipoprotein L, 3
214450_at	CTSW	cathepsin W
214567_s_at	XCL2	Chemokine (C motif) ligand 2
214617_at	PRF1	perforin 1 (pore forming protein)
214551_s_at	CD7	CD7 molecule
213830_at	YME1L1	YME1-like 1 (S. cerevisiae)
214049_x_at	CD7	CD7 molecule
217143_s_at	YME1L1	YME1-like 1 (S. cerevisiae)
204205_at	APOBEC3G	apolipoprotein B mRNA editing enzyme, catalytic polypeptide-like 3G
206366_x_at	XCL1	chemokine (C motif) ligand 1
203915_at	CXCL9	chemokine (C-X-C motif) ligand 9
216191_s_at	YME1L1	YME1-like 1 (S. cerevisiae)
207795_s_at	KLRD1	killer cell lectin-like receptor subfamily D, member 1
210164_at	GZMB	granzyme B (granzyme 2, cytotoxic T-lymphocyte-associated serine esterase 1)
205821_at	KLRK1	killer cell lectin-like receptor subfamily K, member 1
210140_at	CST7	cystatin F (leukocystatin)
215925_s_at	CD72	CD72 molecule
204655_at	CCL5	chemokine (C-C motif) ligand 5
205291_at	IL2RB	interleukin 2 receptor, beta
205718_at	ITGB7	integrin, beta 7
206974_at	CXCR6	chemokine (C-X-C motif) receptor 6
205285_s_at	FYB	FYN binding protein
219690_at	IGFLR1	IGF-like family receptor 1
219971_at	IL21R	interleukin 21 receptor
220423_at	PLA2G2D	phospholipase A2, group IID
207681_at	CXCR3	chemokine (C-X-C motif) receptor 3
211210_x_at	SH2D1A	SH2 domain containing 1A
210321_at	GZMH	granzyme H (cathepsin G-like 2, protein h-CCPX)
213915_at	NKG7	natural killer cell group 7 sequence
205488_at	GZMA	granzyme A (granzyme 1, cytotoxic T-lymphocyte-associated serine esterase 3)
206134_at	ADAMDEC1	ADAM-like, decysin 1
207979_s_at	CD8B	CD8b molecule
1405_i_at	CCL5	chemokine (C-C motif) ligand 5
205758_at	CD8A	CD8a molecule
215332_s_at	CD8B	CD8b molecule
221658_s_at	IL21R	interleukin 21 receptor
211469_s_at	CXCR6	chemokine (C-X-C motif) receptor 6
220485_s_at	SIRPG	signal-regulatory protein gamma
211211_x_at	SH2D1A	SH2 domain containing 1A
219528_s_at	BCL11B	B-cell CLL/lymphoma 11B (zinc finger protein)
205212_s_at	ACAP1	ArfGAP with coiled-coil, ankyrin repeat and PH domains 1
209881_s_at	LAT	Linker for activation of T cells
211209_x_at	SH2D1A	SH2 domain containing 1A
206914_at	CRTAM	cytotoxic and regulatory T cell molecule
204961_s_at	NCF1	Neutrophil cytosolic factor 1
214084_x_at	NCF1B	Neutrophil cytosolic factor 1B pseudogene
205213_at	ACAP1	ArfGAP with coiled-coil, ankyrin repeat and PH domains 1
213193_x_at	IL23A	Interleukin 23, alpha subunit p19
210915_x_at	IL23A	Interleukin 23, alpha subunit p19
211796_s_at	IL23A	Interleukin 23, alpha subunit p19
208450_at	LGALS2	lectin, galactoside-binding, soluble, 2
205831_at	CD2	CD2 molecule
210031_at	CD247	CD247 molecule
204891_s_at	LCK	lymphocyte-specific protein tyrosine kinase
205456_at	CD3E	CD3e molecule, epsilon (CD3-TCR complex)
211178_s_at	PSTPIP1	proline-serine-threonine phosphatase interacting protein 1
204116_at	IL2RG	interleukin 2 receptor, gamma
204852_s_at	PTPN7	protein tyrosine phosphatase, non-receptor type 7
209671_x_at	YME1L1	YME1-like 1 (S. cerevisiae)
210439_at	ICOS	inducible T-cell co-stimulator
204197_s_at	RUNX3	runt-related transcription factor 3
204890_s_at	LCK	lymphocyte-specific protein tyrosine kinase
210972_x_at	YME1L1	YME1-like 1 (S. cerevisiae)
211902_x_at	YME1L1	YME1-like 1 (S. cerevisiae)
220418_at	UBASH3A	ubiquitin associated and SH3 domain containing A
205484_at	SIT1	signaling threshold regulating transmembrane adaptor 1
206761_at	CD96	CD96 molecule
206804_at	CD3G	CD3g molecule, gamma (CD3-TCR complex)
206991_s_at	CCR5	chemokine (C-C motif) receptor 5
213539_at	CD3D	CD3d molecule, delta (CD3-TCR complex)
211005_at	LAT	Linker for activation of T cells
205599_at	TRAF1	TNF receptor-associated factor 1
214339_s_at	MAP4K1	mitogen-activated protein kinase kinase kinase kinase 1
204198_s_at	RUNX3	runt-related transcription factor 3
219812_at	PVRIG	poliovirus receptor related immunoglobulin domain containing
207777_s_at	SP140	SP140 nuclear body protein
217147_s_at	TRAT1	T cell receptor associated transmembrane adaptor 1
210116_at	SH2D1A	SH2 domain containing 1A
203528_at	SEMA4D	sema domain, immunoglobulin domain (Ig), transmembrane domain (TM) and short cytoplasmic domain, (semaphorin) 4D
204960_at	PTPRCAP	protein tyrosine phosphatase, receptor type, C-associated protein
206666_at	GZMK	granzyme K (granzyme 3; tryptase II)
209670_at	TRAC	T cell receptor alpha constant
206296_x_at	MAP4K1	mitogen-activated protein kinase kinase kinase kinase 1
214032_at	ZAP70	zeta-chain (TCR) associated protein kinase 70kDa
204951_at	RHOH	ras homolog gene family, member H
205297_s_at	CD79B	CD79b molecule, immunoglobulin-associated beta
202643_s_at	TNFAIP3	tumor necrosis factor, alpha-induced protein 3
211748_x_at	PTGDS	prostaglandin D2 synthase 21kDa (brain)
217028_at	CXCR4	chemokine (C-X-C motif) receptor 4
202644_s_at	TNFAIP3	tumor necrosis factor, alpha-induced protein 3
208296_x_at	TNFAIP8	tumor necrosis factor, alpha-induced protein 8
214369_s_at	RASGRP2	RAS guanyl releasing protein 2 (calcium and DAG-regulated)
206707_x_at	FAM65B	family with sequence similarity 65, member B
209828_s_at	IL16	interleukin 16 (lymphocyte chemoattractant factor)
210356_x_at	MS4A1	membrane-spanning 4-domains, subfamily A, member 1
220059_at	STAP1	signal transducing adaptor family member 1
212827_at	IGHG1	Immunoglobulin heavy constant gamma 1 (G1m marker)
217418_x_at	MS4A1	membrane-spanning 4-domains, subfamily A, member 1
219191_s_at	BIN2	bridging integrator 2
212750_at	PPP1R16B	protein phosphatase 1, regulatory (inhibitor) subunit 16B
214470_at	KLRB1	killer cell lectin-like receptor subfamily B, member 1
64064_at	GIMAP5	GTPase, IMAP family member 5
209083_at	CORO1A	coronin, actin binding protein, 1A
211339_s_at	ITK	IL2-inducible T-cell kinase
213888_s_at	TRAF3IP3	TRAF3 interacting protein 3
218805_at	GIMAP5	GTPase, IMAP family member 5
204118_at	CD48	CD48 molecule
204923_at	SASH3	SAM and SH3 domain containing 3
205804_s_at	TRAF3IP3	TRAF3 interacting protein 3
210072_at	CCL19	chemokine (C-C motif) ligand 19
203879_at	PIK3CD	phosphoinositide-3-kinase, catalytic, delta polypeptide
204563_at	SELL	selectin L
204265_s_at	GPSM3	G-protein signaling modulator 3
204613_at	PLCG2	phospholipase C, gamma 2 (phosphatidylinositol-specific)
221601_s_at	FAIM3	Fas apoptotic inhibitory molecule 3
212873_at	HMHA1	histocompatibility (minor) HA-1
219667_s_at	BANK1	B-cell scaffold protein with ankyrin repeats 1
41577_at	PPP1R16B	protein phosphatase 1, regulatory (inhibitor) subunit 16B
205590_at	RASGRP1	RAS guanyl releasing protein 1 (calcium and DAG-regulated)
206337_at	CCR7	chemokine (C-C motif) receptor 7
221602_s_at	FAIM3	Fas apoptotic inhibitory molecule 3
202524_s_at	SPOCK2	sparc/osteonectin, cwcv and kazal-like domains proteoglycan (testican) 2
204674_at	LRMP	lymphoid-restricted membrane protein
207339_s_at	LTB	lymphotoxin beta (TNF superfamily, member 3)
208206_s_at	RASGRP2	RAS guanyl releasing protein 2 (calcium and DAG-regulated)
209827_s_at	IL16	interleukin 16 (lymphocyte chemoattractant factor)
214298_x_at	41158	septin 6
35974_at	LRMP	lymphoid-restricted membrane protein
204153_s_at	MFNG	MFNG O-fucosylpeptide 3-beta-N-acetylglucosaminyltransferase
207957_s_at	PRKCB	protein kinase C, beta
211663_x_at	PTGDS	prostaglandin D2 synthase 21kDa (brain)
218870_at	ARHGAP15	Rho GTPase activating protein 15
209606_at	CYTIP	cytohesin 1 interacting protein
38149_at	ARHGAP25	Rho GTPase activating protein 25
204882_at	ARHGAP25	Rho GTPase activating protein 25
205798_at	IL7R	interleukin 7 receptor
211919_s_at	CXCR4	chemokine (C-X-C motif) receptor 4
209723_at	SERPINB9	serpin peptidase inhibitor, clade B (ovalbumin), member 9
206545_at	CD28	CD28 molecule
209201_x_at	CXCR4	chemokine (C-X-C motif) receptor 4
206682_at	CLEC10A	C-type lectin domain family 10, member A
206978_at	CCR2	chemokine (C-C motif) receptor 2
203332_s_at	INPP5D	inositol polyphosphate-5-phosphatase, 145kDa
209685_s_at	PRKCB	protein kinase C, beta
206206_at	CD180	CD180 molecule
215151_at	DOCK10	dedicator of cytokinesis 10
215967_s_at	LY9	lymphocyte antigen 9
210038_at	PRKCQ	protein kinase C, theta
210370_s_at	LY9	lymphocyte antigen 9
209995_s_at	TCL1A	T-cell leukemia/lymphoma 1A
39318_at	TCL1A	T-cell leukemia/lymphoma 1A
221080_s_at	DENND1C	DENN/MADD domain containing 1C
207651_at	GPR171	G protein-coupled receptor 171
220704_at	IKZF1	IKAROS family zinc finger 1 (Ikaros)
205039_s_at	IKZF1	IKAROS family zinc finger 1 (Ikaros)
210279_at	GPR18	G protein-coupled receptor 18
206181_at	SLAMF1	signaling lymphocytic activation molecule family member 1
212415_at	41158	septin 6
205671_s_at	HLA-DOB	major histocompatibility complex, class II, DO beta
220577_at	GVINP1	GTPase, very large interferon inducible pseudogene 1
205038_at	IKZF1	IKAROS family zinc finger 1 (Ikaros)
213475_s_at	ITGAL	integrin, alpha L (antigen CD11A (p180), lymphocyte function-associated antigen 1; alpha polypeptide)
213666_at	41158	septin 6
206118_at	STAT4	signal transducer and activator of transcription 4
221969_at	PAX5	paired box 5
210039_s_at	PRKCQ	protein kinase C, theta
203331_s_at	INPP5D	inositol polyphosphate-5-phosphatase, 145kDa
207794_at	CCR2	chemokine (C-C motif) receptor 2
204152_s_at	MFNG	MFNG O-fucosylpeptide 3-beta-N-acetylglucosaminyltransferase
211189_x_at	CD84	CD84 molecule
Cluster 5 (n = 155)	Gene Symbol	Gene Title
203603_s_at	ZEB2	zinc finger E-box binding homeobox 2
210839_s_at	ENPP2	ectonucleotide pyrophosphatase/phosphodiesterase 2
208982_at	PECAM1	platelet/endothelial cell adhesion molecule
209392_at	ENPP2	ectonucleotide pyrophosphatase/phosphodiesterase 2
214543_x_at	QKI	quaking homolog, KH domain RNA binding (mouse)
204776_at	THBS4	thrombospondin 4
214027_x_at	FAM48A	Family with sequence similarity 48, member A
205582_s_at	GGT5	gamma-glutamyltransferase 5
201426_s_at	VIM	vimentin
219134_at	ELTD1	EGF, latrophilin and seven transmembrane domain containing 1
209209_s_at	FERMT2	fermitin family member 2
218871_x_at	CSGALNACT2	chondroitin sulfate N-acetylgalactosaminyltransferase 2
205407_at	RECK	reversion-inducing-cysteine-rich protein with kazal motifs
209210_s_at	FERMT2	fermitin family member 2
221773_at	ELK3	ELK3, ETS-domain protein (SRF accessory protein 2)
212157_at	SDC2	syndecan 2
203688_at	PKD2	polycystic kidney disease 2 (autosomal dominant)
221011_s_at	LBH	limb bud and heart development homolog (mouse)
219315_s_at	TMEM204	transmembrane protein 204
209550_at	NDN	necdin homolog (mouse)
219165_at	PDLIM2	PDZ and LIM domain 2 (mystique)
204135_at	FILIP1L	filamin A interacting protein 1-like
204682_at	LTBP2	latent transforming growth factor beta binding protein 2
214927_at	ITGBL1	integrin, beta-like 1 (with EGF-like repeat domains)
205079_s_at	MPDZ	multiple PDZ domain protein
205880_at	PRKD1	protein kinase D1
213306_at	MPDZ	multiple PDZ domain protein
209763_at	CHRDL1	chordin-like 1
212486_s_at	FYN	FYN oncogene related to SRC, FGR, YES
209683_at	FAM49A	family with sequence similarity 49, member A
217757_at	A2M	alpha-2-macroglobulin
212262_at	QKI	quaking homolog, KH domain RNA binding (mouse)
212265_at	QKI	quaking homolog, KH domain RNA binding (mouse)
209868_s_at	RBMS1	RNA binding motif, single stranded interacting protein 1
203748_x_at	RBMS1	RNA binding motif, single stranded interacting protein 1
207266_x_at	RBMS1	RNA binding motif, single stranded interacting protein 1
204468_s_at	TIE1	tyrosine kinase with immunoglobulin-like and EGF-like domains 1
206481_s_at	LDB2	LIM domain binding 2
212713_at	MFAP4	microfibrillar-associated protein 4
200795_at	SPARCL1	SPARC-like 1 (hevin)
204677_at	CDH5	cadherin 5, type 2 (vascular endothelium)
213316_at	KIAA1462	KIAA1462
212263_at	QKI	quaking homolog, KH domain RNA binding (mouse)
215127_s_at	RBMS1	RNA binding motif, single stranded interacting protein 1
218656_s_at	LHFP	lipoma HMGIC fusion partner
202948_at	IL1R1	interleukin 1 receptor, type I
206953_s_at	LPHN2	latrophilin 2
204688_at	SGCE	sarcoglycan, epsilon
203887_s_at	THBD	thrombomodulin
203888_at	THBD	thrombomodulin
200621_at	CSRP1	cysteine and glycine-rich protein 1
218573_at	MAGEH1	melanoma antigen family H, 1
203851_at	IGFBP6	insulin-like growth factor binding protein 6
211555_s_at	GUCY1B3	guanylate cyclase 1, soluble, beta 3
203817_at	GUCY1B3	guanylate cyclase 1, soluble, beta 3
218694_at	ARMCX1	armadillo repeat containing, X-linked 1
202052_s_at	RAI14	retinoic acid induced 14
221019_s_at	COLEC12	collectin sub-family member 12
203065_s_at	CAV1	caveolin 1, caveolae protein, 22kDa
212097_at	CAV1	caveolin 1, caveolae protein, 22kDa
204472_at	GEM	GTP binding protein overexpressed in skeletal muscle
221942_s_at	GUCY1A3	guanylate cyclase 1, soluble, alpha 3
204115_at	GNG11	guanine nucleotide binding protein (G protein), gamma 11
201842_s_at	EFEMP1	EGF-containing fibulin-like extracellular matrix protein 1
201843_s_at	EFEMP1	EGF-containing fibulin-like extracellular matrix protein 1
212526_at	SPG20	spastic paraplegia 20 (Troyer syndrome)
221276_s_at	SYNC	syncoilin, intermediate filament protein
213122_at	TSPYL5	TSPY-like 5
212730_at	SYNM	synemin, intermediate filament protein
211276_at	TCEAL2	transcription elongation factor A (SII)-like 2
218864_at	TNS1	tensin 1
212646_at	RFTN1	raftlin, lipid raft linker 1
202222_s_at	DES	desmin
209469_at	GPM6A	glycoprotein M6A
209470_s_at	GPM6A	glycoprotein M6A
202291_s_at	MGP	matrix Gla protein
213974_at	ADAMTSL3	ADAMTS-like 3
221747_at	TNS1	tensin 1
205206_at	KAL1	Kallmann syndrome 1 sequence
221748_s_at	TNS1	tensin 1
217966_s_at	FAM129A	family with sequence similarity 129, member A
221246_x_at	TNS1	tensin 1
200600_at	MSN	moesin
210510_s_at	NRP1	neuropilin 1
209264_s_at	TSPAN4	tetraspanin 4
201866_s_at	NR3C1	nuclear receptor subfamily 3, group C, member 1 (glucocorticoid receptor)
204424_s_at	LMO3	LIM domain only 3 (rhombotin-like 2)
209263_x_at	TSPAN4	tetraspanin 4
211671_s_at	NR3C1	nuclear receptor subfamily 3, group C, member 1 (glucocorticoid receptor)
212950_at	GPR116	G protein-coupled receptor 116
212951_at	GPR116	G protein-coupled receptor 116
201865_x_at	NR3C1	nuclear receptor subfamily 3, group C, member 1 (glucocorticoid receptor)
211597_s_at	HOPX	HOP homeobox
212298_at	NRP1	neuropilin 1
217967_s_at	FAM129A	family with sequence similarity 129, member A
213800_at	CFH	complement factor H
210762_s_at	DLC1	deleted in liver cancer 1
216321_s_at	NR3C1	nuclear receptor subfamily 3, group C, member 1 (glucocorticoid receptor)
219489_s_at	RHBDL2	Rhomboid, veinlet-like 2 (Drosophila)
205132_at	ACTC1	actin, alpha, cardiac muscle 1
209118_s_at	TUBA1A	tubulin, alpha 1a
210170_at	PDLIM3	PDZ and LIM domain 3
212158_at	SDC2	syndecan 2
204939_s_at	PLN	phospholamban
217525_at	OLFML1	olfactomedin-like 1
219778_at	ZFPM2	zinc finger protein, multitype 2
209656_s_at	TMEM47	transmembrane protein 47
212764_at	ZEB1	zinc finger E-box binding homeobox 1
209655_s_at	TMEM47	transmembrane protein 47
218574_s_at	LMCD1	LIM and cysteine-rich domains 1
214438_at	HLX	H2.0-like homeobox
205422_s_at	ITGBL1	integrin, beta-like 1 (with EGF-like repeat domains)
204749_at	NAP1L3	nucleosome assembly protein 1-like 3
212813_at	JAM3	junctional adhesion molecule 3
201162_at	IGFBP7	insulin-like growth factor binding protein 7
204940_at	PLN	phospholamban
209948_at	KCNMB1	potassium large conductance calcium-activated channel, subfamily M, beta member 1
213910_at	IGFBP7	insulin-like growth factor binding protein 7
203562_at	FEZ1	fasciculation and elongation protein zeta 1 (zygin I)
204069_at	MEIS1	Meis homeobox 1
214212_x_at	FERMT2	fermitin family member 2
210139_s_at	PMP22	peripheral myelin protein 22
206101_at	ECM2	extracellular matrix protein 2, female organ and adipocyte specific
210875_s_at	ZEB1	zinc finger E-box binding homeobox 1
201163_s_at	IGFBP7	insulin-like growth factor binding protein 7
201150_s_at	TIMP3	TIMP metallopeptidase inhibitor 3
222235_s_at	CSGALNACT2	chondroitin sulfate N-acetylgalactosaminyltransferase 2
207233_s_at	MITF	microphthalmia-associated transcription factor
219014_at	PLAC8	placenta-specific 8
204929_s_at	VAMP5	vesicle-associated membrane protein 5 (myobrevin)
202637_s_at	ICAM1	intercellular adhesion molecule 1
212314_at	SEL1L3	sel-1 suppressor of lin-12-like 3 (C. elegans)
213415_at	CLIC2	chloride intracellular channel 2
215485_s_at	ICAM1	intercellular adhesion molecule 1
205569_at	LAMP3	lysosomal-associated membrane protein 3
209480_at	HLA-DQB1	major histocompatibility complex, class II, DQ beta 1
213831_at	HLA-DQA1	major histocompatibility complex, class II, DQ alpha 1
202638_s_at	ICAM1	intercellular adhesion molecule 1
209728_at	HLA-DRB4	Major histocompatibility complex, class II, DR beta 4
216005_at	TNC	Tenascin C
202994_s_at	FBLN1	fibulin 1
212822_at	HEG1	HEG homolog 1 (zebrafish)
213069_at	HEG1	HEG homolog 1 (zebrafish)
212154_at	SDC2	syndecan 2
218718_at	PDGFC	platelet derived growth factor C
214752_x_at	FLNA	filamin A, alpha
200859_x_at	FLNA	filamin A, alpha
213746_s_at	FLNA	filamin A, alpha
201148_s_at	TIMP3	TIMP metallopeptidase inhibitor 3
219432_at	EVC	Ellis van Creveld syndrome
204963_at	SSPN	sarcospan (Kras oncogene-associated gene)
208789_at	PTRF	polymerase I and transcript release factor
212758_s_at	ZEB1	zinc finger E-box binding homeobox 1
216540_at	YME1L1	YME1-like 1 (S. cerevisiae)
217767_at	C3	complement component 3
Cluster 6 (n = 259)	Gene Symbol	Gene Title
208981_at	PECAM1	platelet/endothelial cell adhesion molecule
209473_at	ENTPD1	ectonucleoside triphosphate diphosphohydrolase 1
215346_at	CD40	CD40 molecule, TNF receptor superfamily member 5
201288_at	ARHGDIB	Rho GDP dissociation inhibitor (GDI) beta
204646_at	DPYD	dihydropyrimidine dehydrogenase
204924_at	TLR2	toll-like receptor 2
212999_x_at	HLA-DQB1	major histocompatibility complex, class II, DQ beta 1
221491_x_at	HLA-DRB1	Major histocompatibility complex, class II, DR beta 1
213603_s_at	RAC2	ras-related C3 botulinum toxin substrate 2 (rho family, small GTP binding protein Rac2)
217838_s_at	EVL	Enah/Vasp-like
204912_at	IL10RA	interleukin 10 receptor, alpha
219243_at	GIMAP4	GTPase, IMAP family member 4
219777_at	GIMAP6	GTPase, IMAP family member 6
207419_s_at	RAC2	ras-related C3 botulinum toxin substrate 2 (rho family, small GTP binding protein Rac2)
210786_s_at	FLI1	Friend leukemia virus integration 1
205884_at	ITGA4	integrin, alpha 4 (antigen CD49D, alpha 4 subunit of VLA-4 receptor)
205885_s_at	ITGA4	integrin, alpha 4 (antigen CD49D, alpha 4 subunit of VLA-4 receptor)
208983_s_at	PECAM1	platelet/endothelial cell adhesion molecule
57715_at	CALHM2	calcium homeostasis modulator 2
218223_s_at	PLEKHO1	pleckstrin homology domain containing, family O member 1
202663_at	WIPF1	WAS/WASL interacting protein family, member 1
213416_at	ITGA4	integrin, alpha 4 (antigen CD49D, alpha 4 subunit of VLA-4 receptor)
219183_s_at	CYTH4	cytohesin 4
216834_at	RGS1	regulator of G-protein signaling 1
203185_at	RASSF2	Ras association (RalGDS/AF-6) domain family member 2
209539_at	ARHGEF6	Rac/Cdc42 guanine nucleotide exchange factor (GEF) 6
207238_s_at	PTPRC	protein tyrosine phosphatase, receptor type, C
203508_at	TNFRSF1B	tumor necrosis factor receptor superfamily, member 1B
40420_at	STK10	serine/threonine kinase 10
202664_at	WIPF1	WAS/WASL interacting protein family, member 1
204236_at	FLI1	Friend leukemia virus integration 1
221565_s_at	CALHM2	calcium homeostasis modulator 2
203010_at	STAT5A	signal transducer and activator of transcription 5A
209721_s_at	IFFO1	intermediate filament family orphan 1
213160_at	DOCK2	dedicator of cytokinesis 2
216250_s_at	LPXN	leupaxin
204057_at	IRF8	interferon regulatory factor 8
211742_s_at	EVI2B	ecotropic viral integration site 2B
204220_at	GMFG	glia maturation factor, gamma
36030_at	IFFO1	intermediate filament family orphan 1
202957_at	HCLS1	hematopoietic cell-specific Lyn substrate 1
212588_at	PTPRC	protein tyrosine phosphatase, receptor type, C
203047_at	STK10	serine/threonine kinase 10
205159_at	CSF2RB	colony stimulating factor 2 receptor, beta, low-affinity (granulocyte-macrophage)
204661_at	CD52	CD52 molecule
34210_at	CD52	CD52 molecule
205504_at	BTK	Bruton agammaglobulinemia tyrosine kinase
219505_at	CECR1	cat eye syndrome chromosome region, candidate 1
204192_at	CD37	CD37 molecule
205419_at	GPR183	G protein-coupled receptor 183
211367_s_at	CASP1	caspase 1, apoptosis-related cysteine peptidase (interleukin 1, beta, convertase)
211366_x_at	CASP1	caspase 1, apoptosis-related cysteine peptidase (interleukin 1, beta, convertase)
209970_x_at	CASP1	caspase 1, apoptosis-related cysteine peptidase (interleukin 1, beta, convertase)
211368_s_at	CASP1	caspase 1, apoptosis-related cysteine peptidase (interleukin 1, beta, convertase)
202625_at	LYN	v-yes-1 Yamaguchi sarcoma viral related oncogene homolog
210754_s_at	LYN	v-yes-1 Yamaguchi sarcoma viral related oncogene homolog
201137_s_at	HLA-DPB1	major histocompatibility complex, class II, DP beta 1
206011_at	CASP1	caspase 1, apoptosis-related cysteine peptidase (interleukin 1, beta, convertase)
217478_s_at	HLA-DMA	major histocompatibility complex, class II, DM alpha
218084_x_at	FXYD5	FXYD domain containing ion transport regulator 5
210982_s_at	HLA-DRA	major histocompatibility complex, class II, DR alpha
211656_x_at	HLA-DQB1	Major histocompatibility complex, class II, DQ beta 1
208894_at	HLA-DRA	major histocompatibility complex, class II, DR alpha
209823_x_at	HLA-DQB1	major histocompatibility complex, class II, DQ beta 1
211991_s_at	HLA-DPA1	major histocompatibility complex, class II, DP alpha 1
212998_x_at	HLA-DQB1	Major histocompatibility complex, class II, DQ beta 1
211654_x_at	HLA-DQB1	major histocompatibility complex, class II, DQ beta 1
213537_at	HLA-DPA1	major histocompatibility complex, class II, DP alpha 1
211990_at	HLA-DPA1	major histocompatibility complex, class II, DP alpha 1
215193_x_at	HLA-DRB1	Major histocompatibility complex, class II, DR beta 1
209312_x_at	HLA-DRB1	Major histocompatibility complex, class II, DR beta 1
209619_at	CD74	CD74 molecule, major histocompatibility complex, class II invariant chain
217362_x_at	HLA-DRB4	Major histocompatibility complex, class II, DR beta 4
204670_x_at	HLA-DRB1	Major histocompatibility complex, class II, DR beta 1
208306_x_at	HLA-DRB4	Major histocompatibility complex, class II, DR beta 4
202910_s_at	CD97	CD97 molecule
204103_at	CCL4	chemokine (C-C motif) ligand 4
211794_at	FYB	FYN binding protein
212636_at	QKI	quaking homolog, KH domain RNA binding (mouse)
213733_at	MYO1F	myosin IF
203402_at	KCNAB2	potassium voltage-gated channel, shaker-related subfamily, beta member 2
209879_at	SELPLG	selectin P ligand
203760_s_at	SLA	Src-like-adaptor
203761_at	SLA	Src-like-adaptor
219279_at	DOCK10	dedicator of cytokinesis 10
220330_s_at	SAMSN1	SAM domain, SH3 domain and nuclear localization signals 1
202988_s_at	RGS1	regulator of G-protein signaling 1
207691_x_at	ENTPD1	ectonucleoside triphosphate diphosphohydrolase 1
209474_s_at	ENTPD1	ectonucleoside triphosphate diphosphohydrolase 1
200986_at	SERPING1	serpin peptidase inhibitor, clade G (C1 inhibitor), member 1
204221_x_at	GLIPR1	GLI pathogenesis-related 1
214085_x_at	GLIPR1	GLI pathogenesis-related 1
212829_at	PIP4K2A	phosphatidylinositol-5-phosphate 4-kinase, type II, alpha
204774_at	EVI2A	ecotropic viral integration site 2A
219506_at	C1orf54	chromosome 1 open reading frame 54
201487_at	CTSC	cathepsin C
208010_s_at	PTPN22	protein tyrosine phosphatase, non-receptor type 22 (lymphoid)
209732_at	CLEC2B	C-type lectin domain family 2, member B
204438_at	MRC1	Mannose receptor, C type 1
212671_s_at	HLA-DQA1	Major histocompatibility complex, class II, DQ alpha 1
211133_x_at	LILRA6 /// LILRB3	leukocyte immunoglobulin-like receptor, subfamily A (with TM domain), member 6 /// leukocyte immunoglobulin-like receptor, subfamily B (with TM and ITIM domains), member 3
207697_x_at	LILRB2	leukocyte immunoglobulin-like receptor, subfamily B (with TM and ITIM domains), member 2
207104_x_at	LILRB1	leukocyte immunoglobulin-like receptor, subfamily B (with TM and ITIM domains), member 1
211336_x_at	LILRB1	leukocyte immunoglobulin-like receptor, subfamily B (with TM and ITIM domains), member 1
210225_x_at	LILRB3	leukocyte immunoglobulin-like receptor, subfamily B (with TM and ITIM domains), member 3
203470_s_at	PLEK	pleckstrin
210784_x_at	LILRA6 /// LILRB3	leukocyte immunoglobulin-like receptor, subfamily A (with TM domain), member 6 /// leukocyte immunoglobulin-like receptor, subfamily B (with TM and ITIM domains), member 3
211135_x_at	LILRB3	leukocyte immunoglobulin-like receptor, subfamily B (with TM and ITIM domains), member 3
203320_at	SH2B3	SH2B adaptor protein 3
205269_at	LCP2	lymphocyte cytosolic protein 2 (SH2 domain containing leukocyte protein of 76kDa)
208885_at	LCP1	lymphocyte cytosolic protein 1 (L-plastin)
201859_at	SRGN	serglycin
207571_x_at	C1orf38	chromosome 1 open reading frame 38
210785_s_at	C1orf38	chromosome 1 open reading frame 38
221059_s_at	CHST6	Carbohydrate (N-acetylglucosamine 6-O) sulfotransferase 6
203416_at	CD53	CD53 molecule
214467_at	GPR65	G protein-coupled receptor 65
216598_s_at	CCL2	chemokine (C-C motif) ligand 2
206470_at	PLXNC1	plexin C1
213241_at	PLXNC1	plexin C1
208092_s_at	FAM49A	family with sequence similarity 49, member A
204222_s_at	GLIPR1	GLI pathogenesis-related 1
206471_s_at	PLXNC1	plexin C1
218999_at	TMEM140	transmembrane protein 140
203471_s_at	PLEK	pleckstrin
220005_at	P2RY13	purinergic receptor P2Y, G-protein coupled, 13
211190_x_at	CD84	CD84 molecule
204834_at	FGL2	fibrinogen-like 2
206214_at	PLA2G7	phospholipase A2, group VII (platelet-activating factor acetylhydrolase, plasma)
214054_at	DOK2	docking protein 2, 56kDa
219282_s_at	TRPV2	transient receptor potential cation channel, subfamily V, member 2
205147_x_at	NCF4	neutrophil cytosolic factor 4, 40kDa
206219_s_at	VAV1	vav 1 guanine nucleotide exchange factor
203547_at	CD4	CD4 molecule
203729_at	EMP3	epithelial membrane protein 3
204436_at	PLEKHO2	pleckstrin homology domain containing, family O member 2
205270_s_at	LCP2	lymphocyte cytosolic protein 2 (SH2 domain containing leukocyte protein of 76kDa)
207677_s_at	NCF4	neutrophil cytosolic factor 4, 40kDa
209734_at	NCKAP1L	NCK-associated protein 1-like
203523_at	LSP1	lymphocyte-specific protein 1
205988_at	CD84	CD84 molecule
221210_s_at	NPL	N-acetylneuraminate pyruvate lyase (dihydrodipicolinate synthase)
201141_at	GPNMB	glycoprotein (transmembrane) nmb
204006_s_at	FCGR3B	Fc fragment of IgG, low affinity IIIb, receptor (CD16b)
218109_s_at	MFSD1	major facilitator superfamily domain containing 1
218559_s_at	MAFB	v-maf musculoaponeurotic fibrosarcoma oncogene homolog B (avian)
210152_at	LILRB4	leukocyte immunoglobulin-like receptor, subfamily B (with TM and ITIM domains), member 4
210146_x_at	LILRB2	leukocyte immunoglobulin-like receptor, subfamily B (with TM and ITIM domains), member 2
218232_at	C1QA	complement component 1, q subcomponent, A chain
211192_s_at	CD84	CD84 molecule
214366_s_at	ALOX5	arachidonate 5-lipoxygenase
206420_at	IGSF6	immunoglobulin superfamily, member 6
206584_at	LY96	lymphocyte antigen 96
202800_at	SLC1A3	solute carrier family 1 (glial high affinity glutamate transporter), member 3
203104_at	CSF1R	colony stimulating factor 1 receptor
210889_s_at	FCGR2B	Fc fragment of IgG, low affinity IIb, receptor (CD32)
212884_x_at	APOE	apolipoprotein E
205114_s_at	CCL3	Chemokine (C-C motif) ligand 3
205119_s_at	FPR1	formyl peptide receptor 1
219574_at	40969	membrane-associated ring finger (C3HC4) 1
219666_at	MS4A6A	membrane-spanning 4-domains, subfamily A, member 6A
201847_at	LIPA	lipase A, lysosomal acid, cholesterol esterase
201858_s_at	SRGN	serglycin
219385_at	SLAMF8	SLAM family member 8
219607_s_at	MS4A4A	membrane-spanning 4-domains, subfamily A, member 4
203932_at	HLA-DMB	major histocompatibility complex, class II, DM beta
204007_at	FCGR3B	Fc fragment of IgG, low affinity IIIb, receptor (CD16b)
202902_s_at	CTSS	cathepsin S
203473_at	SLCO2B1	solute carrier organic anion transporter family, member 2B1
209933_s_at	CD300A	CD300a molecule
209949_at	NCF2	neutrophil cytosolic factor 2
209906_at	C3AR1	complement component 3a receptor 1
209924_at	CCL18	chemokine (C-C motif) ligand 18 (pulmonary and activation-regulated)
208594_x_at	LILRB3	Leukocyte immunoglobulin-like receptor, subfamily B (with TM and ITIM domains), member 3
209901_x_at	AIF1	allograft inflammatory factor 1
208423_s_at	MSR1	macrophage scavenger receptor 1
208438_s_at	FGR	Gardner-Rasheed feline sarcoma viral (v-fgr) oncogene homolog
206715_at	TFEC	transcription factor EC
208018_s_at	HCK	hemopoietic cell kinase
205859_at	LY86	lymphocyte antigen 86
206060_s_at	PTPN22	protein tyrosine phosphatase, non-receptor type 22 (lymphoid)
205686_s_at	CD86	CD86 molecule
205786_s_at	ITGAM	integrin, alpha M (complement component 3 receptor 3 subunit)
205681_at	BCL2A1	BCL2-related protein A1
205685_at	CD86	CD86 molecule
205098_at	CCR1	chemokine (C-C motif) receptor 1
205099_s_at	CCR1	chemokine (C-C motif) receptor 1
204787_at	VSIG4	V-set and immunoglobulin domain containing 4
204959_at	MNDA	myeloid cell nuclear differentiation antigen
204588_s_at	SLC7A7	solute carrier family 7 (cationic amino acid transporter, y+ system), member 7
204638_at	ACP5	acid phosphatase 5, tartrate resistant
204446_s_at	ALOX5	arachidonate 5-lipoxygenase
204502_at	SAMHD1	SAM domain and HD domain 1
204416_x_at	APOC1	apolipoprotein C-I
204445_s_at	ALOX5	arachidonate 5-lipoxygenase
204204_at	SLC31A2	solute carrier family 31 (copper transporters), member 2
204232_at	FCER1G	Fc fragment of IgE, high affinity I, receptor for; gamma polypeptide
204122_at	TYROBP	TYRO protein tyrosine kinase binding protein
204174_at	ALOX5AP	arachidonate 5-lipoxygenase-activating protein
203922_s_at	CYBB	cytochrome b-245, beta polypeptide
203923_s_at	CYBB	cytochrome b-245, beta polypeptide
203561_at	FCGR2A	Fc fragment of IgG, low affinity IIa, receptor (CD32)
203645_s_at	CD163	CD163 molecule
203381_s_at	APOE	apolipoprotein E
203472_s_at	SLCO2B1	solute carrier organic anion transporter family, member 2B1
202953_at	C1QB	complement component 1, q subcomponent, B chain
203167_at	TIMP2	TIMP metallopeptidase inhibitor 2
202087_s_at	CTSL1	cathepsin L1
202803_s_at	ITGB2	integrin, beta 2 (complement component 3 receptor 3 and 4 subunit)
201721_s_at	LAPTM5	lysosomal protein transmembrane 5
201743_at	CD14	CD14 molecule
201422_at	IFI30	interferon, gamma-inducible protein 30
201720_s_at	LAPTM5	lysosomal protein transmembrane 5
32128_at	CCL18	chemokine (C-C motif) ligand 18 (pulmonary and activation-regulated)
44673_at	SIGLEC1	sialic acid binding Ig-like lectin 1, sialoadhesin
221724_s_at	CLEC4A	C-type lectin domain family 4, member A
222218_s_at	PILRA	paired immunoglobin-like type 2 receptor alpha
221581_s_at	LAT2	linker for activation of T cells family, member 2
221698_s_at	CLEC7A	C-type lectin domain family 7, member A
220088_at	C5AR1	complement component 5a receptor 1
220146_at	TLR7	toll-like receptor 7
219892_at	TM6SF1	transmembrane 6 superfamily member 1
219947_at	CLEC4A	C-type lectin domain family 4, member A
219593_at	SLC15A3	solute carrier family 15, member 3
219788_at	PILRA	paired immunoglobin-like type 2 receptor alpha
219386_s_at	SLAMF8	SLAM family member 8
219519_s_at	SIGLEC1	sialic acid binding Ig-like lectin 1, sialoadhesin
217078_s_at	CD300A	CD300a molecule
218404_at	SNX10	sorting nexin 10
216233_at	CD163	CD163 molecule
216950_s_at	FCGR1A	Fc fragment of IgG, high affinity Ia, receptor (CD64)
215051_x_at	AIF1	allograft inflammatory factor 1
215633_x_at	LST1	leukocyte specific transcript 1
214770_at	MSR1	macrophage scavenger receptor 1
215049_x_at	CD163	CD163 molecule
214560_at	FPR3	formyl peptide receptor 3
214574_x_at	LST1	leukocyte specific transcript 1
214181_x_at	LST1	leukocyte specific transcript 1
214511_x_at	FCGR1B	Fc fragment of IgG, high affinity Ib, receptor (CD64)
213566_at	RNASE6	ribonuclease, RNase A family, k6
213975_s_at	LYZ	lysozyme
213095_x_at	AIF1	allograft inflammatory factor 1
213553_x_at	APOC1	apolipoprotein C-I
211887_x_at	MSR1	macrophage scavenger receptor 1
212658_at	LHFPL2	lipoma HMGIC fusion partner-like 2
211581_x_at	LST1	leukocyte specific transcript 1
211582_x_at	LST1	leukocyte specific transcript 1
211395_x_at	FCGR2C	Fc fragment of IgG, low affinity IIc, receptor for (CD32) (gene/pseudogene)
211557_x_at	SLCO2B1	solute carrier organic anion transporter family, member 2B1
210895_s_at	CD86	CD86 molecule
210992_x_at	FCGR2C	Fc fragment of IgG, low affinity IIc, receptor for (CD32) (gene/pseudogene)
210629_x_at	LST1	leukocyte specific transcript 1
210644_s_at	LAIR1	leukocyte-associated immunoglobulin-like receptor 1
210176_at	TLR1	toll-like receptor 1
210184_at	ITGAX	integrin, alpha X (complement component 3 receptor 4 subunit)
208071_s_at	LAIR1	leukocyte-associated immunoglobulin-like receptor 1
208146_s_at	CPVL	carboxypeptidase, vitellogenic-like
202901_x_at	CTSS	cathepsin S
203382_s_at	APOE	apolipoprotein E

## Sheet: Ovarian Images
Consensus Heatmaps
Other Statistics

## Sheet: Ovarian k = 4 genes
Cluster 1 (n = 313)	Gene Symbol	Gene Title
213910_at	IGFBP7	insulin-like growth factor binding protein 7
219045_at	RHOF	ras homolog gene family, member F (in filopodia)
204221_x_at	GLIPR1	GLI pathogenesis-related 1
209763_at	CHRDL1	chordin-like 1
212091_s_at	COL6A1	collagen, type VI, alpha 1
201430_s_at	DPYSL3	dihydropyrimidinase-like 3
201645_at	TNC	tenascin C
201150_s_at	TIMP3	TIMP metallopeptidase inhibitor 3
201389_at	ITGA5	integrin, alpha 5 (fibronectin receptor, alpha polypeptide)
201148_s_at	TIMP3	TIMP metallopeptidase inhibitor 3
201149_s_at	TIMP3	TIMP metallopeptidase inhibitor 3
201069_at	MMP2	matrix metallopeptidase 2 (gelatinase A, 72kDa gelatinase, 72kDa type IV collagenase)
201105_at	LGALS1	lectin, galactoside-binding, soluble, 1
200906_s_at	PALLD	palladin, cytoskeletal associated protein
200907_s_at	PALLD	palladin, cytoskeletal associated protein
200665_s_at	SPARC	secreted protein, acidic, cysteine-rich (osteonectin)
200897_s_at	PALLD	palladin, cytoskeletal associated protein
36030_at	IFFO1	intermediate filament family orphan 1
61734_at	RCN3	reticulocalbin 3, EF-hand calcium binding domain
222235_s_at	CSGALNACT2	chondroitin sulfate N-acetylgalactosaminyltransferase 2
222379_at	KCNE4	potassium voltage-gated channel, Isk-related family, member 4
221942_s_at	GUCY1A3	guanylate cyclase 1, soluble, alpha 3
222020_s_at	NTM	neurotrimin
221773_at	ELK3	ELK3, ETS-domain protein (SRF accessory protein 2)
221898_at	PDPN	podoplanin
221447_s_at	GLT8D2	glycosyltransferase 8 domain containing 2
221731_x_at	VCAN	versican
220092_s_at	ANTXR1	anthrax toxin receptor 1
221004_s_at	ITM2C	integral membrane protein 2C
219165_at	PDLIM2	PDZ and LIM domain 2 (mystique)
219561_at	COPZ2	coatomer protein complex, subunit zeta 2
219102_at	RCN3	reticulocalbin 3, EF-hand calcium binding domain
219134_at	ELTD1	EGF, latrophilin and seven transmembrane domain containing 1
218854_at	DSE	dermatan sulfate epimerase
218871_x_at	CSGALNACT2	chondroitin sulfate N-acetylgalactosaminyltransferase 2
218638_s_at	SPON2	spondin 2, extracellular matrix protein
218656_s_at	LHFP	lipoma HMGIC fusion partner
218468_s_at	GREM1	gremlin 1
218574_s_at	LMCD1	LIM and cysteine-rich domains 1
217763_s_at	RAB31	RAB31, member RAS oncogene family
217764_s_at	RAB31	RAB31, member RAS oncogene family
217525_at	OLFML1	olfactomedin-like 1
217762_s_at	RAB31	RAB31, member RAS oncogene family
216442_x_at	FN1	fibronectin 1
217369_at	IGHG1	immunoglobulin heavy constant gamma 1 (G1m marker)
214927_at	ITGBL1	integrin, beta-like 1 (with EGF-like repeat domains)
215446_s_at	LOX	lysyl oxidase
214701_s_at	FN1	fibronectin 1
214752_x_at	FLNA	filamin A, alpha
214085_x_at	GLIPR1	GLI pathogenesis-related 1
214438_at	HLX	H2.0-like homeobox
213764_s_at	MFAP5	microfibrillar associated protein 5
213765_at	MFAP5	microfibrillar associated protein 5
213139_at	SNAI2	snail homolog 2 (Drosophila)
213428_s_at	COL6A1	collagen, type VI, alpha 1
213069_at	HEG1	HEG homolog 1 (zebrafish)
213125_at	OLFML2B	olfactomedin-like 2B
212950_at	GPR116	G protein-coupled receptor 116
212951_at	GPR116	G protein-coupled receptor 116
212758_s_at	ZEB1	zinc finger E-box binding homeobox 1
212764_at	ZEB1	zinc finger E-box binding homeobox 1
212353_at	SULF1	sulfatase 1
212464_s_at	FN1	fibronectin 1
212298_at	NRP1	neuropilin 1
212344_at	SULF1	sulfatase 1
212262_at	QKI	quaking homolog, KH domain RNA binding (mouse)
212263_at	QKI	quaking homolog, KH domain RNA binding (mouse)
211964_at	COL4A2	collagen, type IV, alpha 2
211966_at	COL4A2	collagen, type IV, alpha 2
211597_s_at	HOPX	HOP homeobox
211668_s_at	PLAU	plasminogen activator, urokinase
210875_s_at	ZEB1	zinc finger E-box binding homeobox 1
210990_s_at	LAMA4	laminin, alpha 4
210762_s_at	DLC1	deleted in liver cancer 1
210809_s_at	POSTN	periostin, osteoblast specific factor
210170_at	PDLIM3	PDZ and LIM domain 3
210495_x_at	FN1	fibronectin 1
209955_s_at	FAP	fibroblast activation protein, alpha
210139_s_at	PMP22	peripheral myelin protein 22
209721_s_at	IFFO1	intermediate filament family orphan 1
209758_s_at	MFAP5	microfibrillar associated protein 5
209621_s_at	PDLIM3	PDZ and LIM domain 3
209651_at	TGFB1I1	transforming growth factor beta 1 induced transcript 1
208782_at	FSTL1	follistatin-like 1
209348_s_at	MAF	v-maf musculoaponeurotic fibrosarcoma oncogene homolog (avian)
207714_s_at	SERPINH1	serpin peptidase inhibitor, clade H (heat shock protein 47), member 1, (collagen binding protein 1)
208131_s_at	PTGIS	prostaglandin I2 (prostacyclin) synthase
206481_s_at	LDB2	LIM domain binding 2
206796_at	WISP1	WNT1 inducible signaling pathway protein 1
206026_s_at	TNFAIP6	tumor necrosis factor, alpha-induced protein 6
206101_at	ECM2	extracellular matrix protein 2, female organ and adipocyte specific
205991_s_at	PRRX1	paired related homeobox 1
206025_s_at	TNFAIP6	tumor necrosis factor, alpha-induced protein 6
205547_s_at	TAGLN	transgelin
205582_s_at	GGT5	gamma-glutamyltransferase 5
205422_s_at	ITGBL1	integrin, beta-like 1 (with EGF-like repeat domains)
205479_s_at	PLAU	plasminogen activator, urokinase
205206_at	KAL1	Kallmann syndrome 1 sequence
205407_at	RECK	reversion-inducing-cysteine-rich protein with kazal motifs
204940_at	PLN	phospholamban
205100_at	GFPT2	glutamine-fructose-6-phosphate transaminase 2
204938_s_at	PLN	phospholamban
204939_s_at	PLN	phospholamban
204677_at	CDH5	cadherin 5, type 2 (vascular endothelium)
204879_at	PDPN	podoplanin
204619_s_at	VCAN	versican
204620_s_at	VCAN	versican
204472_at	GEM	GTP binding protein overexpressed in skeletal muscle
204589_at	NUAK1	NUAK family, SNF1-like kinase, 1
204135_at	FILIP1L	filamin A interacting protein 1-like
204163_at	EMILIN1	elastin microfibril interfacer 1
204083_s_at	TPM2	tropomyosin 2 (beta)
204114_at	NID2	nidogen 2 (osteonidogen)
204051_s_at	SFRP4	secreted frizzled-related protein 4
204052_s_at	SFRP4	secreted frizzled-related protein 4
203887_s_at	THBD	thrombomodulin
203888_at	THBD	thrombomodulin
203562_at	FEZ1	fasciculation and elongation protein zeta 1 (zygin I)
203570_at	LOXL1	lysyl oxidase-like 1
203167_at	TIMP2	TIMP metallopeptidase inhibitor 2
203185_at	RASSF2	Ras association (RalGDS/AF-6) domain family member 2
203065_s_at	CAV1	caveolin 1, caveolae protein, 22kDa
203083_at	THBS2	thrombospondin 2
202995_s_at	FBLN1	fibulin 1
202998_s_at	LOXL2	lysyl oxidase-like 2
202766_s_at	FBN1	fibrillin 1
202994_s_at	FBLN1	fibulin 1
202465_at	PCOLCE	procollagen C-endopeptidase enhancer
202765_s_at	FBN1	fibrillin 1
202291_s_at	MGP	matrix Gla protein
202363_at	SPOCK1	sparc/osteonectin, cwcv and kazal-like domains proteoglycan (testican) 1
202273_at	PDGFRB	platelet-derived growth factor receptor, beta polypeptide
202283_at	SERPINF1	serpin peptidase inhibitor, clade F (alpha-2 antiplasmin, pigment epithelium derived factor), member 1
202008_s_at	NID1	nidogen 1
202202_s_at	LAMA4	laminin, alpha 4
201842_s_at	EFEMP1	EGF-containing fibulin-like extracellular matrix protein 1
202007_at	NID1	nidogen 1
201667_at	GJA1	gap junction protein, alpha 1, 43kDa
201744_s_at	LUM	lumican
221246_x_at	TNS1	tensin 1
221276_s_at	SYNC	syncoilin, intermediate filament protein
201843_s_at	EFEMP1	EGF-containing fibulin-like extracellular matrix protein 1
202052_s_at	RAI14	retinoic acid induced 14
201431_s_at	DPYSL3	dihydropyrimidinase-like 3
201787_at	FBLN1	fibulin 1
201185_at	HTRA1	HtrA serine peptidase 1
201426_s_at	VIM	vimentin
201162_at	IGFBP7	insulin-like growth factor binding protein 7
201163_s_at	IGFBP7	insulin-like growth factor binding protein 7
200859_x_at	FLNA	filamin A, alpha
201147_s_at	TIMP3	TIMP metallopeptidase inhibitor 3
200621_at	CSRP1	cysteine and glycine-rich protein 1
200795_at	SPARCL1	SPARC-like 1 (hevin)
52651_at	COL8A2	collagen, type VIII, alpha 2
65718_at	GPR124	G protein-coupled receptor 124
222146_s_at	TCF4	transcription factor 4
37408_at	MRC2	mannose receptor, C type 2
221814_at	GPR124	G protein-coupled receptor 124
221900_at	COL8A2	collagen, type VIII, alpha 2
221747_at	TNS1	tensin 1
221748_s_at	TNS1	tensin 1
221011_s_at	LBH	limb bud and heart development homolog (mouse)
221253_s_at	TXNDC5	Thioredoxin domain containing 5 (endoplasmic reticulum)
219489_s_at	RHBDL2	Rhomboid, veinlet-like 2 (Drosophila)
219778_at	ZFPM2	zinc finger protein, multitype 2
219410_at	TMEM45A	transmembrane protein 45A
219432_at	EVC	Ellis van Creveld syndrome
218718_at	PDGFC	platelet derived growth factor C
219315_s_at	TMEM204	transmembrane protein 204
218573_at	MAGEH1	melanoma antigen family H, 1
218694_at	ARMCX1	armadillo repeat containing, X-linked 1
218223_s_at	PLEKHO1	pleckstrin homology domain containing, family O member 1
218469_at	GREM1	gremlin 1
217838_s_at	EVL	Enah/Vasp-like
218084_x_at	FXYD5	FXYD domain containing ion transport regulator 5
215646_s_at	VCAN	versican
216005_at	TNC	Tenascin C
214212_x_at	FERMT2	fermitin family member 2
214702_at	FN1	fibronectin 1
213943_at	TWIST1	twist homolog 1 (Drosophila)
213974_at	ADAMTSL3	ADAMTS-like 3
213869_x_at	THY1	Thy-1 cell surface antigen
213891_s_at	TCF4	transcription factor 4
213746_s_at	FLNA	filamin A, alpha
213800_at	CFH	complement factor H
213422_s_at	MXRA8	matrix-remodelling associated 8
213543_at	SGCD	sarcoglycan, delta (35kDa dystrophin-associated glycoprotein)
213316_at	KIAA1462	KIAA1462
213413_at	STON1	stonin 1
213249_at	FBXL7	F-box and leucine-rich repeat protein 7
213306_at	MPDZ	multiple PDZ domain protein
212940_at	COL6A1	collagen, type VI, alpha 1
213010_at	PRKCDBP	protein kinase C, delta binding protein
212937_s_at	COL6A1	collagen, type VI, alpha 1
212938_at	COL6A1	collagen, type VI, alpha 1
212813_at	JAM3	junctional adhesion molecule 3
212822_at	HEG1	HEG homolog 1 (zebrafish)
212713_at	MFAP4	microfibrillar-associated protein 4
212730_at	SYNM	synemin, intermediate filament protein
212624_s_at	CHN1	chimerin (chimaerin) 1
212667_at	SPARC	secreted protein, acidic, cysteine-rich (osteonectin)
212486_s_at	FYN	FYN oncogene related to SRC, FGR, YES
212526_at	SPG20	spastic paraplegia 20 (Troyer syndrome)
212386_at	TCF4	transcription factor 4
212387_at	TCF4	transcription factor 4
212382_at	TCF4	transcription factor 4
212385_at	TCF4	transcription factor 4
212265_at	QKI	quaking homolog, KH domain RNA binding (mouse)
212354_at	SULF1	sulfatase 1
212158_at	SDC2	syndecan 2
212233_at	MAP1B	microtubule-associated protein 1B
212154_at	SDC2	syndecan 2
212157_at	SDC2	syndecan 2
212013_at	PXDN	peroxidasin homolog (Drosophila)
212097_at	CAV1	caveolin 1, caveolae protein, 22kDa
211959_at	IGFBP5	insulin-like growth factor binding protein 5
212012_at	PXDN	peroxidasin homolog (Drosophila)
211719_x_at	FN1	fibronectin 1
211958_at	IGFBP5	insulin-like growth factor binding protein 5
211276_at	TCEAL2	transcription elongation factor A (SII)-like 2
211571_s_at	VCAN	versican
210605_s_at	MFGE8	milk fat globule-EGF factor 8 protein
210839_s_at	ENPP2	ectonucleotide pyrophosphatase/phosphodiesterase 2
210511_s_at	INHBA	inhibin, beta A
210517_s_at	AKAP12	A kinase (PRKA) anchor protein 12
210105_s_at	FYN	FYN oncogene related to SRC, FGR, YES
210510_s_at	NRP1	neuropilin 1
209683_at	FAM49A	family with sequence similarity 49, member A
209946_at	VEGFC	vascular endothelial growth factor C
209655_s_at	TMEM47	transmembrane protein 47
209656_s_at	TMEM47	transmembrane protein 47
209550_at	NDN	necdin homolog (mouse)
209596_at	MXRA5	matrix-remodelling associated 5
209392_at	ENPP2	ectonucleotide pyrophosphatase/phosphodiesterase 2
209496_at	RARRES2	retinoic acid receptor responder (tazarotene induced) 2
209210_s_at	FERMT2	fermitin family member 2
209263_x_at	TSPAN4	tetraspanin 4
209191_at	TUBB6	tubulin, beta 6
209209_s_at	FERMT2	fermitin family member 2
208851_s_at	THY1	Thy-1 cell surface antigen
209118_s_at	TUBA1A	tubulin, alpha 1a
208790_s_at	PTRF	polymerase I and transcript release factor
208850_s_at	THY1	Thy-1 cell surface antigen
208146_s_at	CPVL	carboxypeptidase, vitellogenic-like
208789_at	PTRF	polymerase I and transcript release factor
207191_s_at	ISLR	immunoglobulin superfamily containing leucine-rich repeat
207426_s_at	TNFSF4	tumor necrosis factor (ligand) superfamily, member 4
205168_at	DDR2	discoidin domain receptor tyrosine kinase 2
205880_at	PRKD1	protein kinase D1
205079_s_at	MPDZ	multiple PDZ domain protein
205132_at	ACTC1	actin, alpha, cardiac muscle 1
204749_at	NAP1L3	nucleosome assembly protein 1-like 3
204776_at	THBS4	thrombospondin 4
204682_at	LTBP2	latent transforming growth factor beta binding protein 2
204688_at	SGCE	sarcoglycan, epsilon
204557_s_at	DZIP1	DAZ interacting protein 1
204604_at	CDK14	cyclin-dependent kinase 14
204457_s_at	GAS1	growth arrest-specific 1
204468_s_at	TIE1	tyrosine kinase with immunoglobulin-like and EGF-like domains 1
204400_at	EFS	embryonal Fyn-associated substrate
204456_s_at	GAS1	growth arrest-specific 1
204298_s_at	LOX	lysyl oxidase
204359_at	FLRT2	fibronectin leucine rich transmembrane protein 2
204115_at	GNG11	guanine nucleotide binding protein (G protein), gamma 11
204140_at	TPST1	tyrosylprotein sulfotransferase 1
203886_s_at	FBLN2	fibulin 2
204030_s_at	SCHIP1	Schwannomin interacting protein 1
203753_at	TCF4	transcription factor 4
203851_at	IGFBP6	insulin-like growth factor binding protein 6
203603_s_at	ZEB2	zinc finger E-box binding homeobox 2
203688_at	PKD2	polycystic kidney disease 2 (autosomal dominant)
203424_s_at	IGFBP5	insulin-like growth factor binding protein 5
203425_s_at	IGFBP5	insulin-like growth factor binding protein 5
203238_s_at	NOTCH3	notch 3
203417_at	MFAP2	microfibrillar-associated protein 2
209469_at	GPM6A	glycoprotein M6A
209470_s_at	GPM6A	glycoprotein M6A
209264_s_at	TSPAN4	tetraspanin 4
209356_x_at	EFEMP2	EGF-containing fibulin-like extracellular matrix protein 2
206953_s_at	LPHN2	latrophilin 2
207233_s_at	MITF	microphthalmia-associated transcription factor
206363_at	MAF	v-maf musculoaponeurotic fibrosarcoma oncogene homolog (avian)
206580_s_at	EFEMP2	EGF-containing fibulin-like extracellular matrix protein 2
204424_s_at	LMO3	LIM domain only 3 (rhombotin-like 2)
204556_s_at	DZIP1	DAZ interacting protein 1
202222_s_at	DES	desmin
202948_at	IL1R1	interleukin 1 receptor, type I
220014_at	PRR16	proline rich 16
221019_s_at	COLEC12	collectin sub-family member 12
219773_at	NOX4	NADPH oxidase 4
215127_s_at	RBMS1	RNA binding motif, single stranded interacting protein 1
202206_at	ARL4C	ADP-ribosylation factor-like 4C
202207_at	ARL4C	ADP-ribosylation factor-like 4C
202524_s_at	SPOCK2	sparc/osteonectin, cwcv and kazal-like domains proteoglycan (testican) 2
203748_x_at	RBMS1	RNA binding motif, single stranded interacting protein 1
202208_s_at	ARL4C	ADP-ribosylation factor-like 4C
202523_s_at	SPOCK2	sparc/osteonectin, cwcv and kazal-like domains proteoglycan (testican) 2
211748_x_at	PTGDS	prostaglandin D2 synthase 21kDa (brain)
213122_at	TSPYL5	TSPY-like 5
207266_x_at	RBMS1	RNA binding motif, single stranded interacting protein 1
211663_x_at	PTGDS	prostaglandin D2 synthase 21kDa (brain)
204964_s_at	SSPN	sarcospan (Kras oncogene-associated gene)
205901_at	PNOC	prepronociceptin
204963_at	SSPN	sarcospan (Kras oncogene-associated gene)
209868_s_at	RBMS1	RNA binding motif, single stranded interacting protein 1
203817_at	GUCY1B3	guanylate cyclase 1, soluble, beta 3
204069_at	MEIS1	Meis homeobox 1
219836_at	ZBED2	zinc finger, BED-type containing 2
220979_s_at	ST6GALNAC5	ST6 (alpha-N-acetyl-neuraminyl-2,3-beta-galactosyl-1,3)-N-acetylgalactosaminide alpha-2,6-sialyltransferase 5
202237_at	NNMT	nicotinamide N-methyltransferase
202238_s_at	NNMT	nicotinamide N-methyltransferase
212636_at	QKI	quaking homolog, KH domain RNA binding (mouse)
213241_at	PLXNC1	plexin C1
Cluster 2 (n = 227)	Gene Symbol	Gene Title
221724_s_at	CLEC4A	C-type lectin domain family 4, member A
205213_at	ACAP1	ArfGAP with coiled-coil, ankyrin repeat and PH domains 1
205798_at	IL7R	interleukin 7 receptor
211336_x_at	LILRB1	leukocyte immunoglobulin-like receptor, subfamily B (with TM and ITIM domains), member 1
219551_at	EAF2	ELL associated factor 2
216430_x_at	IGLV1-40 /// IGLV1-44	immunoglobulin lambda variable 1-40 /// immunoglobulin lambda variable 1-44
217384_x_at	IGHV3-48 /// IGKV3-20	Immunoglobulin heavy variable 3-48 /// Immunoglobulin kappa variable 3-20
210089_s_at	LAMA4	laminin, alpha 4
219667_s_at	BANK1	B-cell scaffold protein with ankyrin repeats 1
216412_x_at	IGLV1-40	immunoglobulin lambda variable 1-40
211655_at	IGLC1	Immunoglobulin lambda constant 1 (Mcg marker)
205049_s_at	CD79A	CD79a molecule, immunoglobulin-associated alpha
215565_at	---	---
217084_at	IGHA1 /// IGHG1 /// IGHM /// IGHV3-23 /// IGHV4-31	immunoglobulin heavy constant alpha 1 /// immunoglobulin heavy constant gamma 1 (G1m marker) /// immunoglobulin heavy constant mu /// immunoglobulin heavy variable 3-23 /// immunoglobulin heavy variable 4-31
217198_x_at	IGHA2 /// IGHD /// IGHG1 /// LOC100126583 /// LOC100510361	immunoglobulin heavy constant alpha 2 (A2m marker) /// immunoglobulin heavy constant delta /// immunoglobulin heavy constant gamma 1 (G1m marker) /// hypothetical LOC100126583 /// putative V-set and immunoglobulin domain-containing protein 6-like
211642_at	IGHG1 /// ZCWPW2	Immunoglobulin heavy constant gamma 1 (G1m marker) /// Zinc finger, CW type with PWWP domain 2
211647_x_at	IGHG1	Immunoglobulin heavy constant gamma 1 (G1m marker)
212415_at	41158	septin 6
206060_s_at	PTPN22	protein tyrosine phosphatase, non-receptor type 22 (lymphoid)
208885_at	LCP1	lymphocyte cytosolic protein 1 (L-plastin)
215925_s_at	CD72	CD72 molecule
211555_s_at	GUCY1B3	guanylate cyclase 1, soluble, beta 3
213640_s_at	LOX	lysyl oxidase
211835_at	IGKV1-5	immunoglobulin kappa variable 1-5
216233_at	CD163	CD163 molecule
220306_at	FAM46C	family with sequence similarity 46, member C
215777_at	IGLV4-60	immunoglobulin lambda variable 4-60
216517_at	IGKV1D-8	immunoglobulin kappa variable 1D-8
214981_at	POSTN	periostin, osteoblast specific factor
210116_at	SH2D1A	SH2 domain containing 1A
210321_at	GZMH	granzyme H (cathepsin G-like 2, protein h-CCPX)
214027_x_at	FAM48A	Family with sequence similarity 48, member A
214577_at	MAP1B	microtubule-associated protein 1B
210072_at	CCL19	chemokine (C-C motif) ligand 19
211005_at	LAT	Linker for activation of T cells
210039_s_at	PRKCQ	protein kinase C, theta
210279_at	GPR18	G protein-coupled receptor 18
205902_at	KCNN3	potassium intermediate/small conductance calcium-activated channel, subfamily N, member 3
206337_at	CCR7	chemokine (C-C motif) receptor 7
205212_s_at	ACAP1	ArfGAP with coiled-coil, ankyrin repeat and PH domains 1
205285_s_at	FYB	FYN binding protein
204197_s_at	RUNX3	runt-related transcription factor 3
204674_at	LRMP	lymphoid-restricted membrane protein
219971_at	IL21R	interleukin 21 receptor
220005_at	P2RY13	purinergic receptor P2Y, G-protein coupled, 13
213666_at	41158	septin 6
214369_s_at	RASGRP2	RAS guanyl releasing protein 2 (calcium and DAG-regulated)
209948_at	KCNMB1	potassium large conductance calcium-activated channel, subfamily M, beta member 1
209995_s_at	TCL1A	T-cell leukemia/lymphoma 1A
209880_s_at	SELPLG	selectin P ligand
209881_s_at	LAT	Linker for activation of T cells
209827_s_at	IL16	interleukin 16 (lymphocyte chemoattractant factor)
209828_s_at	IL16	interleukin 16 (lymphocyte chemoattractant factor)
208594_x_at	LILRB3	Leukocyte immunoglobulin-like receptor, subfamily B (with TM and ITIM domains), member 3
209685_s_at	PRKCB	protein kinase C, beta
208438_s_at	FGR	Gardner-Rasheed feline sarcoma viral (v-fgr) oncogene homolog
208450_at	LGALS2	lectin, galactoside-binding, soluble, 2
208206_s_at	RASGRP2	RAS guanyl releasing protein 2 (calcium and DAG-regulated)
208423_s_at	MSR1	macrophage scavenger receptor 1
207957_s_at	PRKCB	protein kinase C, beta
207979_s_at	CD8B	CD8b molecule
207795_s_at	KLRD1	killer cell lectin-like receptor subfamily D, member 1
207796_x_at	KLRD1	killer cell lectin-like receptor subfamily D, member 1
207777_s_at	SP140	SP140 nuclear body protein
207794_at	CCR2	chemokine (C-C motif) receptor 2
207681_at	CXCR3	chemokine (C-X-C motif) receptor 3
207734_at	LAX1	lymphocyte transmembrane adaptor 1
207485_x_at	BTN3A1	butyrophilin, subfamily 3, member A1
207651_at	GPR171	G protein-coupled receptor 171
206914_at	CRTAM	cytotoxic and regulatory T cell molecule
206974_at	CXCR6	chemokine (C-X-C motif) receptor 6
206761_at	CD96	CD96 molecule
206804_at	CD3G	CD3g molecule, gamma (CD3-TCR complex)
206682_at	CLEC10A	C-type lectin domain family 10, member A
206707_x_at	FAM65B	family with sequence similarity 65, member B
206513_at	AIM2	absent in melanoma 2
206545_at	CD28	CD28 molecule
206471_s_at	PLXNC1	plexin C1
206478_at	KIAA0125	KIAA0125
206398_s_at	CD19	CD19 molecule
206470_at	PLXNC1	plexin C1
206206_at	CD180	CD180 molecule
206366_x_at	XCL1	chemokine (C motif) ligand 1
206118_at	STAT4	signal transducer and activator of transcription 4
206181_at	SLAMF1	signaling lymphocytic activation molecule family member 1
205884_at	ITGA4	integrin, alpha 4 (antigen CD49D, alpha 4 subunit of VLA-4 receptor)
205903_s_at	KCNN3	potassium intermediate/small conductance calcium-activated channel, subfamily N, member 3
205718_at	ITGB7	integrin, beta 7
205821_at	KLRK1	killer cell lectin-like receptor subfamily K, member 1
205599_at	TRAF1	TNF receptor-associated factor 1
205671_s_at	HLA-DOB	major histocompatibility complex, class II, DO beta
205484_at	SIT1	signaling threshold regulating transmembrane adaptor 1
205504_at	BTK	Bruton agammaglobulinemia tyrosine kinase
205297_s_at	CD79B	CD79b molecule, immunoglobulin-associated beta
205456_at	CD3E	CD3e molecule, epsilon (CD3-TCR complex)
205038_at	IKZF1	IKAROS family zinc finger 1 (Ikaros)
205039_s_at	IKZF1	IKAROS family zinc finger 1 (Ikaros)
204926_at	INHBA	inhibin, beta A
204951_at	RHOH	ras homolog gene family, member H
204852_s_at	PTPN7	protein tyrosine phosphatase, non-receptor type 7
204890_s_at	LCK	lymphocyte-specific protein tyrosine kinase
204562_at	IRF4	interferon regulatory factor 4
204613_at	PLCG2	phospholipase C, gamma 2 (phosphatidylinositol-specific)
204153_s_at	MFNG	MFNG O-fucosylpeptide 3-beta-N-acetylglucosaminyltransferase
204445_s_at	ALOX5	arachidonate 5-lipoxygenase
203402_at	KCNAB2	potassium voltage-gated channel, shaker-related subfamily, beta member 2
204152_s_at	MFNG	MFNG O-fucosylpeptide 3-beta-N-acetylglucosaminyltransferase
39318_at	TCL1A	T-cell leukemia/lymphoma 1A
202989_at	RGS1	regulator of G-protein signaling 1
203331_s_at	INPP5D	inositol polyphosphate-5-phosphatase, 145kDa
35974_at	LRMP	lymphoid-restricted membrane protein
38149_at	ARHGAP25	Rho GTPase activating protein 25
222292_at	CD40	CD40 molecule, TNF receptor superfamily member 5
35150_at	CD40	CD40 molecule, TNF receptor superfamily member 5
221969_at	PAX5	paired box 5
222285_at	IGHG1	Immunoglobulin heavy constant gamma 1 (G1m marker)
221602_s_at	FAIM3	Fas apoptotic inhibitory molecule 3
221715_at	NA	Protein-tyrosine kinase gene
221080_s_at	DENND1C	DENN/MADD domain containing 1C
221601_s_at	FAIM3	Fas apoptotic inhibitory molecule 3
220577_at	GVINP1	GTPase, very large interferon inducible pseudogene 1
220704_at	IKZF1	IKAROS family zinc finger 1 (Ikaros)
220423_at	PLA2G2D	phospholipase A2, group IID
220485_s_at	SIRPG	signal-regulatory protein gamma
220377_at	FAM30A	family with sequence similarity 30, member A
220418_at	UBASH3A	ubiquitin associated and SH3 domain containing A
220059_at	STAP1	signal transducing adaptor family member 1
220093_at	ANTXR1	anthrax toxin receptor 1
219528_s_at	BCL11B	B-cell CLL/lymphoma 11B (zinc finger protein)
219812_at	PVRIG	poliovirus receptor related immunoglobulin domain containing
219159_s_at	SLAMF7	SLAM family member 7
219191_s_at	BIN2	bridging integrator 2
217418_x_at	MS4A1	membrane-spanning 4-domains, subfamily A, member 1
219014_at	PLAC8	placenta-specific 8
217320_at	---	---
217326_x_at	IL23A	Interleukin 23, alpha subunit p19
217251_x_at	NA	Clone ds1-1 immunoglobulin lambda chain VJ region, (IGL)
217260_x_at	IGHG1 /// LOC100293559	Immunoglobulin heavy constant gamma 1 (G1m marker) /// Similar to hCG1812074
217217_at	SKAP2	Src kinase associated phosphoprotein 2
217222_at	IGHG1	Immunoglobulin heavy constant gamma 1 (G1m marker)
217192_s_at	PRDM1	PR domain containing 1, with ZNF domain
217193_x_at	NA	IgG lambda light chain V-J-C region (clone Tgl11)
217147_s_at	TRAT1	T cell receptor associated transmembrane adaptor 1
217180_at	NA	Isolate P5_mB40_?LC immunoglobulin variable region
217138_x_at	IGLC1	Immunoglobulin lambda constant 1 (Mcg marker)
217145_at	IGK@ /// IGKC /// LOC652694	immunoglobulin kappa locus /// immunoglobulin kappa constant /// similar to Ig kappa chain V-I region HK102 precursor
217083_at	NA	IgG heavy chain variable region (Vh26)
217119_s_at	CXCR3	chemokine (C-X-C motif) receptor 3
217034_at	NA	Clone 60a04 anti-tetanus toxoid immunoglobulin light chain variable region
217036_at	NA	Clone 338o08d anti-tetanus toxoid immunoglobulin light chain variable region
216852_x_at	IGLJ3	Immunoglobulin lambda joining 3
216892_at	IGHG1	Immunoglobulin heavy constant gamma 1 (G1m marker)
216846_at	IGLJ3	Immunoglobulin lambda joining 3
216851_at	IGLJ3	Immunoglobulin lambda joining 3
216573_at	IGLV1-40 /// IGLV1-44	immunoglobulin lambda variable 1-40 /// immunoglobulin lambda variable 1-44
216708_x_at	CKAP2	Cytoskeleton associated protein 2
216540_at	YME1L1	YME1-like 1 (S. cerevisiae)
216566_at	CKAP2	Cytoskeleton associated protein 2
216394_x_at	NA	Clone CPRF1-T2 immunoglobulin lambda chain VJ region, (IGL)
216495_x_at	NA	Clone ds1-1 immunoglobulin lambda chain VJ region, (IGL)
215621_s_at	IGK@	Immunoglobulin kappa locus
215967_s_at	LY9	lymphocyte antigen 9
215332_s_at	CD8B	CD8b molecule
215485_s_at	ICAM1	intercellular adhesion molecule 1
215151_at	DOCK10	dedicator of cytokinesis 10
215217_at	IGKC	Immunoglobulin kappa constant
215036_at	IGLC1	Immunoglobulin lambda constant 1 (Mcg marker)
215118_s_at	IGHA1	Immunoglobulin heavy constant alpha 1
214847_s_at	GPSM3	G-protein signaling modulator 3
215035_at	IGLC1	Immunoglobulin lambda constant 1 (Mcg marker)
214560_at	FPR3	formyl peptide receptor 3
214567_s_at	XCL2	Chemokine (C motif) ligand 2
214543_x_at	QKI	quaking homolog, KH domain RNA binding (mouse)
214551_s_at	CD7	CD7 molecule
214470_at	KLRB1	killer cell lectin-like receptor subfamily B, member 1
214492_at	SGCD	sarcoglycan, delta (35kDa dystrophin-associated glycoprotein)
214298_x_at	41158	septin 6
214450_at	CTSW	cathepsin W
214049_x_at	CD7	CD7 molecule
214054_at	DOK2	docking protein 2, 56kDa
213674_x_at	IGHG1	Immunoglobulin heavy constant gamma 1 (G1m marker)
214032_at	ZAP70	zeta-chain (TCR) associated protein kinase 70kDa
212874_at	APOE	Apolipoprotein E
212883_at	APOE	Apolipoprotein E
211887_x_at	MSR1	macrophage scavenger receptor 1
212827_at	IGHG1	Immunoglobulin heavy constant gamma 1 (G1m marker)
211648_at	IGHG1	Immunoglobulin heavy constant gamma 1 (G1m marker)
211794_at	FYB	FYN binding protein
211469_s_at	CXCR6	chemokine (C-X-C motif) receptor 6
211557_x_at	SLCO2B1	solute carrier organic anion transporter family, member 2B1
211210_x_at	SH2D1A	SH2 domain containing 1A
211211_x_at	SH2D1A	SH2 domain containing 1A
211192_s_at	CD84	CD84 molecule
211209_x_at	SH2D1A	SH2 domain containing 1A
211189_x_at	CD84	CD84 molecule
211190_x_at	CD84	CD84 molecule
210786_s_at	FLI1	Friend leukemia virus integration 1
211133_x_at	LILRA6 /// LILRB3	leukocyte immunoglobulin-like receptor, subfamily A (with TM domain), member 6 /// leukocyte immunoglobulin-like receptor, subfamily B (with TM and ITIM domains), member 3
210439_at	ICOS	inducible T-cell co-stimulator
210784_x_at	LILRA6 /// LILRB3	leukocyte immunoglobulin-like receptor, subfamily A (with TM domain), member 6 /// leukocyte immunoglobulin-like receptor, subfamily B (with TM and ITIM domains), member 3
210356_x_at	MS4A1	membrane-spanning 4-domains, subfamily A, member 1
210370_s_at	LY9	lymphocyte antigen 9
210329_s_at	SGCD	sarcoglycan, delta (35kDa dystrophin-associated glycoprotein)
210330_at	SGCD	sarcoglycan, delta (35kDa dystrophin-associated glycoprotein)
210184_at	ITGAX	integrin, alpha X (complement component 3 receptor 4 subunit)
210225_x_at	LILRB3	leukocyte immunoglobulin-like receptor, subfamily B (with TM and ITIM domains), member 3
211135_x_at	LILRB3	leukocyte immunoglobulin-like receptor, subfamily B (with TM and ITIM domains), member 3
211178_s_at	PSTPIP1	proline-serine-threonine phosphatase interacting protein 1
208010_s_at	PTPN22	protein tyrosine phosphatase, non-receptor type 22 (lymphoid)
208092_s_at	FAM49A	family with sequence similarity 49, member A
203426_s_at	IGFBP5	insulin-like growth factor binding protein 5
211502_s_at	CDK14	cyclin-dependent kinase 14
216191_s_at	YME1L1	YME1-like 1 (S. cerevisiae)
206553_at	OAS2	2'-5'-oligoadenylate synthetase 2, 69/71kDa
206296_x_at	MAP4K1	mitogen-activated protein kinase kinase kinase kinase 1
214339_s_at	MAP4K1	mitogen-activated protein kinase kinase kinase kinase 1
209829_at	FAM65B	family with sequence similarity 65, member B
213830_at	YME1L1	YME1-like 1 (S. cerevisiae)
41577_at	PPP1R16B	protein phosphatase 1, regulatory (inhibitor) subunit 16B
210038_at	PRKCQ	protein kinase C, theta
212750_at	PPP1R16B	protein phosphatase 1, regulatory (inhibitor) subunit 16B
217143_s_at	YME1L1	YME1-like 1 (S. cerevisiae)
218864_at	TNS1	tensin 1
207104_x_at	LILRB1	leukocyte immunoglobulin-like receptor, subfamily B (with TM and ITIM domains), member 1
202665_s_at	WIPF1	WAS/WASL interacting protein family, member 1
210031_at	CD247	CD247 molecule
221658_s_at	IL21R	interleukin 21 receptor
Cluster 3 (n = 168)	Gene Symbol	Gene Title
200986_at	SERPING1	serpin peptidase inhibitor, clade G (C1 inhibitor), member 1
207571_x_at	C1orf38	chromosome 1 open reading frame 38
210785_s_at	C1orf38	chromosome 1 open reading frame 38
204211_x_at	EIF2AK2	eukaryotic translation initiation factor 2-alpha kinase 2
211122_s_at	CXCL11	chemokine (C-X-C motif) ligand 11
214453_s_at	IFI44	interferon-induced protein 44
204533_at	CXCL10	chemokine (C-X-C motif) ligand 10
210163_at	CXCL11	chemokine (C-X-C motif) ligand 11
203595_s_at	IFIT5	interferon-induced protein with tetratricopeptide repeats 5
204747_at	IFIT3	interferon-induced protein with tetratricopeptide repeats 3
217028_at	CXCR4	chemokine (C-X-C motif) receptor 4
219352_at	HERC6	hect domain and RLD 6
AFFX-HUMISGF3A/M97935_3_at	STAT1	signal transducer and activator of transcription 1, 91kDa
AFFX-HUMISGF3A/M97935_5_at	STAT1	signal transducer and activator of transcription 1, 91kDa
219691_at	SAMD9	sterile alpha motif domain containing 9
219863_at	HERC5	hect domain and RLD 5
218943_s_at	DDX58	DEAD (Asp-Glu-Ala-Asp) box polypeptide 58
219211_at	USP18	ubiquitin specific peptidase 18
217502_at	IFIT2	interferon-induced protein with tetratricopeptide repeats 2
218400_at	OAS3	2'-5'-oligoadenylate synthetase 3, 100kDa
213797_at	RSAD2	radical S-adenosyl methionine domain containing 2
214059_at	IFI44	Interferon-induced protein 44
210797_s_at	OASL	2'-5'-oligoadenylate synthetase-like
213294_at	EIF2AK2	eukaryotic translation initiation factor 2-alpha kinase 2
208436_s_at	IRF7	interferon regulatory factor 7
209969_s_at	STAT1	signal transducer and activator of transcription 1, 91kDa
205569_at	LAMP3	lysosomal-associated membrane protein 3
205660_at	OASL	2'-5'-oligoadenylate synthetase-like
205483_s_at	ISG15	ISG15 ubiquitin-like modifier
205552_s_at	OAS1	2',5'-oligoadenylate synthetase 1, 40/46kDa
204972_at	OAS2	2'-5'-oligoadenylate synthetase 2, 69/71kDa
204994_at	MX2	myxovirus (influenza virus) resistance 2 (mouse)
204439_at	IFI44L	interferon-induced protein 44-like
204502_at	SAMHD1	SAM domain and HD domain 1
203882_at	IRF9	interferon regulatory factor 9
204415_at	IFI6	interferon, alpha-inducible protein 6
203153_at	IFIT1	interferon-induced protein with tetratricopeptide repeats 1
203596_s_at	IFIT5	interferon-induced protein with tetratricopeptide repeats 5
202411_at	IFI27	interferon, alpha-inducible protein 27
202869_at	OAS1	2',5'-oligoadenylate synthetase 1, 40/46kDa
AFFX-HUMISGF3A/M97935_MA_at	STAT1	signal transducer and activator of transcription 1, 91kDa
AFFX-HUMISGF3A/M97935_MB_at	STAT1	signal transducer and activator of transcription 1, 91kDa
202269_x_at	GBP1	guanylate binding protein 1, interferon-inducible, 67kDa
202270_at	GBP1	guanylate binding protein 1, interferon-inducible, 67kDa
201649_at	UBE2L6	ubiquitin-conjugating enzyme E2L 6
202086_at	MX1	myxovirus (influenza virus) resistance 1, interferon-inducible protein p78 (mouse)
217825_s_at	UBE2J1	ubiquitin-conjugating enzyme E2, J1 (UBC6 homolog, yeast)
217933_s_at	LAP3	leucine aminopeptidase 3
219593_at	SLC15A3	solute carrier family 15, member 3
209417_s_at	IFI35	interferon-induced protein 35
214022_s_at	IFITM1	interferon induced transmembrane protein 1 (9-27)
202430_s_at	PLSCR1	phospholipid scramblase 1
202446_s_at	PLSCR1	phospholipid scramblase 1
200887_s_at	STAT1	signal transducer and activator of transcription 1, 91kDa
201601_x_at	IFITM1	interferon induced transmembrane protein 1 (9-27)
212311_at	SEL1L3	sel-1 suppressor of lin-12-like 3 (C. elegans)
219209_at	IFIH1	interferon induced with helicase C domain 1
218986_s_at	DDX60	DEAD (Asp-Glu-Ala-Asp) box polypeptide 60
219684_at	RTP4	receptor (chemosensory) transporter protein 4
208829_at	TAPBP	TAP binding protein (tapasin)
209546_s_at	APOL1	apolipoprotein L, 1
38241_at	BTN3A3	butyrophilin, subfamily 3, member A3
200628_s_at	WARS	tryptophanyl-tRNA synthetase
214038_at	CCL8	chemokine (C-C motif) ligand 8
200904_at	HLA-E	major histocompatibility complex, class I, E
209040_s_at	PSMB8	proteasome (prosome, macropain) subunit, beta type, 8 (large multifunctional peptidase 7)
204070_at	RARRES3	retinoic acid receptor responder (tazarotene induced) 3
210029_at	IDO1	indoleamine 2,3-dioxygenase 1
208729_x_at	HLA-B	major histocompatibility complex, class I, B
208812_x_at	HLA-C	major histocompatibility complex, class I, C
204820_s_at	BTN3A3	Butyrophilin, subfamily 3, member A3
204821_at	BTN3A3	butyrophilin, subfamily 3, member A3
202531_at	IRF1	interferon regulatory factor 1
204279_at	PSMB9	proteasome (prosome, macropain) subunit, beta type, 9 (large multifunctional peptidase 2)
201891_s_at	B2M	beta-2-microglobulin
202307_s_at	TAP1	transporter 1, ATP-binding cassette, sub-family B (MDR/TAP)
218999_at	TMEM140	transmembrane protein 140
200629_at	WARS	tryptophanyl-tRNA synthetase
200905_x_at	HLA-E	major histocompatibility complex, class I, E
216231_s_at	B2M	beta-2-microglobulin
216526_x_at	HLA-C	major histocompatibility complex, class I, C
212613_at	BTN3A2	butyrophilin, subfamily 3, member A2
213932_x_at	HLA-A	major histocompatibility complex, class I, A
211799_x_at	HLA-C	major histocompatibility complex, class I, C
211911_x_at	HLA-B	major histocompatibility complex, class I, B
209846_s_at	BTN3A2	butyrophilin, subfamily 3, member A2
210514_x_at	HLA-G	major histocompatibility complex, class I, G
209140_x_at	HLA-B	major histocompatibility complex, class I, B
209770_at	BTN3A1	butyrophilin, subfamily 3, member A1
211530_x_at	HLA-G	major histocompatibility complex, class I, G
214459_x_at	HLA-C	major histocompatibility complex, class I, C
211528_x_at	HLA-G	major histocompatibility complex, class I, G
211529_x_at	HLA-G	major histocompatibility complex, class I, G
221978_at	HLA-F	major histocompatibility complex, class I, F
204806_x_at	HLA-F	major histocompatibility complex, class I, F
206082_at	HCP5	HLA complex P5
217456_x_at	HLA-E	major histocompatibility complex, class I, E
221875_x_at	HLA-F	major histocompatibility complex, class I, F
215313_x_at	HLA-A	major histocompatibility complex, class I, A
217436_x_at	HLA-A /// HLA-F /// HLA-J	major histocompatibility complex, class I, A /// major histocompatibility complex, class I, F /// major histocompatibility complex, class I, J (pseudogene)
203528_at	SEMA4D	sema domain, immunoglobulin domain (Ig), transmembrane domain (TM) and short cytoplasmic domain, (semaphorin) 4D
209201_x_at	CXCR4	chemokine (C-X-C motif) receptor 4
211919_s_at	CXCR4	chemokine (C-X-C motif) receptor 4
212314_at	SEL1L3	sel-1 suppressor of lin-12-like 3 (C. elegans)
217168_s_at	HERPUD1	homocysteine-inducible, endoplasmic reticulum stress-inducible, ubiquitin-like domain member 1
212646_at	RFTN1	raftlin, lipid raft linker 1
202351_at	ITGAV	integrin, alpha V (vitronectin receptor, alpha polypeptide, antigen CD51)
57715_at	CALHM2	calcium homeostasis modulator 2
204446_s_at	ALOX5	arachidonate 5-lipoxygenase
217757_at	A2M	alpha-2-macroglobulin
217967_s_at	FAM129A	family with sequence similarity 129, member A
217824_at	UBE2J1	ubiquitin-conjugating enzyme E2, J1 (UBC6 homolog, yeast)
217826_s_at	UBE2J1	ubiquitin-conjugating enzyme E2, J1 (UBC6 homolog, yeast)
203236_s_at	LGALS9	lectin, galactoside-binding, soluble, 9
202659_at	PSMB10	proteasome (prosome, macropain) subunit, beta type, 10
202910_s_at	CD97	CD97 molecule
217823_s_at	UBE2J1	ubiquitin-conjugating enzyme E2, J1 (UBC6 homolog, yeast)
201865_x_at	NR3C1	nuclear receptor subfamily 3, group C, member 1 (glucocorticoid receptor)
211671_s_at	NR3C1	nuclear receptor subfamily 3, group C, member 1 (glucocorticoid receptor)
221565_s_at	CALHM2	calcium homeostasis modulator 2
212671_s_at	HLA-DQA1	Major histocompatibility complex, class II, DQ alpha 1
213293_s_at	TRIM22	tripartite motif-containing 22
201866_s_at	NR3C1	nuclear receptor subfamily 3, group C, member 1 (glucocorticoid receptor)
216321_s_at	NR3C1	nuclear receptor subfamily 3, group C, member 1 (glucocorticoid receptor)
209728_at	HLA-DRB4	Major histocompatibility complex, class II, DR beta 4
202087_s_at	CTSL1	cathepsin L1
210260_s_at	TNFAIP8	tumor necrosis factor, alpha-induced protein 8
202638_s_at	ICAM1	intercellular adhesion molecule 1
202800_at	SLC1A3	solute carrier family 1 (glial high affinity glutamate transporter), member 3
217767_at	C3	complement component 3
221087_s_at	APOL3	apolipoprotein L, 3
204670_x_at	HLA-DRB1	Major histocompatibility complex, class II, DR beta 1
205890_s_at	UBD	Ubiquitin D
212999_x_at	HLA-DQB1	major histocompatibility complex, class II, DQ beta 1
213831_at	HLA-DQA1	major histocompatibility complex, class II, DQ alpha 1
211656_x_at	HLA-DQB1	Major histocompatibility complex, class II, DQ beta 1
211990_at	HLA-DPA1	major histocompatibility complex, class II, DP alpha 1
211368_s_at	CASP1	caspase 1, apoptosis-related cysteine peptidase (interleukin 1, beta, convertase)
211654_x_at	HLA-DQB1	major histocompatibility complex, class II, DQ beta 1
211366_x_at	CASP1	caspase 1, apoptosis-related cysteine peptidase (interleukin 1, beta, convertase)
211367_s_at	CASP1	caspase 1, apoptosis-related cysteine peptidase (interleukin 1, beta, convertase)
209823_x_at	HLA-DQB1	major histocompatibility complex, class II, DQ beta 1
209970_x_at	CASP1	caspase 1, apoptosis-related cysteine peptidase (interleukin 1, beta, convertase)
204205_at	APOBEC3G	apolipoprotein B mRNA editing enzyme, catalytic polypeptide-like 3G
208306_x_at	HLA-DRB4	Major histocompatibility complex, class II, DR beta 4
217362_x_at	HLA-DRB4	Major histocompatibility complex, class II, DR beta 4
221491_x_at	HLA-DRB1	Major histocompatibility complex, class II, DR beta 1
209480_at	HLA-DQB1	major histocompatibility complex, class II, DQ beta 1
209619_at	CD74	CD74 molecule, major histocompatibility complex, class II invariant chain
208296_x_at	TNFAIP8	tumor necrosis factor, alpha-induced protein 8
209312_x_at	HLA-DRB1	Major histocompatibility complex, class II, DR beta 1
215193_x_at	HLA-DRB1	Major histocompatibility complex, class II, DR beta 1
217478_s_at	HLA-DMA	major histocompatibility complex, class II, DM alpha
211991_s_at	HLA-DPA1	major histocompatibility complex, class II, DP alpha 1
212998_x_at	HLA-DQB1	Major histocompatibility complex, class II, DQ beta 1
210538_s_at	BIRC3	baculoviral IAP repeat-containing 3
210982_s_at	HLA-DRA	major histocompatibility complex, class II, DR alpha
200600_at	MSN	moesin
208894_at	HLA-DRA	major histocompatibility complex, class II, DR alpha
213537_at	HLA-DPA1	major histocompatibility complex, class II, DP alpha 1
218109_s_at	MFSD1	major facilitator superfamily domain containing 1
201137_s_at	HLA-DPB1	major histocompatibility complex, class II, DP beta 1
210754_s_at	LYN	v-yes-1 Yamaguchi sarcoma viral related oncogene homolog
202625_at	LYN	v-yes-1 Yamaguchi sarcoma viral related oncogene homolog
206011_at	CASP1	caspase 1, apoptosis-related cysteine peptidase (interleukin 1, beta, convertase)
203932_at	HLA-DMB	major histocompatibility complex, class II, DM beta
205495_s_at	GNLY	granulysin
37145_at	GNLY	granulysin
Cluster 4 (n = 309)	Gene Symbol	Gene Title
203868_s_at	VCAM1	vascular cell adhesion molecule 1
219690_at	IGFLR1	IGF-like family receptor 1
219117_s_at	FKBP11	FK506 binding protein 11, 19 kDa
217236_x_at	IGHG1	Immunoglobulin heavy constant gamma 1 (G1m marker)
221286_s_at	MZB1	Marginal zone B and B1 cell-specific protein
217480_x_at	IGKC	immunoglobulin kappa constant
215214_at	IGLC1	Immunoglobulin lambda constant 1 (Mcg marker)
215949_x_at	SCFV	Single-chain Fv fragment
216984_x_at	CKAP2	Cytoskeleton associated protein 2
217157_x_at	IGK@ /// IGKC	immunoglobulin kappa locus /// immunoglobulin kappa constant
216401_x_at	---	---
216510_x_at	IGHA1 /// IGHG1 /// IGHM /// IGHV3-23 /// IGHV4-31	immunoglobulin heavy constant alpha 1 /// immunoglobulin heavy constant gamma 1 (G1m marker) /// immunoglobulin heavy constant mu /// immunoglobulin heavy variable 3-23 /// immunoglobulin heavy variable 4-31
216557_x_at	IGHA1 /// IGHD /// IGHG1 /// IGHG3 /// IGHM /// IGHV3-48 /// IGHV4-31 /// LOC100291917	immunoglobulin heavy constant alpha 1 /// immunoglobulin heavy constant delta /// immunoglobulin heavy constant gamma 1 (G1m marker) /// immunoglobulin heavy constant gamma 3 (G3m marker) /// immunoglobulin heavy constant mu /// immunoglobulin heavy variable 3-48 /// immunoglobulin heavy variable 4-31 /// hypothetical protein LOC100291917
216560_x_at	IGL@	Immunoglobulin lambda locus
204269_at	PIM2	pim-2 oncogene
211634_x_at	IGHV1-69	Immunoglobulin heavy variable 1-69
217179_x_at	NA	Isolate P5_mB40_?LC immunoglobulin variable region
217227_x_at	IGLV1-40 /// IGLV1-44	immunoglobulin lambda variable 1-40 /// immunoglobulin lambda variable 1-44
217235_x_at	CKAP2	Cytoskeleton associated protein 2
217258_x_at	IGLV1-40 /// IGLV1-44	immunoglobulin lambda variable 1-40 /// immunoglobulin lambda variable 1-44
216829_at	IGK@ /// IGKC /// LOC652493 /// LOC652694	immunoglobulin kappa locus /// immunoglobulin kappa constant /// ig kappa chain V-I region HK102-like /// similar to Ig kappa chain V-I region HK102 precursor
217148_x_at	IGLC1	Immunoglobulin lambda constant 1 (Mcg marker)
211881_x_at	IGLJ3	immunoglobulin lambda joining 3
214916_x_at	IGK@	Immunoglobulin kappa locus
211643_x_at	IGKC	Immunoglobulin kappa constant
211650_x_at	IGK@	Immunoglobulin kappa locus
211868_x_at	IGHA1 /// IGHA2 /// IGHD /// IGHG1 /// IGHG2 /// IGHG3 /// IGHM /// IGHV3-48 /// IGHV4-31 /// LOC100126583 /// LOC100291917	immunoglobulin heavy constant alpha 1 /// immunoglobulin heavy constant alpha 2 (A2m marker) /// immunoglobulin heavy constant delta /// immunoglobulin heavy constant gamma 1 (G1m marker) /// immunoglobulin heavy constant gamma 2 (G2m marker) /// immunoglobulin heavy constant gamma 3 (G3m marker) /// immunoglobulin heavy constant mu /// immunoglobulin heavy variable 3-48 /// immunoglobulin heavy …
214973_x_at	IGHD	immunoglobulin heavy constant delta
211635_x_at	IGHV1-69	Immunoglobulin heavy variable 1-69
211641_x_at	IGHA1 /// IGHA2 /// IGHD /// IGHG1 /// IGHG3 /// IGHM /// IGHV3-48 /// IGHV4-31 /// LOC100291917	immunoglobulin heavy constant alpha 1 /// immunoglobulin heavy constant alpha 2 (A2m marker) /// immunoglobulin heavy constant delta /// immunoglobulin heavy constant gamma 1 (G1m marker) /// immunoglobulin heavy constant gamma 3 (G3m marker) /// immunoglobulin heavy constant mu /// immunoglobulin heavy variable 3-48 /// immunoglobulin heavy variable 4-31 /// hypothetical protein LOC100291917
217281_x_at	IGHA1 /// IGHA2 /// IGHG1 /// IGHG2 /// IGHG3 /// IGHM /// IGHV4-31 /// LOC100126583 /// LOC100290036	immunoglobulin heavy constant alpha 1 /// immunoglobulin heavy constant alpha 2 (A2m marker) /// immunoglobulin heavy constant gamma 1 (G1m marker) /// immunoglobulin heavy constant gamma 2 (G2m marker) /// immunoglobulin heavy constant gamma 3 (G3m marker) /// immunoglobulin heavy constant mu /// immunoglobulin heavy variable 4-31 /// hypothetical LOC100126583 /// similar to hCG2038926
205692_s_at	CD38	CD38 molecule
211633_x_at	IGHG1	Immunoglobulin heavy constant gamma 1 (G1m marker)
211640_x_at	IGHV1-69	Immunoglobulin heavy variable 1-69
211908_x_at	IGK@	Immunoglobulin kappa locus
216541_x_at	IGHG1 /// IGHM /// LOC100133862	immunoglobulin heavy constant gamma 1 (G1m marker) /// immunoglobulin heavy constant mu /// ig heavy chain V-I region V35-like
205267_at	POU2AF1	POU class 2 associating factor 1
211639_x_at	SKAP2	Src kinase associated phosphoprotein 2
219118_at	FKBP11	FK506 binding protein 11, 19 kDa
221671_x_at	IGKC	Immunoglobulin kappa constant
209138_x_at	IGLC1	Immunoglobulin lambda constant 1 (Mcg marker)
211430_s_at	IGHG1	Immunoglobulin heavy constant gamma 1 (G1m marker)
217022_s_at	IGHA1	Immunoglobulin heavy constant alpha 1
221651_x_at	IGKC	Immunoglobulin kappa constant
215121_x_at	IGLC1	Immunoglobulin lambda constant 1 (Mcg marker)
215176_x_at	IGKC	Immunoglobulin kappa constant
212592_at	IGJ	immunoglobulin J polypeptide, linker protein for immunoglobulin alpha and mu polypeptides
214669_x_at	IGKC	Immunoglobulin kappa constant
215379_x_at	CKAP2	Cytoskeleton associated protein 2
215946_x_at	IGLL3P	immunoglobulin lambda-like polypeptide 3, pseudogene
214677_x_at	IGLC1	Immunoglobulin lambda constant 1 (Mcg marker)
214836_x_at	IGKC	Immunoglobulin kappa constant
217378_x_at	---	---
209374_s_at	IGHG1	Immunoglobulin heavy constant gamma 1 (G1m marker)
211637_x_at	IGHA1 /// IGHA2 /// IGHD /// IGHG1 /// IGHG3 /// IGHG4 /// IGHM /// IGHV3-23 /// IGHV4-31 /// IGHV4-59 /// LOC100126583	immunoglobulin heavy constant alpha 1 /// immunoglobulin heavy constant alpha 2 (A2m marker) /// immunoglobulin heavy constant delta /// immunoglobulin heavy constant gamma 1 (G1m marker) /// immunoglobulin heavy constant gamma 3 (G3m marker) /// immunoglobulin heavy constant gamma 4 (G4m marker) /// immunoglobulin heavy constant mu /// immunoglobulin heavy variable 3-23 /// immunoglobulin heavy …
216491_x_at	IGHM	immunoglobulin heavy constant mu
216576_x_at	IGK@ /// IGKC /// LOC652493 /// LOC652694	immunoglobulin kappa locus /// immunoglobulin kappa constant /// ig kappa chain V-I region HK102-like /// similar to Ig kappa chain V-I region HK102 precursor
214777_at	IGKV4-1	immunoglobulin kappa variable 4-1
216207_x_at	IGKV1D-13	Immunoglobulin kappa variable 1D-13
211798_x_at	IGLJ3	immunoglobulin lambda joining 3
214768_x_at	IGKC	Immunoglobulin kappa constant
213502_x_at	GUSBP11	Glucuronidase, beta pseudogene 11
211644_x_at	IGKC	Immunoglobulin kappa constant
211645_x_at	NA	Clone 135d11 anti-tetanus toxoid immunoglobulin light chain variable region
211649_x_at	IGHA1 /// IGHG1 /// IGHM	immunoglobulin heavy constant alpha 1 /// immunoglobulin heavy constant gamma 1 (G1m marker) /// immunoglobulin heavy constant mu
206641_at	TNFRSF17	tumor necrosis factor receptor superfamily, member 17
216542_x_at	IGHA1 /// IGHG1 /// IGHM	immunoglobulin heavy constant alpha 1 /// immunoglobulin heavy constant gamma 1 (G1m marker) /// immunoglobulin heavy constant mu
217239_x_at	LOC100508797	hypothetical protein LOC100508797
217360_x_at	IGHA1 /// IGHG1 /// IGHG3 /// IGHM /// IGHV4-31 /// LOC100510678	immunoglobulin heavy constant alpha 1 /// immunoglobulin heavy constant gamma 1 (G1m marker) /// immunoglobulin heavy constant gamma 3 (G3m marker) /// immunoglobulin heavy constant mu /// immunoglobulin heavy variable 4-31 /// hypothetical protein LOC100510678
216365_x_at	IGLV3-19	immunoglobulin lambda variable 3-19
216853_x_at	IGLJ3	Immunoglobulin lambda joining 3
205988_at	CD84	CD84 molecule
206150_at	CD27	CD27 molecule
211339_s_at	ITK	IL2-inducible T-cell kinase
204960_at	PTPRCAP	protein tyrosine phosphatase, receptor type, C-associated protein
205758_at	CD8A	CD8a molecule
206666_at	GZMK	granzyme K (granzyme 3; tryptase II)
209671_x_at	YME1L1	YME1-like 1 (S. cerevisiae)
206214_at	PLA2G7	phospholipase A2, group VII (platelet-activating factor acetylhydrolase, plasma)
209924_at	CCL18	chemokine (C-C motif) ligand 18 (pulmonary and activation-regulated)
203470_s_at	PLEK	pleckstrin
219385_at	SLAMF8	SLAM family member 8
204891_s_at	LCK	lymphocyte-specific protein tyrosine kinase
64064_at	GIMAP5	GTPase, IMAP family member 5
206991_s_at	CCR5	chemokine (C-C motif) receptor 5
204116_at	IL2RG	interleukin 2 receptor, gamma
205291_at	IL2RB	interleukin 2 receptor, beta
211902_x_at	YME1L1	YME1-like 1 (S. cerevisiae)
219505_at	CECR1	cat eye syndrome chromosome region, candidate 1
204265_s_at	GPSM3	G-protein signaling modulator 3
201422_at	IFI30	interferon, gamma-inducible protein 30
206978_at	CCR2	chemokine (C-C motif) receptor 2
204222_s_at	GLIPR1	GLI pathogenesis-related 1
219788_at	PILRA	paired immunoglobin-like type 2 receptor alpha
210140_at	CST7	cystatin F (leukocystatin)
211581_x_at	LST1	leukocyte specific transcript 1
207419_s_at	RAC2	ras-related C3 botulinum toxin substrate 2 (rho family, small GTP binding protein Rac2)
32128_at	CCL18	chemokine (C-C motif) ligand 18 (pulmonary and activation-regulated)
204923_at	SASH3	SAM and SH3 domain containing 3
218805_at	GIMAP5	GTPase, IMAP family member 5
205119_s_at	FPR1	formyl peptide receptor 1
205686_s_at	CD86	CD86 molecule
204563_at	SELL	selectin L
205804_s_at	TRAF3IP3	TRAF3 interacting protein 3
203729_at	EMP3	epithelial membrane protein 3
201847_at	LIPA	lipase A, lysosomal acid, cholesterol esterase
209083_at	CORO1A	coronin, actin binding protein, 1A
203915_at	CXCL9	chemokine (C-X-C motif) ligand 9
207691_x_at	ENTPD1	ectonucleoside triphosphate diphosphohydrolase 1
201859_at	SRGN	serglycin
218559_s_at	MAFB	v-maf musculoaponeurotic fibrosarcoma oncogene homolog B (avian)
201288_at	ARHGDIB	Rho GDP dissociation inhibitor (GDI) beta
201721_s_at	LAPTM5	lysosomal protein transmembrane 5
220088_at	C5AR1	complement component 5a receptor 1
221059_s_at	CHST6	Carbohydrate (N-acetylglucosamine 6-O) sulfotransferase 6
208071_s_at	LAIR1	leukocyte-associated immunoglobulin-like receptor 1
209723_at	SERPINB9	serpin peptidase inhibitor, clade B (ovalbumin), member 9
213539_at	CD3D	CD3d molecule, delta (CD3-TCR complex)
205831_at	CD2	CD2 molecule
209606_at	CYTIP	cytohesin 1 interacting protein
210915_x_at	IL23A	Interleukin 23, alpha subunit p19
211796_s_at	IL23A	Interleukin 23, alpha subunit p19
209670_at	TRAC	T cell receptor alpha constant
210152_at	LILRB4	leukocyte immunoglobulin-like receptor, subfamily B (with TM and ITIM domains), member 4
210972_x_at	YME1L1	YME1-like 1 (S. cerevisiae)
213193_x_at	IL23A	Interleukin 23, alpha subunit p19
202803_s_at	ITGB2	integrin, beta 2 (complement component 3 receptor 3 and 4 subunit)
202901_x_at	CTSS	cathepsin S
201743_at	CD14	CD14 molecule
201858_s_at	SRGN	serglycin
40420_at	STK10	serine/threonine kinase 10
201141_at	GPNMB	glycoprotein (transmembrane) nmb
201720_s_at	LAPTM5	lysosomal protein transmembrane 5
220330_s_at	SAMSN1	SAM domain, SH3 domain and nuclear localization signals 1
221581_s_at	LAT2	linker for activation of T cells family, member 2
219519_s_at	SIGLEC1	sialic acid binding Ig-like lectin 1, sialoadhesin
219607_s_at	MS4A4A	membrane-spanning 4-domains, subfamily A, member 4
217078_s_at	CD300A	CD300a molecule
218232_at	C1QA	complement component 1, q subcomponent, A chain
214770_at	MSR1	macrophage scavenger receptor 1
215049_x_at	CD163	CD163 molecule
212829_at	PIP4K2A	phosphatidylinositol-5-phosphate 4-kinase, type II, alpha
212884_x_at	APOE	apolipoprotein E
204787_at	VSIG4	V-set and immunoglobulin domain containing 4
204929_s_at	VAMP5	vesicle-associated membrane protein 5 (myobrevin)
204416_x_at	APOC1	apolipoprotein C-I
204527_at	MYO5A	myosin VA (heavy chain 12, myoxin)
204220_at	GMFG	glia maturation factor, gamma
204232_at	FCER1G	Fc fragment of IgE, high affinity I, receptor for; gamma polypeptide
204122_at	TYROBP	TYRO protein tyrosine kinase binding protein
204174_at	ALOX5AP	arachidonate 5-lipoxygenase-activating protein
203645_s_at	CD163	CD163 molecule
204006_s_at	FCGR3B	Fc fragment of IgG, low affinity IIIb, receptor (CD16b)
203381_s_at	APOE	apolipoprotein E
203382_s_at	APOE	apolipoprotein E
203104_at	CSF1R	colony stimulating factor 1 receptor
203320_at	SH2B3	SH2B adaptor protein 3
202988_s_at	RGS1	regulator of G-protein signaling 1
203047_at	STK10	serine/threonine kinase 10
202902_s_at	CTSS	cathepsin S
202953_at	C1QB	complement component 1, q subcomponent, B chain
219947_at	CLEC4A	C-type lectin domain family 4, member A
220146_at	TLR7	toll-like receptor 7
219506_at	C1orf54	chromosome 1 open reading frame 54
219574_at	40969	membrane-associated ring finger (C3HC4) 1
218404_at	SNX10	sorting nexin 10
219279_at	DOCK10	dedicator of cytokinesis 10
215051_x_at	AIF1	allograft inflammatory factor 1
216950_s_at	FCGR1A	Fc fragment of IgG, high affinity Ia, receptor (CD64)
214511_x_at	FCGR1B	Fc fragment of IgG, high affinity Ib, receptor (CD64)
214574_x_at	LST1	leukocyte specific transcript 1
214181_x_at	LST1	leukocyte specific transcript 1
214467_at	GPR65	G protein-coupled receptor 65
213733_at	MYO1F	myosin IF
213975_s_at	LYZ	lysozyme
213566_at	RNASE6	ribonuclease, RNase A family, k6
213603_s_at	RAC2	ras-related C3 botulinum toxin substrate 2 (rho family, small GTP binding protein Rac2)
213095_x_at	AIF1	allograft inflammatory factor 1
213416_at	ITGA4	integrin, alpha 4 (antigen CD49D, alpha 4 subunit of VLA-4 receptor)
212658_at	LHFPL2	lipoma HMGIC fusion partner-like 2
212873_at	HMHA1	histocompatibility (minor) HA-1
212587_s_at	PTPRC	protein tyrosine phosphatase, receptor type, C
212588_at	PTPRC	protein tyrosine phosphatase, receptor type, C
211395_x_at	FCGR2C	Fc fragment of IgG, low affinity IIc, receptor for (CD32) (gene/pseudogene)
211582_x_at	LST1	leukocyte specific transcript 1
210629_x_at	LST1	leukocyte specific transcript 1
210889_s_at	FCGR2B	Fc fragment of IgG, low affinity IIb, receptor (CD32)
209949_at	NCF2	neutrophil cytosolic factor 2
210176_at	TLR1	toll-like receptor 1
209901_x_at	AIF1	allograft inflammatory factor 1
209933_s_at	CD300A	CD300a molecule
209539_at	ARHGEF6	Rac/Cdc42 guanine nucleotide exchange factor (GEF) 6
209795_at	CD69	CD69 molecule
206584_at	LY96	lymphocyte antigen 96
206715_at	TFEC	transcription factor EC
205859_at	LY86	lymphocyte antigen 86
206219_s_at	VAV1	vav 1 guanine nucleotide exchange factor
205681_at	BCL2A1	BCL2-related protein A1
205786_s_at	ITGAM	integrin, alpha M (complement component 3 receptor 3 subunit)
205269_at	LCP2	lymphocyte cytosolic protein 2 (SH2 domain containing leukocyte protein of 76kDa)
205419_at	GPR183	G protein-coupled receptor 183
205099_s_at	CCR1	chemokine (C-C motif) receptor 1
205114_s_at	CCL3	Chemokine (C-C motif) ligand 3
204959_at	MNDA	myeloid cell nuclear differentiation antigen
205098_at	CCR1	chemokine (C-C motif) receptor 1
204774_at	EVI2A	ecotropic viral integration site 2A
204924_at	TLR2	toll-like receptor 2
204438_at	MRC1	Mannose receptor, C type 1
204588_s_at	SLC7A7	solute carrier family 7 (cationic amino acid transporter, y+ system), member 7
204192_at	CD37	CD37 molecule
204204_at	SLC31A2	solute carrier family 31 (copper transporters), member 2
204103_at	CCL4	chemokine (C-C motif) ligand 4
204118_at	CD48	CD48 molecule
203923_s_at	CYBB	cytochrome b-245, beta polypeptide
204007_at	FCGR3B	Fc fragment of IgG, low affinity IIIb, receptor (CD16b)
203561_at	FCGR2A	Fc fragment of IgG, low affinity IIa, receptor (CD32)
203879_at	PIK3CD	phosphoinositide-3-kinase, catalytic, delta polypeptide
203473_at	SLCO2B1	solute carrier organic anion transporter family, member 2B1
203508_at	TNFRSF1B	tumor necrosis factor receptor superfamily, member 1B
202957_at	HCLS1	hematopoietic cell-specific Lyn substrate 1
203332_s_at	INPP5D	inositol polyphosphate-5-phosphatase, 145kDa
221698_s_at	CLEC7A	C-type lectin domain family 7, member A
44673_at	SIGLEC1	sialic acid binding Ig-like lectin 1, sialoadhesin
208018_s_at	HCK	hemopoietic cell kinase
208982_at	PECAM1	platelet/endothelial cell adhesion molecule
213415_at	CLIC2	chloride intracellular channel 2
214084_x_at	NCF1B	Neutrophil cytosolic factor 1B pseudogene
205885_s_at	ITGA4	integrin, alpha 4 (antigen CD49D, alpha 4 subunit of VLA-4 receptor)
209906_at	C3AR1	complement component 3a receptor 1
204236_at	FLI1	Friend leukemia virus integration 1
204436_at	PLEKHO2	pleckstrin homology domain containing, family O member 2
202663_at	WIPF1	WAS/WASL interacting protein family, member 1
202664_at	WIPF1	WAS/WASL interacting protein family, member 1
208981_at	PECAM1	platelet/endothelial cell adhesion molecule
209474_s_at	ENTPD1	ectonucleoside triphosphate diphosphohydrolase 1
209473_at	ENTPD1	ectonucleoside triphosphate diphosphohydrolase 1
211795_s_at	FYB	FYN binding protein
210164_at	GZMB	granzyme B (granzyme 2, cytotoxic T-lymphocyte-associated serine esterase 1)
213915_at	NKG7	natural killer cell group 7 sequence
204661_at	CD52	CD52 molecule
205639_at	AOAH	acyloxyacyl hydrolase (neutrophil)
208983_s_at	PECAM1	platelet/endothelial cell adhesion molecule
210992_x_at	FCGR2C	Fc fragment of IgG, low affinity IIc, receptor for (CD32) (gene/pseudogene)
206134_at	ADAMDEC1	ADAM-like, decysin 1
206420_at	IGSF6	immunoglobulin superfamily, member 6
205270_s_at	LCP2	lymphocyte cytosolic protein 2 (SH2 domain containing leukocyte protein of 76kDa)
205488_at	GZMA	granzyme A (granzyme 1, cytotoxic T-lymphocyte-associated serine esterase 3)
205147_x_at	NCF4	neutrophil cytosolic factor 4, 40kDa
205159_at	CSF2RB	colony stimulating factor 2 receptor, beta, low-affinity (granulocyte-macrophage)
204912_at	IL10RA	interleukin 10 receptor, alpha
204961_s_at	NCF1	Neutrophil cytosolic factor 1
204655_at	CCL5	chemokine (C-C motif) ligand 5
204834_at	FGL2	fibrinogen-like 2
203922_s_at	CYBB	cytochrome b-245, beta polypeptide
204057_at	IRF8	interferon regulatory factor 8
203547_at	CD4	CD4 molecule
203761_at	SLA	Src-like-adaptor
203471_s_at	PLEK	pleckstrin
203523_at	LSP1	lymphocyte-specific protein 1
34210_at	CD52	CD52 molecule
1405_i_at	CCL5	chemokine (C-C motif) ligand 5
203416_at	CD53	CD53 molecule
221210_s_at	NPL	N-acetylneuraminate pyruvate lyase (dihydrodipicolinate synthase)
222218_s_at	PILRA	paired immunoglobin-like type 2 receptor alpha
219777_at	GIMAP6	GTPase, IMAP family member 6
219892_at	TM6SF1	transmembrane 6 superfamily member 1
219386_s_at	SLAMF8	SLAM family member 8
219666_at	MS4A6A	membrane-spanning 4-domains, subfamily A, member 6A
219183_s_at	CYTH4	cytohesin 4
219243_at	GIMAP4	GTPase, IMAP family member 4
216250_s_at	LPXN	leupaxin
218870_at	ARHGAP15	Rho GTPase activating protein 15
213553_x_at	APOC1	apolipoprotein C-I
215633_x_at	LST1	leukocyte specific transcript 1
211742_s_at	EVI2B	ecotropic viral integration site 2B
213160_at	DOCK2	dedicator of cytokinesis 2
210644_s_at	LAIR1	leukocyte-associated immunoglobulin-like receptor 1
210895_s_at	CD86	CD86 molecule
209879_at	SELPLG	selectin P ligand
210146_x_at	LILRB2	leukocyte immunoglobulin-like receptor, subfamily B (with TM and ITIM domains), member 2
207697_x_at	LILRB2	leukocyte immunoglobulin-like receptor, subfamily B (with TM and ITIM domains), member 2
209734_at	NCKAP1L	NCK-associated protein 1-like
207238_s_at	PTPRC	protein tyrosine phosphatase, receptor type, C
207677_s_at	NCF4	neutrophil cytosolic factor 4, 40kDa
203472_s_at	SLCO2B1	solute carrier organic anion transporter family, member 2B1
203760_s_at	SLA	Src-like-adaptor
209732_at	CLEC2B	C-type lectin domain family 2, member B
216598_s_at	CCL2	chemokine (C-C motif) ligand 2
213475_s_at	ITGAL	integrin, alpha L (antigen CD11A (p180), lymphocyte function-associated antigen 1; alpha polypeptide)
204882_at	ARHGAP25	Rho GTPase activating protein 25
219282_s_at	TRPV2	transient receptor potential cation channel, subfamily V, member 2
205685_at	CD86	CD86 molecule
213888_s_at	TRAF3IP3	TRAF3 interacting protein 3
214617_at	PRF1	perforin 1 (pore forming protein)
207339_s_at	LTB	lymphotoxin beta (TNF superfamily, member 3)
201487_at	CTSC	cathepsin C
202643_s_at	TNFAIP3	tumor necrosis factor, alpha-induced protein 3
216834_at	RGS1	regulator of G-protein signaling 1
202637_s_at	ICAM1	intercellular adhesion molecule 1
202644_s_at	TNFAIP3	tumor necrosis factor, alpha-induced protein 3
203828_s_at	IL32	interleukin 32
217966_s_at	FAM129A	family with sequence similarity 129, member A
204646_at	DPYD	dihydropyrimidine dehydrogenase
205590_at	RASGRP1	RAS guanyl releasing protein 1 (calcium and DAG-regulated)
204638_at	ACP5	acid phosphatase 5, tartrate resistant
214366_s_at	ALOX5	arachidonate 5-lipoxygenase
215346_at	CD40	CD40 molecule, TNF receptor superfamily member 5
203010_at	STAT5A	signal transducer and activator of transcription 5A
204198_s_at	RUNX3	runt-related transcription factor 3

## Sheet: Prostate Images
Consensus Heatmaps
Other Statistics

## Sheet: Prostate k = 4 genes
Cluster 1 (n = 267)	Gene Symbol	Gene Title
205821_at	KLRK1	killer cell lectin-like receptor subfamily K, member 1
219045_at	RHOF	ras homolog gene family, member F (in filopodia)
206118_at	STAT4	signal transducer and activator of transcription 4
219191_s_at	BIN2	bridging integrator 2
202524_s_at	SPOCK2	sparc/osteonectin, cwcv and kazal-like domains proteoglycan (testican) 2
205038_at	IKZF1	IKAROS family zinc finger 1 (Ikaros)
205504_at	BTK	Bruton agammaglobulinemia tyrosine kinase
205599_at	TRAF1	TNF receptor-associated factor 1
216233_at	CD163	CD163 molecule
210038_at	PRKCQ	protein kinase C, theta
205686_s_at	CD86	CD86 molecule
206796_at	WISP1	WNT1 inducible signaling pathway protein 1
204416_x_at	APOC1	apolipoprotein C-I
210992_x_at	FCGR2C	Fc fragment of IgG, low affinity IIc, receptor for (CD32) (gene/pseudogene)
205099_s_at	CCR1	chemokine (C-C motif) receptor 1
206513_at	AIM2	absent in melanoma 2
206219_s_at	VAV1	vav 1 guanine nucleotide exchange factor
204265_s_at	GPSM3	G-protein signaling modulator 3
214339_s_at	MAP4K1	mitogen-activated protein kinase kinase kinase kinase 1
207419_s_at	RAC2	ras-related C3 botulinum toxin substrate 2 (rho family, small GTP binding protein Rac2)
212592_at	IGJ	immunoglobulin J polypeptide, linker protein for immunoglobulin alpha and mu polypeptides
217369_at	IGHG1	immunoglobulin heavy constant gamma 1 (G1m marker)
209955_s_at	FAP	fibroblast activation protein, alpha
209758_s_at	MFAP5	microfibrillar associated protein 5
203424_s_at	IGFBP5	insulin-like growth factor binding protein 5
204445_s_at	ALOX5	arachidonate 5-lipoxygenase
213640_s_at	LOX	lysyl oxidase
222020_s_at	NTM	neurotrimin
210990_s_at	LAMA4	laminin, alpha 4
214492_at	SGCD	sarcoglycan, delta (35kDa dystrophin-associated glycoprotein)
219385_at	SLAMF8	SLAM family member 8
214702_at	FN1	fibronectin 1
215151_at	DOCK10	dedicator of cytokinesis 10
206471_s_at	PLXNC1	plexin C1
207796_x_at	KLRD1	killer cell lectin-like receptor subfamily D, member 1
204951_at	RHOH	ras homolog gene family, member H
215379_x_at	CKAP2	Cytoskeleton associated protein 2
209374_s_at	IGHG1	Immunoglobulin heavy constant gamma 1 (G1m marker)
210321_at	GZMH	granzyme H (cathepsin G-like 2, protein h-CCPX)
214543_x_at	QKI	quaking homolog, KH domain RNA binding (mouse)
214677_x_at	IGLC1	Immunoglobulin lambda constant 1 (Mcg marker)
214701_s_at	FN1	fibronectin 1
215176_x_at	IGKC	Immunoglobulin kappa constant
208851_s_at	THY1	Thy-1 cell surface antigen
209924_at	CCL18	chemokine (C-C motif) ligand 18 (pulmonary and activation-regulated)
205988_at	CD84	CD84 molecule
206206_at	CD180	CD180 molecule
203426_s_at	IGFBP5	insulin-like growth factor binding protein 5
205484_at	SIT1	signaling threshold regulating transmembrane adaptor 1
217083_at	NA	IgG heavy chain variable region (Vh26)
217084_at	IGHA1 /// IGHG1 /// IGHM /// IGHV3-23 /// IGHV4-31	immunoglobulin heavy constant alpha 1 /// immunoglobulin heavy constant gamma 1 (G1m marker) /// immunoglobulin heavy constant mu /// immunoglobulin heavy variable 3-23 /// immunoglobulin heavy variable 4-31
217036_at	NA	Clone 338o08d anti-tetanus toxoid immunoglobulin light chain variable region
217078_s_at	CD300A	CD300a molecule
217022_s_at	IGHA1	Immunoglobulin heavy constant alpha 1
217034_at	NA	Clone 60a04 anti-tetanus toxoid immunoglobulin light chain variable region
216892_at	IGHG1	Immunoglobulin heavy constant gamma 1 (G1m marker)
216984_x_at	CKAP2	Cytoskeleton associated protein 2
216852_x_at	IGLJ3	Immunoglobulin lambda joining 3
216853_x_at	IGLJ3	Immunoglobulin lambda joining 3
216846_at	IGLJ3	Immunoglobulin lambda joining 3
216851_at	IGLJ3	Immunoglobulin lambda joining 3
216708_x_at	CKAP2	Cytoskeleton associated protein 2
216829_at	IGK@ /// IGKC /// LOC652493 /// LOC652694	immunoglobulin kappa locus /// immunoglobulin kappa constant /// ig kappa chain V-I region HK102-like /// similar to Ig kappa chain V-I region HK102 precursor
216573_at	IGLV1-40 /// IGLV1-44	immunoglobulin lambda variable 1-40 /// immunoglobulin lambda variable 1-44
216576_x_at	IGK@ /// IGKC /// LOC652493 /// LOC652694	immunoglobulin kappa locus /// immunoglobulin kappa constant /// ig kappa chain V-I region HK102-like /// similar to Ig kappa chain V-I region HK102 precursor
216560_x_at	IGL@	Immunoglobulin lambda locus
216566_at	CKAP2	Cytoskeleton associated protein 2
216542_x_at	IGHA1 /// IGHG1 /// IGHM	immunoglobulin heavy constant alpha 1 /// immunoglobulin heavy constant gamma 1 (G1m marker) /// immunoglobulin heavy constant mu
216557_x_at	IGHA1 /// IGHD /// IGHG1 /// IGHG3 /// IGHM /// IGHV3-48 /// IGHV4-31 /// LOC100291917	immunoglobulin heavy constant alpha 1 /// immunoglobulin heavy constant delta /// immunoglobulin heavy constant gamma 1 (G1m marker) /// immunoglobulin heavy constant gamma 3 (G3m marker) /// immunoglobulin heavy constant mu /// immunoglobulin heavy variable 3-48 /// immunoglobulin heavy variable 4-31 /// hypothetical protein LOC100291917
216540_at	YME1L1	YME1-like 1 (S. cerevisiae)
216541_x_at	IGHG1 /// IGHM /// LOC100133862	immunoglobulin heavy constant gamma 1 (G1m marker) /// immunoglobulin heavy constant mu /// ig heavy chain V-I region V35-like
216510_x_at	IGHA1 /// IGHG1 /// IGHM /// IGHV3-23 /// IGHV4-31	immunoglobulin heavy constant alpha 1 /// immunoglobulin heavy constant gamma 1 (G1m marker) /// immunoglobulin heavy constant mu /// immunoglobulin heavy variable 3-23 /// immunoglobulin heavy variable 4-31
216517_at	IGKV1D-8	immunoglobulin kappa variable 1D-8
216491_x_at	IGHM	immunoglobulin heavy constant mu
216495_x_at	NA	Clone ds1-1 immunoglobulin lambda chain VJ region, (IGL)
216412_x_at	IGLV1-40	immunoglobulin lambda variable 1-40
216430_x_at	IGLV1-40 /// IGLV1-44	immunoglobulin lambda variable 1-40 /// immunoglobulin lambda variable 1-44
216394_x_at	NA	Clone CPRF1-T2 immunoglobulin lambda chain VJ region, (IGL)
216401_x_at	---	---
216207_x_at	IGKV1D-13	Immunoglobulin kappa variable 1D-13
216365_x_at	IGLV3-19	immunoglobulin lambda variable 3-19
215949_x_at	SCFV	Single-chain Fv fragment
215967_s_at	LY9	lymphocyte antigen 9
215925_s_at	CD72	CD72 molecule
215946_x_at	IGLL3P	immunoglobulin lambda-like polypeptide 3, pseudogene
215621_s_at	IGK@	Immunoglobulin kappa locus
215777_at	IGLV4-60	immunoglobulin lambda variable 4-60
215485_s_at	ICAM1	intercellular adhesion molecule 1
215565_at	---	---
215217_at	IGKC	Immunoglobulin kappa constant
215332_s_at	CD8B	CD8b molecule
215121_x_at	IGLC1	Immunoglobulin lambda constant 1 (Mcg marker)
215214_at	IGLC1	Immunoglobulin lambda constant 1 (Mcg marker)
215036_at	IGLC1	Immunoglobulin lambda constant 1 (Mcg marker)
215118_s_at	IGHA1	Immunoglobulin heavy constant alpha 1
214981_at	POSTN	periostin, osteoblast specific factor
215035_at	IGLC1	Immunoglobulin lambda constant 1 (Mcg marker)
214916_x_at	IGK@	Immunoglobulin kappa locus
214973_x_at	IGHD	immunoglobulin heavy constant delta
214836_x_at	IGKC	Immunoglobulin kappa constant
214847_s_at	GPSM3	G-protein signaling modulator 3
214768_x_at	IGKC	Immunoglobulin kappa constant
214777_at	IGKV4-1	immunoglobulin kappa variable 4-1
214560_at	FPR3	formyl peptide receptor 3
214669_x_at	IGKC	Immunoglobulin kappa constant
214450_at	CTSW	cathepsin W
214551_s_at	CD7	CD7 molecule
214049_x_at	CD7	CD7 molecule
214054_at	DOK2	docking protein 2, 56kDa
213674_x_at	IGHG1	Immunoglobulin heavy constant gamma 1 (G1m marker)
214032_at	ZAP70	zeta-chain (TCR) associated protein kinase 70kDa
213502_x_at	GUSBP11	Glucuronidase, beta pseudogene 11
213553_x_at	APOC1	apolipoprotein C-I
212883_at	APOE	Apolipoprotein E
212938_at	COL6A1	collagen, type VI, alpha 1
211908_x_at	IGK@	Immunoglobulin kappa locus
212874_at	APOE	Apolipoprotein E
211881_x_at	IGLJ3	immunoglobulin lambda joining 3
211887_x_at	MSR1	macrophage scavenger receptor 1
211835_at	IGKV1-5	immunoglobulin kappa variable 1-5
211868_x_at	IGHA1 /// IGHA2 /// IGHD /// IGHG1 /// IGHG2 /// IGHG3 /// IGHM /// IGHV3-48 /// IGHV4-31 /// LOC100126583 /// LOC100291917	immunoglobulin heavy constant alpha 1 /// immunoglobulin heavy constant alpha 2 (A2m marker) /// immunoglobulin heavy constant delta /// immunoglobulin heavy constant gamma 1 (G1m marker) /// immunoglobulin heavy constant gamma 2 (G2m marker) /// immunoglobulin heavy constant gamma 3 (G3m marker) /// immunoglobulin heavy constant mu /// immunoglobulin heavy variable 3-48 /// immunoglobulin heavy …
211794_at	FYB	FYN binding protein
211798_x_at	IGLJ3	immunoglobulin lambda joining 3
211650_x_at	IGK@	Immunoglobulin kappa locus
211655_at	IGLC1	Immunoglobulin lambda constant 1 (Mcg marker)
211648_at	IGHG1	Immunoglobulin heavy constant gamma 1 (G1m marker)
211649_x_at	IGHA1 /// IGHG1 /// IGHM	immunoglobulin heavy constant alpha 1 /// immunoglobulin heavy constant gamma 1 (G1m marker) /// immunoglobulin heavy constant mu
211645_x_at	NA	Clone 135d11 anti-tetanus toxoid immunoglobulin light chain variable region
211647_x_at	IGHG1	Immunoglobulin heavy constant gamma 1 (G1m marker)
211643_x_at	IGKC	Immunoglobulin kappa constant
211644_x_at	IGKC	Immunoglobulin kappa constant
211641_x_at	IGHA1 /// IGHA2 /// IGHD /// IGHG1 /// IGHG3 /// IGHM /// IGHV3-48 /// IGHV4-31 /// LOC100291917	immunoglobulin heavy constant alpha 1 /// immunoglobulin heavy constant alpha 2 (A2m marker) /// immunoglobulin heavy constant delta /// immunoglobulin heavy constant gamma 1 (G1m marker) /// immunoglobulin heavy constant gamma 3 (G3m marker) /// immunoglobulin heavy constant mu /// immunoglobulin heavy variable 3-48 /// immunoglobulin heavy variable 4-31 /// hypothetical protein LOC100291917
211642_at	IGHG1 /// ZCWPW2	Immunoglobulin heavy constant gamma 1 (G1m marker) /// Zinc finger, CW type with PWWP domain 2
211639_x_at	SKAP2	Src kinase associated phosphoprotein 2
211640_x_at	IGHV1-69	Immunoglobulin heavy variable 1-69
211635_x_at	IGHV1-69	Immunoglobulin heavy variable 1-69
211637_x_at	IGHA1 /// IGHA2 /// IGHD /// IGHG1 /// IGHG3 /// IGHG4 /// IGHM /// IGHV3-23 /// IGHV4-31 /// IGHV4-59 /// LOC100126583	immunoglobulin heavy constant alpha 1 /// immunoglobulin heavy constant alpha 2 (A2m marker) /// immunoglobulin heavy constant delta /// immunoglobulin heavy constant gamma 1 (G1m marker) /// immunoglobulin heavy constant gamma 3 (G3m marker) /// immunoglobulin heavy constant gamma 4 (G4m marker) /// immunoglobulin heavy constant mu /// immunoglobulin heavy variable 3-23 /// immunoglobulin heavy …
211633_x_at	IGHG1	Immunoglobulin heavy constant gamma 1 (G1m marker)
211634_x_at	IGHV1-69	Immunoglobulin heavy variable 1-69
211469_s_at	CXCR6	chemokine (C-X-C motif) receptor 6
211557_x_at	SLCO2B1	solute carrier organic anion transporter family, member 2B1
211336_x_at	LILRB1	leukocyte immunoglobulin-like receptor, subfamily B (with TM and ITIM domains), member 1
211430_s_at	IGHG1	Immunoglobulin heavy constant gamma 1 (G1m marker)
211210_x_at	SH2D1A	SH2 domain containing 1A
211211_x_at	SH2D1A	SH2 domain containing 1A
211192_s_at	CD84	CD84 molecule
211209_x_at	SH2D1A	SH2 domain containing 1A
211189_x_at	CD84	CD84 molecule
211190_x_at	CD84	CD84 molecule
210797_s_at	OASL	2'-5'-oligoadenylate synthetase-like
211133_x_at	LILRA6 /// LILRB3	leukocyte immunoglobulin-like receptor, subfamily A (with TM domain), member 6 /// leukocyte immunoglobulin-like receptor, subfamily B (with TM and ITIM domains), member 3
210370_s_at	LY9	lymphocyte antigen 9
210784_x_at	LILRA6 /// LILRB3	leukocyte immunoglobulin-like receptor, subfamily A (with TM domain), member 6 /// leukocyte immunoglobulin-like receptor, subfamily B (with TM and ITIM domains), member 3
210329_s_at	SGCD	sarcoglycan, delta (35kDa dystrophin-associated glycoprotein)
210330_at	SGCD	sarcoglycan, delta (35kDa dystrophin-associated glycoprotein)
210184_at	ITGAX	integrin, alpha X (complement component 3 receptor 4 subunit)
210225_x_at	LILRB3	leukocyte immunoglobulin-like receptor, subfamily B (with TM and ITIM domains), member 3
210039_s_at	PRKCQ	protein kinase C, theta
210152_at	LILRB4	leukocyte immunoglobulin-like receptor, subfamily B (with TM and ITIM domains), member 4
209881_s_at	LAT	Linker for activation of T cells
209995_s_at	TCL1A	T-cell leukemia/lymphoma 1A
209828_s_at	IL16	interleukin 16 (lymphocyte chemoattractant factor)
209880_s_at	SELPLG	selectin P ligand
208594_x_at	LILRB3	Leukocyte immunoglobulin-like receptor, subfamily B (with TM and ITIM domains), member 3
209138_x_at	IGLC1	Immunoglobulin lambda constant 1 (Mcg marker)
208071_s_at	LAIR1	leukocyte-associated immunoglobulin-like receptor 1
208423_s_at	MSR1	macrophage scavenger receptor 1
207979_s_at	CD8B	CD8b molecule
208010_s_at	PTPN22	protein tyrosine phosphatase, non-receptor type 22 (lymphoid)
207794_at	CCR2	chemokine (C-C motif) receptor 2
207795_s_at	KLRD1	killer cell lectin-like receptor subfamily D, member 1
207734_at	LAX1	lymphocyte transmembrane adaptor 1
207777_s_at	SP140	SP140 nuclear body protein
207681_at	CXCR3	chemokine (C-X-C motif) receptor 3
207697_x_at	LILRB2	leukocyte immunoglobulin-like receptor, subfamily B (with TM and ITIM domains), member 2
207104_x_at	LILRB1	leukocyte immunoglobulin-like receptor, subfamily B (with TM and ITIM domains), member 1
207485_x_at	BTN3A1	butyrophilin, subfamily 3, member A1
206804_at	CD3G	CD3g molecule, gamma (CD3-TCR complex)
206974_at	CXCR6	chemokine (C-X-C motif) receptor 6
206478_at	KIAA0125	KIAA0125
206641_at	TNFRSF17	tumor necrosis factor receptor superfamily, member 17
206398_s_at	CD19	CD19 molecule
206470_at	PLXNC1	plexin C1
205901_at	PNOC	prepronociceptin
205903_s_at	KCNN3	potassium intermediate/small conductance calcium-activated channel, subfamily N, member 3
205685_at	CD86	CD86 molecule
205718_at	ITGB7	integrin, beta 7
205285_s_at	FYB	FYN binding protein
205660_at	OASL	2'-5'-oligoadenylate synthetase-like
205049_s_at	CD79A	CD79a molecule, immunoglobulin-associated alpha
205212_s_at	ACAP1	ArfGAP with coiled-coil, ankyrin repeat and PH domains 1
204926_at	INHBA	inhibin, beta A
205039_s_at	IKZF1	IKAROS family zinc finger 1 (Ikaros)
204852_s_at	PTPN7	protein tyrosine phosphatase, non-receptor type 7
204890_s_at	LCK	lymphocyte-specific protein tyrosine kinase
204269_at	PIM2	pim-2 oncogene
204562_at	IRF4	interferon regulatory factor 4
203472_s_at	SLCO2B1	solute carrier organic anion transporter family, member 2B1
204152_s_at	MFNG	MFNG O-fucosylpeptide 3-beta-N-acetylglucosaminyltransferase
203402_at	KCNAB2	potassium voltage-gated channel, shaker-related subfamily, beta member 2
203470_s_at	PLEK	pleckstrin
44673_at	SIGLEC1	sialic acid binding Ig-like lectin 1, sialoadhesin
202523_s_at	SPOCK2	sparc/osteonectin, cwcv and kazal-like domains proteoglycan (testican) 2
203331_s_at	INPP5D	inositol polyphosphate-5-phosphatase, 145kDa
35150_at	CD40	CD40 molecule, TNF receptor superfamily member 5
39318_at	TCL1A	T-cell leukemia/lymphoma 1A
222285_at	IGHG1	Immunoglobulin heavy constant gamma 1 (G1m marker)
222292_at	CD40	CD40 molecule, TNF receptor superfamily member 5
221715_at	NA	Protein-tyrosine kinase gene
221969_at	PAX5	paired box 5
221658_s_at	IL21R	interleukin 21 receptor
221671_x_at	IGKC	Immunoglobulin kappa constant
221602_s_at	FAIM3	Fas apoptotic inhibitory molecule 3
221651_x_at	IGKC	Immunoglobulin kappa constant
221080_s_at	DENND1C	DENN/MADD domain containing 1C
221286_s_at	MZB1	Marginal zone B and B1 cell-specific protein
220423_at	PLA2G2D	phospholipase A2, group IID
220704_at	IKZF1	IKAROS family zinc finger 1 (Ikaros)
220377_at	FAM30A	family with sequence similarity 30, member A
220418_at	UBASH3A	ubiquitin associated and SH3 domain containing A
219971_at	IL21R	interleukin 21 receptor
220306_at	FAM46C	family with sequence similarity 46, member C
219788_at	PILRA	paired immunoglobin-like type 2 receptor alpha
219836_at	ZBED2	zinc finger, BED-type containing 2
219519_s_at	SIGLEC1	sialic acid binding Ig-like lectin 1, sialoadhesin
219690_at	IGFLR1	IGF-like family receptor 1
219102_at	RCN3	reticulocalbin 3, EF-hand calcium binding domain
219159_s_at	SLAMF7	SLAM family member 7
217384_x_at	IGHV3-48 /// IGKV3-20	Immunoglobulin heavy variable 3-48 /// Immunoglobulin kappa variable 3-20
217480_x_at	IGKC	immunoglobulin kappa constant
217360_x_at	IGHA1 /// IGHG1 /// IGHG3 /// IGHM /// IGHV4-31 /// LOC100510678	immunoglobulin heavy constant alpha 1 /// immunoglobulin heavy constant gamma 1 (G1m marker) /// immunoglobulin heavy constant gamma 3 (G3m marker) /// immunoglobulin heavy constant mu /// immunoglobulin heavy variable 4-31 /// hypothetical protein LOC100510678
217378_x_at	---	---
217320_at	---	---
217326_x_at	IL23A	Interleukin 23, alpha subunit p19
217260_x_at	IGHG1 /// LOC100293559	Immunoglobulin heavy constant gamma 1 (G1m marker) /// Similar to hCG1812074
217281_x_at	IGHA1 /// IGHA2 /// IGHG1 /// IGHG2 /// IGHG3 /// IGHM /// IGHV4-31 /// LOC100126583 /// LOC100290036	immunoglobulin heavy constant alpha 1 /// immunoglobulin heavy constant alpha 2 (A2m marker) /// immunoglobulin heavy constant gamma 1 (G1m marker) /// immunoglobulin heavy constant gamma 2 (G2m marker) /// immunoglobulin heavy constant gamma 3 (G3m marker) /// immunoglobulin heavy constant mu /// immunoglobulin heavy variable 4-31 /// hypothetical LOC100126583 /// similar to hCG2038926
217251_x_at	NA	Clone ds1-1 immunoglobulin lambda chain VJ region, (IGL)
217258_x_at	IGLV1-40 /// IGLV1-44	immunoglobulin lambda variable 1-40 /// immunoglobulin lambda variable 1-44
217236_x_at	IGHG1	Immunoglobulin heavy constant gamma 1 (G1m marker)
217239_x_at	LOC100508797	hypothetical protein LOC100508797
217227_x_at	IGLV1-40 /// IGLV1-44	immunoglobulin lambda variable 1-40 /// immunoglobulin lambda variable 1-44
217235_x_at	CKAP2	Cytoskeleton associated protein 2
217217_at	SKAP2	Src kinase associated phosphoprotein 2
217222_at	IGHG1	Immunoglobulin heavy constant gamma 1 (G1m marker)
217193_x_at	NA	IgG lambda light chain V-J-C region (clone Tgl11)
217198_x_at	IGHA2 /// IGHD /// IGHG1 /// LOC100126583 /// LOC100510361	immunoglobulin heavy constant alpha 2 (A2m marker) /// immunoglobulin heavy constant delta /// immunoglobulin heavy constant gamma 1 (G1m marker) /// hypothetical LOC100126583 /// putative V-set and immunoglobulin domain-containing protein 6-like
217180_at	NA	Isolate P5_mB40_?LC immunoglobulin variable region
217192_s_at	PRDM1	PR domain containing 1, with ZNF domain
217157_x_at	IGK@ /// IGKC	immunoglobulin kappa locus /// immunoglobulin kappa constant
217179_x_at	NA	Isolate P5_mB40_?LC immunoglobulin variable region
217145_at	IGK@ /// IGKC /// LOC652694	immunoglobulin kappa locus /// immunoglobulin kappa constant /// similar to Ig kappa chain V-I region HK102 precursor
217148_x_at	IGLC1	Immunoglobulin lambda constant 1 (Mcg marker)
217119_s_at	CXCR3	chemokine (C-X-C motif) receptor 3
217138_x_at	IGLC1	Immunoglobulin lambda constant 1 (Mcg marker)
211135_x_at	LILRB3	leukocyte immunoglobulin-like receptor, subfamily B (with TM and ITIM domains), member 3
211178_s_at	PSTPIP1	proline-serine-threonine phosphatase interacting protein 1
204960_at	PTPRCAP	protein tyrosine phosphatase, receptor type, C-associated protein
205297_s_at	CD79B	CD79b molecule, immunoglobulin-associated beta
213830_at	YME1L1	YME1-like 1 (S. cerevisiae)
219691_at	SAMD9	sterile alpha motif domain containing 9
203523_at	LSP1	lymphocyte-specific protein 1
220485_s_at	SIRPG	signal-regulatory protein gamma
205495_s_at	GNLY	granulysin
37145_at	GNLY	granulysin
220979_s_at	ST6GALNAC5	ST6 (alpha-N-acetyl-neuraminyl-2,3-beta-galactosyl-1,3)-N-acetylgalactosaminide alpha-2,6-sialyltransferase 5
206553_at	OAS2	2'-5'-oligoadenylate synthetase 2, 69/71kDa
217502_at	IFIT2	interferon-induced protein with tetratricopeptide repeats 2
Cluster 2 (n = 148)	Gene Symbol	Gene Title
203817_at	GUCY1B3	guanylate cyclase 1, soluble, beta 3
215446_s_at	LOX	lysyl oxidase
204533_at	CXCL10	chemokine (C-X-C motif) ligand 10
210511_s_at	INHBA	inhibin, beta A
214927_at	ITGBL1	integrin, beta-like 1 (with EGF-like repeat domains)
211529_x_at	HLA-G	major histocompatibility complex, class I, G
214438_at	HLX	H2.0-like homeobox
220059_at	STAP1	signal transducing adaptor family member 1
204204_at	SLC31A2	solute carrier family 31 (copper transporters), member 2
211555_s_at	GUCY1B3	guanylate cyclase 1, soluble, beta 3
203381_s_at	APOE	apolipoprotein E
205114_s_at	CCL3	Chemokine (C-C motif) ligand 3
209140_x_at	HLA-B	major histocompatibility complex, class I, B
210514_x_at	HLA-G	major histocompatibility complex, class I, G
211528_x_at	HLA-G	major histocompatibility complex, class I, G
208729_x_at	HLA-B	major histocompatibility complex, class I, B
211911_x_at	HLA-B	major histocompatibility complex, class I, B
209417_s_at	IFI35	interferon-induced protein 35
211799_x_at	HLA-C	major histocompatibility complex, class I, C
202430_s_at	PLSCR1	phospholipid scramblase 1
201649_at	UBE2L6	ubiquitin-conjugating enzyme E2L 6
210260_s_at	TNFAIP8	tumor necrosis factor, alpha-induced protein 8
209040_s_at	PSMB8	proteasome (prosome, macropain) subunit, beta type, 8 (large multifunctional peptidase 7)
216231_s_at	B2M	beta-2-microglobulin
201891_s_at	B2M	beta-2-microglobulin
208296_x_at	TNFAIP8	tumor necrosis factor, alpha-induced protein 8
208092_s_at	FAM49A	family with sequence similarity 49, member A
205422_s_at	ITGBL1	integrin, beta-like 1 (with EGF-like repeat domains)
219773_at	NOX4	NADPH oxidase 4
210510_s_at	NRP1	neuropilin 1
218468_s_at	GREM1	gremlin 1
204051_s_at	SFRP4	secreted frizzled-related protein 4
204052_s_at	SFRP4	secreted frizzled-related protein 4
203596_s_at	IFIT5	interferon-induced protein with tetratricopeptide repeats 5
205692_s_at	CD38	CD38 molecule
204456_s_at	GAS1	growth arrest-specific 1
213943_at	TWIST1	twist homolog 1 (Drosophila)
203595_s_at	IFIT5	interferon-induced protein with tetratricopeptide repeats 5
213797_at	RSAD2	radical S-adenosyl methionine domain containing 2
218469_at	GREM1	gremlin 1
219315_s_at	TMEM204	transmembrane protein 204
32128_at	CCL18	chemokine (C-C motif) ligand 18 (pulmonary and activation-regulated)
200628_s_at	WARS	tryptophanyl-tRNA synthetase
200629_at	WARS	tryptophanyl-tRNA synthetase
212012_at	PXDN	peroxidasin homolog (Drosophila)
212415_at	41158	septin 6
218404_at	SNX10	sorting nexin 10
218559_s_at	MAFB	v-maf musculoaponeurotic fibrosarcoma oncogene homolog B (avian)
202307_s_at	TAP1	transporter 1, ATP-binding cassette, sub-family B (MDR/TAP)
204638_at	ACP5	acid phosphatase 5, tartrate resistant
217825_s_at	UBE2J1	ubiquitin-conjugating enzyme E2, J1 (UBC6 homolog, yeast)
217826_s_at	UBE2J1	ubiquitin-conjugating enzyme E2, J1 (UBC6 homolog, yeast)
211530_x_at	HLA-G	major histocompatibility complex, class I, G
214366_s_at	ALOX5	arachidonate 5-lipoxygenase
204972_at	OAS2	2'-5'-oligoadenylate synthetase 2, 69/71kDa
205206_at	KAL1	Kallmann syndrome 1 sequence
204747_at	IFIT3	interferon-induced protein with tetratricopeptide repeats 3
204776_at	THBS4	thrombospondin 4
204527_at	MYO5A	myosin VA (heavy chain 12, myoxin)
204604_at	CDK14	cyclin-dependent kinase 14
204439_at	IFI44L	interferon-induced protein 44-like
204446_s_at	ALOX5	arachidonate 5-lipoxygenase
204298_s_at	LOX	lysyl oxidase
204415_at	IFI6	interferon, alpha-inducible protein 6
203932_at	HLA-DMB	major histocompatibility complex, class II, DM beta
204211_x_at	EIF2AK2	eukaryotic translation initiation factor 2-alpha kinase 2
203528_at	SEMA4D	sema domain, immunoglobulin domain (Ig), transmembrane domain (TM) and short cytoplasmic domain, (semaphorin) 4D
203882_at	IRF9	interferon regulatory factor 9
202948_at	IL1R1	interleukin 1 receptor, type I
203153_at	IFIT1	interferon-induced protein with tetratricopeptide repeats 1
202363_at	SPOCK1	sparc/osteonectin, cwcv and kazal-like domains proteoglycan (testican) 1
202869_at	OAS1	2',5'-oligoadenylate synthetase 1, 40/46kDa
200887_s_at	STAT1	signal transducer and activator of transcription 1, 91kDa
202087_s_at	CTSL1	cathepsin L1
AFFX-HUMISGF3A/M97935_MA_at	STAT1	signal transducer and activator of transcription 1, 91kDa
AFFX-HUMISGF3A/M97935_MB_at	STAT1	signal transducer and activator of transcription 1, 91kDa
AFFX-HUMISGF3A/M97935_3_at	STAT1	signal transducer and activator of transcription 1, 91kDa
AFFX-HUMISGF3A/M97935_5_at	STAT1	signal transducer and activator of transcription 1, 91kDa
221581_s_at	LAT2	linker for activation of T cells family, member 2
221942_s_at	GUCY1A3	guanylate cyclase 1, soluble, alpha 3
221019_s_at	COLEC12	collectin sub-family member 12
221253_s_at	TXNDC5	Thioredoxin domain containing 5 (endoplasmic reticulum)
220014_at	PRR16	proline rich 16
221011_s_at	LBH	limb bud and heart development homolog (mouse)
219667_s_at	BANK1	B-cell scaffold protein with ankyrin repeats 1
219863_at	HERC5	hect domain and RLD 5
219352_at	HERC6	hect domain and RLD 6
219551_at	EAF2	ELL associated factor 2
219209_at	IFIH1	interferon induced with helicase C domain 1
219211_at	USP18	ubiquitin specific peptidase 18
219117_s_at	FKBP11	FK506 binding protein 11, 19 kDa
219118_at	FKBP11	FK506 binding protein 11, 19 kDa
218943_s_at	DDX58	DEAD (Asp-Glu-Ala-Asp) box polypeptide 58
218986_s_at	DDX60	DEAD (Asp-Glu-Ala-Asp) box polypeptide 60
218573_at	MAGEH1	melanoma antigen family H, 1
218638_s_at	SPON2	spondin 2, extracellular matrix protein
218109_s_at	MFSD1	major facilitator superfamily domain containing 1
218400_at	OAS3	2'-5'-oligoadenylate synthetase 3, 100kDa
217838_s_at	EVL	Enah/Vasp-like
217933_s_at	LAP3	leucine aminopeptidase 3
217823_s_at	UBE2J1	ubiquitin-conjugating enzyme E2, J1 (UBC6 homolog, yeast)
217824_at	UBE2J1	ubiquitin-conjugating enzyme E2, J1 (UBC6 homolog, yeast)
216526_x_at	HLA-C	major histocompatibility complex, class I, C
217168_s_at	HERPUD1	homocysteine-inducible, endoplasmic reticulum stress-inducible, ubiquitin-like domain member 1
214453_s_at	IFI44	interferon-induced protein 44
214459_x_at	HLA-C	major histocompatibility complex, class I, C
213294_at	EIF2AK2	eukaryotic translation initiation factor 2-alpha kinase 2
214059_at	IFI44	Interferon-induced protein 44
212950_at	GPR116	G protein-coupled receptor 116
212951_at	GPR116	G protein-coupled receptor 116
212311_at	SEL1L3	sel-1 suppressor of lin-12-like 3 (C. elegans)
212314_at	SEL1L3	sel-1 suppressor of lin-12-like 3 (C. elegans)
211502_s_at	CDK14	cyclin-dependent kinase 14
212013_at	PXDN	peroxidasin homolog (Drosophila)
210809_s_at	POSTN	periostin, osteoblast specific factor
211122_s_at	CXCL11	chemokine (C-X-C motif) ligand 11
210163_at	CXCL11	chemokine (C-X-C motif) ligand 11
210754_s_at	LYN	v-yes-1 Yamaguchi sarcoma viral related oncogene homolog
208829_at	TAPBP	TAP binding protein (tapasin)
208885_at	LCP1	lymphocyte cytosolic protein 1 (L-plastin)
208436_s_at	IRF7	interferon regulatory factor 7
208812_x_at	HLA-C	major histocompatibility complex, class I, C
206363_at	MAF	v-maf musculoaponeurotic fibrosarcoma oncogene homolog (avian)
207426_s_at	TNFSF4	tumor necrosis factor (ligand) superfamily, member 4
205880_at	PRKD1	protein kinase D1
206214_at	PLA2G7	phospholipase A2, group VII (platelet-activating factor acetylhydrolase, plasma)
205483_s_at	ISG15	ISG15 ubiquitin-like modifier
205552_s_at	OAS1	2',5'-oligoadenylate synthetase 1, 40/46kDa
209728_at	HLA-DRB4	Major histocompatibility complex, class II, DR beta 4
209969_s_at	STAT1	signal transducer and activator of transcription 1, 91kDa
201847_at	LIPA	lipase A, lysosomal acid, cholesterol esterase
202351_at	ITGAV	integrin, alpha V (vitronectin receptor, alpha polypeptide, antigen CD51)
202625_at	LYN	v-yes-1 Yamaguchi sarcoma viral related oncogene homolog
202411_at	IFI27	interferon, alpha-inducible protein 27
213932_x_at	HLA-A	major histocompatibility complex, class I, A
200905_x_at	HLA-E	major histocompatibility complex, class I, E
221875_x_at	HLA-F	major histocompatibility complex, class I, F
202659_at	PSMB10	proteasome (prosome, macropain) subunit, beta type, 10
38241_at	BTN3A3	butyrophilin, subfamily 3, member A3
204821_at	BTN3A3	butyrophilin, subfamily 3, member A3
209846_s_at	BTN3A2	butyrophilin, subfamily 3, member A2
204806_x_at	HLA-F	major histocompatibility complex, class I, F
205569_at	LAMP3	lysosomal-associated membrane protein 3
206082_at	HCP5	HLA complex P5
221059_s_at	CHST6	Carbohydrate (N-acetylglucosamine 6-O) sulfotransferase 6
217456_x_at	HLA-E	major histocompatibility complex, class I, E
215313_x_at	HLA-A	major histocompatibility complex, class I, A
217436_x_at	HLA-A /// HLA-F /// HLA-J	major histocompatibility complex, class I, A /// major histocompatibility complex, class I, F /// major histocompatibility complex, class I, J (pseudogene)
Cluster 3 (n = 292)	Gene Symbol	Gene Title
203425_s_at	IGFBP5	insulin-like growth factor binding protein 5
213765_at	MFAP5	microfibrillar associated protein 5
220093_at	ANTXR1	anthrax toxin receptor 1
209348_s_at	MAF	v-maf musculoaponeurotic fibrosarcoma oncogene homolog (avian)
213122_at	TSPYL5	TSPY-like 5
205786_s_at	ITGAM	integrin, alpha M (complement component 3 receptor 3 subunit)
206026_s_at	TNFAIP6	tumor necrosis factor, alpha-induced protein 6
219506_at	C1orf54	chromosome 1 open reading frame 54
212154_at	SDC2	syndecan 2
212298_at	NRP1	neuropilin 1
209683_at	FAM49A	family with sequence similarity 49, member A
201866_s_at	NR3C1	nuclear receptor subfamily 3, group C, member 1 (glucocorticoid receptor)
204879_at	PDPN	podoplanin
213764_s_at	MFAP5	microfibrillar associated protein 5
209829_at	FAM65B	family with sequence similarity 65, member B
212263_at	QKI	quaking homolog, KH domain RNA binding (mouse)
213125_at	OLFML2B	olfactomedin-like 2B
218574_s_at	LMCD1	LIM and cysteine-rich domains 1
213869_x_at	THY1	Thy-1 cell surface antigen
213910_at	IGFBP7	insulin-like growth factor binding protein 7
206025_s_at	TNFAIP6	tumor necrosis factor, alpha-induced protein 6
209118_s_at	TUBA1A	tubulin, alpha 1a
200665_s_at	SPARC	secreted protein, acidic, cysteine-rich (osteonectin)
200795_at	SPARCL1	SPARC-like 1 (hevin)
200600_at	MSN	moesin
200621_at	CSRP1	cysteine and glycine-rich protein 1
61734_at	RCN3	reticulocalbin 3, EF-hand calcium binding domain
65718_at	GPR124	G protein-coupled receptor 124
52651_at	COL8A2	collagen, type VIII, alpha 2
57715_at	CALHM2	calcium homeostasis modulator 2
36030_at	IFFO1	intermediate filament family orphan 1
37408_at	MRC2	mannose receptor, C type 2
222235_s_at	CSGALNACT2	chondroitin sulfate N-acetylgalactosaminyltransferase 2
222379_at	KCNE4	potassium voltage-gated channel, Isk-related family, member 4
221900_at	COL8A2	collagen, type VIII, alpha 2
222146_s_at	TCF4	transcription factor 4
221814_at	GPR124	G protein-coupled receptor 124
221898_at	PDPN	podoplanin
221748_s_at	TNS1	tensin 1
221773_at	ELK3	ELK3, ETS-domain protein (SRF accessory protein 2)
221731_x_at	VCAN	versican
221747_at	TNS1	tensin 1
221447_s_at	GLT8D2	glycosyltransferase 8 domain containing 2
221565_s_at	CALHM2	calcium homeostasis modulator 2
221246_x_at	TNS1	tensin 1
221276_s_at	SYNC	syncoilin, intermediate filament protein
220092_s_at	ANTXR1	anthrax toxin receptor 1
221004_s_at	ITM2C	integral membrane protein 2C
219561_at	COPZ2	coatomer protein complex, subunit zeta 2
219778_at	ZFPM2	zinc finger protein, multitype 2
219489_s_at	RHBDL2	Rhomboid, veinlet-like 2 (Drosophila)
219505_at	CECR1	cat eye syndrome chromosome region, candidate 1
219410_at	TMEM45A	transmembrane protein 45A
219432_at	EVC	Ellis van Creveld syndrome
219134_at	ELTD1	EGF, latrophilin and seven transmembrane domain containing 1
219165_at	PDLIM2	PDZ and LIM domain 2 (mystique)
218864_at	TNS1	tensin 1
218871_x_at	CSGALNACT2	chondroitin sulfate N-acetylgalactosaminyltransferase 2
218718_at	PDGFC	platelet derived growth factor C
218854_at	DSE	dermatan sulfate epimerase
218656_s_at	LHFP	lipoma HMGIC fusion partner
218694_at	ARMCX1	armadillo repeat containing, X-linked 1
217967_s_at	FAM129A	family with sequence similarity 129, member A
218223_s_at	PLEKHO1	pleckstrin homology domain containing, family O member 1
217764_s_at	RAB31	RAB31, member RAS oncogene family
217966_s_at	FAM129A	family with sequence similarity 129, member A
217762_s_at	RAB31	RAB31, member RAS oncogene family
217763_s_at	RAB31	RAB31, member RAS oncogene family
217525_at	OLFML1	olfactomedin-like 1
217757_at	A2M	alpha-2-macroglobulin
216321_s_at	NR3C1	nuclear receptor subfamily 3, group C, member 1 (glucocorticoid receptor)
216442_x_at	FN1	fibronectin 1
215127_s_at	RBMS1	RNA binding motif, single stranded interacting protein 1
216005_at	TNC	Tenascin C
214577_at	MAP1B	microtubule-associated protein 1B
214752_x_at	FLNA	filamin A, alpha
214298_x_at	41158	septin 6
214369_s_at	RASGRP2	RAS guanyl releasing protein 2 (calcium and DAG-regulated)
214085_x_at	GLIPR1	GLI pathogenesis-related 1
214212_x_at	FERMT2	fermitin family member 2
213974_at	ADAMTSL3	ADAMTS-like 3
214027_x_at	FAM48A	Family with sequence similarity 48, member A
213800_at	CFH	complement factor H
213891_s_at	TCF4	transcription factor 4
213666_at	41158	septin 6
213746_s_at	FLNA	filamin A, alpha
213428_s_at	COL6A1	collagen, type VI, alpha 1
213543_at	SGCD	sarcoglycan, delta (35kDa dystrophin-associated glycoprotein)
213249_at	FBXL7	F-box and leucine-rich repeat protein 7
213293_s_at	TRIM22	tripartite motif-containing 22
213069_at	HEG1	HEG homolog 1 (zebrafish)
213139_at	SNAI2	snail homolog 2 (Drosophila)
212937_s_at	COL6A1	collagen, type VI, alpha 1
213010_at	PRKCDBP	protein kinase C, delta binding protein
212822_at	HEG1	HEG homolog 1 (zebrafish)
212829_at	PIP4K2A	phosphatidylinositol-5-phosphate 4-kinase, type II, alpha
212764_at	ZEB1	zinc finger E-box binding homeobox 1
212813_at	JAM3	junctional adhesion molecule 3
212730_at	SYNM	synemin, intermediate filament protein
212758_s_at	ZEB1	zinc finger E-box binding homeobox 1
212667_at	SPARC	secreted protein, acidic, cysteine-rich (osteonectin)
212713_at	MFAP4	microfibrillar-associated protein 4
212646_at	RFTN1	raftlin, lipid raft linker 1
212658_at	LHFPL2	lipoma HMGIC fusion partner-like 2
212624_s_at	CHN1	chimerin (chimaerin) 1
212636_at	QKI	quaking homolog, KH domain RNA binding (mouse)
212486_s_at	FYN	FYN oncogene related to SRC, FGR, YES
212526_at	SPG20	spastic paraplegia 20 (Troyer syndrome)
212387_at	TCF4	transcription factor 4
212464_s_at	FN1	fibronectin 1
212385_at	TCF4	transcription factor 4
212386_at	TCF4	transcription factor 4
212354_at	SULF1	sulfatase 1
212382_at	TCF4	transcription factor 4
212344_at	SULF1	sulfatase 1
212353_at	SULF1	sulfatase 1
212262_at	QKI	quaking homolog, KH domain RNA binding (mouse)
212265_at	QKI	quaking homolog, KH domain RNA binding (mouse)
212158_at	SDC2	syndecan 2
212233_at	MAP1B	microtubule-associated protein 1B
212097_at	CAV1	caveolin 1, caveolae protein, 22kDa
212157_at	SDC2	syndecan 2
211966_at	COL4A2	collagen, type IV, alpha 2
212091_s_at	COL6A1	collagen, type VI, alpha 1
211959_at	IGFBP5	insulin-like growth factor binding protein 5
211964_at	COL4A2	collagen, type IV, alpha 2
211719_x_at	FN1	fibronectin 1
211748_x_at	PTGDS	prostaglandin D2 synthase 21kDa (brain)
211663_x_at	PTGDS	prostaglandin D2 synthase 21kDa (brain)
211671_s_at	NR3C1	nuclear receptor subfamily 3, group C, member 1 (glucocorticoid receptor)
210875_s_at	ZEB1	zinc finger E-box binding homeobox 1
211276_at	TCEAL2	transcription elongation factor A (SII)-like 2
210762_s_at	DLC1	deleted in liver cancer 1
210839_s_at	ENPP2	ectonucleotide pyrophosphatase/phosphodiesterase 2
210517_s_at	AKAP12	A kinase (PRKA) anchor protein 12
210605_s_at	MFGE8	milk fat globule-EGF factor 8 protein
210170_at	PDLIM3	PDZ and LIM domain 3
210495_x_at	FN1	fibronectin 1
210105_s_at	FYN	FYN oncogene related to SRC, FGR, YES
210139_s_at	PMP22	peripheral myelin protein 22
209948_at	KCNMB1	potassium large conductance calcium-activated channel, subfamily M, beta member 1
210089_s_at	LAMA4	laminin, alpha 4
209763_at	CHRDL1	chordin-like 1
209868_s_at	RBMS1	RNA binding motif, single stranded interacting protein 1
209685_s_at	PRKCB	protein kinase C, beta
209721_s_at	IFFO1	intermediate filament family orphan 1
209655_s_at	TMEM47	transmembrane protein 47
209656_s_at	TMEM47	transmembrane protein 47
209621_s_at	PDLIM3	PDZ and LIM domain 3
209651_at	TGFB1I1	transforming growth factor beta 1 induced transcript 1
209550_at	NDN	necdin homolog (mouse)
209596_at	MXRA5	matrix-remodelling associated 5
209496_at	RARRES2	retinoic acid receptor responder (tazarotene induced) 2
209539_at	ARHGEF6	Rac/Cdc42 guanine nucleotide exchange factor (GEF) 6
209473_at	ENTPD1	ectonucleoside triphosphate diphosphohydrolase 1
209474_s_at	ENTPD1	ectonucleoside triphosphate diphosphohydrolase 1
209469_at	GPM6A	glycoprotein M6A
209470_s_at	GPM6A	glycoprotein M6A
209356_x_at	EFEMP2	EGF-containing fibulin-like extracellular matrix protein 2
209392_at	ENPP2	ectonucleotide pyrophosphatase/phosphodiesterase 2
209263_x_at	TSPAN4	tetraspanin 4
209264_s_at	TSPAN4	tetraspanin 4
209209_s_at	FERMT2	fermitin family member 2
209210_s_at	FERMT2	fermitin family member 2
208790_s_at	PTRF	polymerase I and transcript release factor
209191_at	TUBB6	tubulin, beta 6
208782_at	FSTL1	follistatin-like 1
208789_at	PTRF	polymerase I and transcript release factor
208131_s_at	PTGIS	prostaglandin I2 (prostacyclin) synthase
208206_s_at	RASGRP2	RAS guanyl releasing protein 2 (calcium and DAG-regulated)
207714_s_at	SERPINH1	serpin peptidase inhibitor, clade H (heat shock protein 47), member 1, (collagen binding protein 1)
207957_s_at	PRKCB	protein kinase C, beta
207233_s_at	MITF	microphthalmia-associated transcription factor
207266_x_at	RBMS1	RNA binding motif, single stranded interacting protein 1
206953_s_at	LPHN2	latrophilin 2
207191_s_at	ISLR	immunoglobulin superfamily containing leucine-rich repeat
206481_s_at	LDB2	LIM domain binding 2
206580_s_at	EFEMP2	EGF-containing fibulin-like extracellular matrix protein 2
205991_s_at	PRRX1	paired related homeobox 1
206101_at	ECM2	extracellular matrix protein 2, female organ and adipocyte specific
205547_s_at	TAGLN	transgelin
205902_at	KCNN3	potassium intermediate/small conductance calcium-activated channel, subfamily N, member 3
205168_at	DDR2	discoidin domain receptor tyrosine kinase 2
205407_at	RECK	reversion-inducing-cysteine-rich protein with kazal motifs
205100_at	GFPT2	glutamine-fructose-6-phosphate transaminase 2
205132_at	ACTC1	actin, alpha, cardiac muscle 1
204964_s_at	SSPN	sarcospan (Kras oncogene-associated gene)
205079_s_at	MPDZ	multiple PDZ domain protein
204940_at	PLN	phospholamban
204963_at	SSPN	sarcospan (Kras oncogene-associated gene)
204938_s_at	PLN	phospholamban
204939_s_at	PLN	phospholamban
204688_at	SGCE	sarcoglycan, epsilon
204749_at	NAP1L3	nucleosome assembly protein 1-like 3
204677_at	CDH5	cadherin 5, type 2 (vascular endothelium)
204682_at	LTBP2	latent transforming growth factor beta binding protein 2
204620_s_at	VCAN	versican
204646_at	DPYD	dihydropyrimidine dehydrogenase
204589_at	NUAK1	NUAK family, SNF1-like kinase, 1
204619_s_at	VCAN	versican
204556_s_at	DZIP1	DAZ interacting protein 1
204557_s_at	DZIP1	DAZ interacting protein 1
204468_s_at	TIE1	tyrosine kinase with immunoglobulin-like and EGF-like domains 1
204472_at	GEM	GTP binding protein overexpressed in skeletal muscle
204436_at	PLEKHO2	pleckstrin homology domain containing, family O member 2
204457_s_at	GAS1	growth arrest-specific 1
204400_at	EFS	embryonal Fyn-associated substrate
204424_s_at	LMO3	LIM domain only 3 (rhombotin-like 2)
204163_at	EMILIN1	elastin microfibril interfacer 1
204359_at	FLRT2	fibronectin leucine rich transmembrane protein 2
204135_at	FILIP1L	filamin A interacting protein 1-like
204140_at	TPST1	tyrosylprotein sulfotransferase 1
204114_at	NID2	nidogen 2 (osteonidogen)
204115_at	GNG11	guanine nucleotide binding protein (G protein), gamma 11
204069_at	MEIS1	Meis homeobox 1
204083_s_at	TPM2	tropomyosin 2 (beta)
203888_at	THBD	thrombomodulin
204030_s_at	SCHIP1	Schwannomin interacting protein 1
203886_s_at	FBLN2	fibulin 2
203887_s_at	THBD	thrombomodulin
203753_at	TCF4	transcription factor 4
203851_at	IGFBP6	insulin-like growth factor binding protein 6
203729_at	EMP3	epithelial membrane protein 3
203748_x_at	RBMS1	RNA binding motif, single stranded interacting protein 1
203603_s_at	ZEB2	zinc finger E-box binding homeobox 2
203688_at	PKD2	polycystic kidney disease 2 (autosomal dominant)
203562_at	FEZ1	fasciculation and elongation protein zeta 1 (zygin I)
203570_at	LOXL1	lysyl oxidase-like 1
203320_at	SH2B3	SH2B adaptor protein 3
203417_at	MFAP2	microfibrillar-associated protein 2
203167_at	TIMP2	TIMP metallopeptidase inhibitor 2
203185_at	RASSF2	Ras association (RalGDS/AF-6) domain family member 2
203010_at	STAT5A	signal transducer and activator of transcription 5A
203065_s_at	CAV1	caveolin 1, caveolae protein, 22kDa
202995_s_at	FBLN1	fibulin 1
202998_s_at	LOXL2	lysyl oxidase-like 2
202910_s_at	CD97	CD97 molecule
202994_s_at	FBLN1	fibulin 1
202765_s_at	FBN1	fibrillin 1
202766_s_at	FBN1	fibrillin 1
202663_at	WIPF1	WAS/WASL interacting protein family, member 1
202664_at	WIPF1	WAS/WASL interacting protein family, member 1
202291_s_at	MGP	matrix Gla protein
202465_at	PCOLCE	procollagen C-endopeptidase enhancer
202273_at	PDGFRB	platelet-derived growth factor receptor, beta polypeptide
202283_at	SERPINF1	serpin peptidase inhibitor, clade F (alpha-2 antiplasmin, pigment epithelium derived factor), member 1
202222_s_at	DES	desmin
202269_x_at	GBP1	guanylate binding protein 1, interferon-inducible, 67kDa
202206_at	ARL4C	ADP-ribosylation factor-like 4C
202207_at	ARL4C	ADP-ribosylation factor-like 4C
202086_at	MX1	myxovirus (influenza virus) resistance 1, interferon-inducible protein p78 (mouse)
202202_s_at	LAMA4	laminin, alpha 4
202008_s_at	NID1	nidogen 1
202052_s_at	RAI14	retinoic acid induced 14
201865_x_at	NR3C1	nuclear receptor subfamily 3, group C, member 1 (glucocorticoid receptor)
202007_at	NID1	nidogen 1
201842_s_at	EFEMP1	EGF-containing fibulin-like extracellular matrix protein 1
201843_s_at	EFEMP1	EGF-containing fibulin-like extracellular matrix protein 1
201744_s_at	LUM	lumican
201787_at	FBLN1	fibulin 1
201645_at	TNC	tenascin C
201667_at	GJA1	gap junction protein, alpha 1, 43kDa
201430_s_at	DPYSL3	dihydropyrimidinase-like 3
201431_s_at	DPYSL3	dihydropyrimidinase-like 3
201389_at	ITGA5	integrin, alpha 5 (fibronectin receptor, alpha polypeptide)
201426_s_at	VIM	vimentin
201163_s_at	IGFBP7	insulin-like growth factor binding protein 7
201185_at	HTRA1	HtrA serine peptidase 1
201150_s_at	TIMP3	TIMP metallopeptidase inhibitor 3
201162_at	IGFBP7	insulin-like growth factor binding protein 7
201148_s_at	TIMP3	TIMP metallopeptidase inhibitor 3
201149_s_at	TIMP3	TIMP metallopeptidase inhibitor 3
201105_at	LGALS1	lectin, galactoside-binding, soluble, 1
201147_s_at	TIMP3	TIMP metallopeptidase inhibitor 3
200986_at	SERPING1	serpin peptidase inhibitor, clade G (C1 inhibitor), member 1
201069_at	MMP2	matrix metallopeptidase 2 (gelatinase A, 72kDa gelatinase, 72kDa type IV collagenase)
200906_s_at	PALLD	palladin, cytoskeletal associated protein
200907_s_at	PALLD	palladin, cytoskeletal associated protein
200859_x_at	FLNA	filamin A, alpha
200897_s_at	PALLD	palladin, cytoskeletal associated protein
213413_at	STON1	stonin 1
213422_s_at	MXRA8	matrix-remodelling associated 8
213306_at	MPDZ	multiple PDZ domain protein
213316_at	KIAA1462	KIAA1462
209946_at	VEGFC	vascular endothelial growth factor C
203238_s_at	NOTCH3	notch 3
212940_at	COL6A1	collagen, type VI, alpha 1
211958_at	IGFBP5	insulin-like growth factor binding protein 5
211571_s_at	VCAN	versican
215646_s_at	VCAN	versican
200904_at	HLA-E	major histocompatibility complex, class I, E
202270_at	GBP1	guanylate binding protein 1, interferon-inducible, 67kDa
Cluster 4 (n = 310)	Gene Symbol	Gene Title
204221_x_at	GLIPR1	GLI pathogenesis-related 1
203508_at	TNFRSF1B	tumor necrosis factor receptor superfamily, member 1B
216598_s_at	CCL2	chemokine (C-C motif) ligand 2
206150_at	CD27	CD27 molecule
204153_s_at	MFNG	MFNG O-fucosylpeptide 3-beta-N-acetylglucosaminyltransferase
206181_at	SLAMF1	signaling lymphocytic activation molecule family member 1
203547_at	CD4	CD4 molecule
204674_at	LRMP	lymphoid-restricted membrane protein
220577_at	GVINP1	GTPase, very large interferon inducible pseudogene 1
211395_x_at	FCGR2C	Fc fragment of IgG, low affinity IIc, receptor for (CD32) (gene/pseudogene)
202208_s_at	ARL4C	ADP-ribosylation factor-like 4C
216250_s_at	LPXN	leupaxin
201141_at	GPNMB	glycoprotein (transmembrane) nmb
203083_at	THBS2	thrombospondin 2
202446_s_at	PLSCR1	phospholipid scramblase 1
211581_x_at	LST1	leukocyte specific transcript 1
207691_x_at	ENTPD1	ectonucleoside triphosphate diphosphohydrolase 1
205456_at	CD3E	CD3e molecule, epsilon (CD3-TCR complex)
206296_x_at	MAP4K1	mitogen-activated protein kinase kinase kinase kinase 1
216191_s_at	YME1L1	YME1-like 1 (S. cerevisiae)
219183_s_at	CYTH4	cytohesin 4
221087_s_at	APOL3	apolipoprotein L, 3
205119_s_at	FPR1	formyl peptide receptor 1
204994_at	MX2	myxovirus (influenza virus) resistance 2 (mouse)
204438_at	MRC1	Mannose receptor, C type 1
221491_x_at	HLA-DRB1	Major histocompatibility complex, class II, DR beta 1
209723_at	SERPINB9	serpin peptidase inhibitor, clade B (ovalbumin), member 9
215633_x_at	LST1	leukocyte specific transcript 1
202665_s_at	WIPF1	WAS/WASL interacting protein family, member 1
219892_at	TM6SF1	transmembrane 6 superfamily member 1
208983_s_at	PECAM1	platelet/endothelial cell adhesion molecule
215346_at	CD40	CD40 molecule, TNF receptor superfamily member 5
203236_s_at	LGALS9	lectin, galactoside-binding, soluble, 9
208981_at	PECAM1	platelet/endothelial cell adhesion molecule
220088_at	C5AR1	complement component 5a receptor 1
212750_at	PPP1R16B	protein phosphatase 1, regulatory (inhibitor) subunit 16B
41577_at	PPP1R16B	protein phosphatase 1, regulatory (inhibitor) subunit 16B
204006_s_at	FCGR3B	Fc fragment of IgG, low affinity IIIb, receptor (CD16b)
204116_at	IL2RG	interleukin 2 receptor, gamma
207651_at	GPR171	G protein-coupled receptor 171
203922_s_at	CYBB	cytochrome b-245, beta polypeptide
217143_s_at	YME1L1	YME1-like 1 (S. cerevisiae)
219684_at	RTP4	receptor (chemosensory) transporter protein 4
205582_s_at	GGT5	gamma-glutamyltransferase 5
211795_s_at	FYB	FYN binding protein
203760_s_at	SLA	Src-like-adaptor
204279_at	PSMB9	proteasome (prosome, macropain) subunit, beta type, 9 (large multifunctional peptidase 2)
202644_s_at	TNFAIP3	tumor necrosis factor, alpha-induced protein 3
203879_at	PIK3CD	phosphoinositide-3-kinase, catalytic, delta polypeptide
208982_at	PECAM1	platelet/endothelial cell adhesion molecule
210982_s_at	HLA-DRA	major histocompatibility complex, class II, DR alpha
213475_s_at	ITGAL	integrin, alpha L (antigen CD11A (p180), lymphocyte function-associated antigen 1; alpha polypeptide)
213915_at	NKG7	natural killer cell group 7 sequence
203915_at	CXCL9	chemokine (C-X-C motif) ligand 9
203923_s_at	CYBB	cytochrome b-245, beta polypeptide
201601_x_at	IFITM1	interferon induced transmembrane protein 1 (9-27)
201743_at	CD14	CD14 molecule
218999_at	TMEM140	transmembrane protein 140
219593_at	SLC15A3	solute carrier family 15, member 3
209670_at	TRAC	T cell receptor alpha constant
209671_x_at	YME1L1	YME1-like 1 (S. cerevisiae)
206420_at	IGSF6	immunoglobulin superfamily, member 6
206545_at	CD28	CD28 molecule
203332_s_at	INPP5D	inositol polyphosphate-5-phosphatase, 145kDa
203382_s_at	APOE	apolipoprotein E
202638_s_at	ICAM1	intercellular adhesion molecule 1
202643_s_at	TNFAIP3	tumor necrosis factor, alpha-induced protein 3
219386_s_at	SLAMF8	SLAM family member 8
219528_s_at	BCL11B	B-cell CLL/lymphoma 11B (zinc finger protein)
219279_at	DOCK10	dedicator of cytokinesis 10
219282_s_at	TRPV2	transient receptor potential cation channel, subfamily V, member 2
219014_at	PLAC8	placenta-specific 8
219243_at	GIMAP4	GTPase, IMAP family member 4
218805_at	GIMAP5	GTPase, IMAP family member 5
218870_at	ARHGAP15	Rho GTPase activating protein 15
218084_x_at	FXYD5	FXYD domain containing ion transport regulator 5
218232_at	C1QA	complement component 1, q subcomponent, A chain
217478_s_at	HLA-DMA	major histocompatibility complex, class II, DM alpha
217767_at	C3	complement component 3
217362_x_at	HLA-DRB4	Major histocompatibility complex, class II, DR beta 4
217418_x_at	MS4A1	membrane-spanning 4-domains, subfamily A, member 1
217028_at	CXCR4	chemokine (C-X-C motif) receptor 4
217147_s_at	TRAT1	T cell receptor associated transmembrane adaptor 1
216834_at	RGS1	regulator of G-protein signaling 1
216950_s_at	FCGR1A	Fc fragment of IgG, high affinity Ia, receptor (CD64)
215051_x_at	AIF1	allograft inflammatory factor 1
215193_x_at	HLA-DRB1	Major histocompatibility complex, class II, DR beta 1
214770_at	MSR1	macrophage scavenger receptor 1
215049_x_at	CD163	CD163 molecule
214574_x_at	LST1	leukocyte specific transcript 1
214617_at	PRF1	perforin 1 (pore forming protein)
214511_x_at	FCGR1B	Fc fragment of IgG, high affinity Ib, receptor (CD64)
214567_s_at	XCL2	Chemokine (C motif) ligand 2
214467_at	GPR65	G protein-coupled receptor 65
214470_at	KLRB1	killer cell lectin-like receptor subfamily B, member 1
214084_x_at	NCF1B	Neutrophil cytosolic factor 1B pseudogene
214181_x_at	LST1	leukocyte specific transcript 1
214022_s_at	IFITM1	interferon induced transmembrane protein 1 (9-27)
214038_at	CCL8	chemokine (C-C motif) ligand 8
213888_s_at	TRAF3IP3	TRAF3 interacting protein 3
213975_s_at	LYZ	lysozyme
213733_at	MYO1F	myosin IF
213831_at	HLA-DQA1	major histocompatibility complex, class II, DQ alpha 1
213566_at	RNASE6	ribonuclease, RNase A family, k6
213603_s_at	RAC2	ras-related C3 botulinum toxin substrate 2 (rho family, small GTP binding protein Rac2)
213537_at	HLA-DPA1	major histocompatibility complex, class II, DP alpha 1
213539_at	CD3D	CD3d molecule, delta (CD3-TCR complex)
213415_at	CLIC2	chloride intracellular channel 2
213416_at	ITGA4	integrin, alpha 4 (antigen CD49D, alpha 4 subunit of VLA-4 receptor)
213193_x_at	IL23A	Interleukin 23, alpha subunit p19
213241_at	PLXNC1	plexin C1
213095_x_at	AIF1	allograft inflammatory factor 1
213160_at	DOCK2	dedicator of cytokinesis 2
212998_x_at	HLA-DQB1	Major histocompatibility complex, class II, DQ beta 1
212999_x_at	HLA-DQB1	major histocompatibility complex, class II, DQ beta 1
212873_at	HMHA1	histocompatibility (minor) HA-1
212884_x_at	APOE	apolipoprotein E
212671_s_at	HLA-DQA1	Major histocompatibility complex, class II, DQ alpha 1
212827_at	IGHG1	Immunoglobulin heavy constant gamma 1 (G1m marker)
212588_at	PTPRC	protein tyrosine phosphatase, receptor type, C
212613_at	BTN3A2	butyrophilin, subfamily 3, member A2
211991_s_at	HLA-DPA1	major histocompatibility complex, class II, DP alpha 1
212587_s_at	PTPRC	protein tyrosine phosphatase, receptor type, C
211919_s_at	CXCR4	chemokine (C-X-C motif) receptor 4
211990_at	HLA-DPA1	major histocompatibility complex, class II, DP alpha 1
211796_s_at	IL23A	Interleukin 23, alpha subunit p19
211902_x_at	YME1L1	YME1-like 1 (S. cerevisiae)
211656_x_at	HLA-DQB1	Major histocompatibility complex, class II, DQ beta 1
211742_s_at	EVI2B	ecotropic viral integration site 2B
211597_s_at	HOPX	HOP homeobox
211654_x_at	HLA-DQB1	major histocompatibility complex, class II, DQ beta 1
211368_s_at	CASP1	caspase 1, apoptosis-related cysteine peptidase (interleukin 1, beta, convertase)
211582_x_at	LST1	leukocyte specific transcript 1
211366_x_at	CASP1	caspase 1, apoptosis-related cysteine peptidase (interleukin 1, beta, convertase)
211367_s_at	CASP1	caspase 1, apoptosis-related cysteine peptidase (interleukin 1, beta, convertase)
211005_at	LAT	Linker for activation of T cells
211339_s_at	ITK	IL2-inducible T-cell kinase
210915_x_at	IL23A	Interleukin 23, alpha subunit p19
210972_x_at	YME1L1	YME1-like 1 (S. cerevisiae)
210889_s_at	FCGR2B	Fc fragment of IgG, low affinity IIb, receptor (CD32)
210895_s_at	CD86	CD86 molecule
210785_s_at	C1orf38	chromosome 1 open reading frame 38
210786_s_at	FLI1	Friend leukemia virus integration 1
210629_x_at	LST1	leukocyte specific transcript 1
210644_s_at	LAIR1	leukocyte-associated immunoglobulin-like receptor 1
210439_at	ICOS	inducible T-cell co-stimulator
210538_s_at	BIRC3	baculoviral IAP repeat-containing 3
210279_at	GPR18	G protein-coupled receptor 18
210356_x_at	MS4A1	membrane-spanning 4-domains, subfamily A, member 1
210164_at	GZMB	granzyme B (granzyme 2, cytotoxic T-lymphocyte-associated serine esterase 1)
210176_at	TLR1	toll-like receptor 1
210140_at	CST7	cystatin F (leukocystatin)
210146_x_at	LILRB2	leukocyte immunoglobulin-like receptor, subfamily B (with TM and ITIM domains), member 2
210072_at	CCL19	chemokine (C-C motif) ligand 19
210116_at	SH2D1A	SH2 domain containing 1A
210029_at	IDO1	indoleamine 2,3-dioxygenase 1
210031_at	CD247	CD247 molecule
209949_at	NCF2	neutrophil cytosolic factor 2
209970_x_at	CASP1	caspase 1, apoptosis-related cysteine peptidase (interleukin 1, beta, convertase)
209906_at	C3AR1	complement component 3a receptor 1
209933_s_at	CD300A	CD300a molecule
209879_at	SELPLG	selectin P ligand
209901_x_at	AIF1	allograft inflammatory factor 1
209823_x_at	HLA-DQB1	major histocompatibility complex, class II, DQ beta 1
209827_s_at	IL16	interleukin 16 (lymphocyte chemoattractant factor)
209770_at	BTN3A1	butyrophilin, subfamily 3, member A1
209795_at	CD69	CD69 molecule
209732_at	CLEC2B	C-type lectin domain family 2, member B
209734_at	NCKAP1L	NCK-associated protein 1-like
209606_at	CYTIP	cytohesin 1 interacting protein
209619_at	CD74	CD74 molecule, major histocompatibility complex, class II invariant chain
209480_at	HLA-DQB1	major histocompatibility complex, class II, DQ beta 1
209546_s_at	APOL1	apolipoprotein L, 1
209201_x_at	CXCR4	chemokine (C-X-C motif) receptor 4
209312_x_at	HLA-DRB1	Major histocompatibility complex, class II, DR beta 1
208894_at	HLA-DRA	major histocompatibility complex, class II, DR alpha
209083_at	CORO1A	coronin, actin binding protein, 1A
208438_s_at	FGR	Gardner-Rasheed feline sarcoma viral (v-fgr) oncogene homolog
208450_at	LGALS2	lectin, galactoside-binding, soluble, 2
208146_s_at	CPVL	carboxypeptidase, vitellogenic-like
208306_x_at	HLA-DRB4	Major histocompatibility complex, class II, DR beta 4
207677_s_at	NCF4	neutrophil cytosolic factor 4, 40kDa
208018_s_at	HCK	hemopoietic cell kinase
207339_s_at	LTB	lymphotoxin beta (TNF superfamily, member 3)
207571_x_at	C1orf38	chromosome 1 open reading frame 38
206991_s_at	CCR5	chemokine (C-C motif) receptor 5
207238_s_at	PTPRC	protein tyrosine phosphatase, receptor type, C
206914_at	CRTAM	cytotoxic and regulatory T cell molecule
206978_at	CCR2	chemokine (C-C motif) receptor 2
206715_at	TFEC	transcription factor EC
206761_at	CD96	CD96 molecule
206682_at	CLEC10A	C-type lectin domain family 10, member A
206707_x_at	FAM65B	family with sequence similarity 65, member B
206584_at	LY96	lymphocyte antigen 96
206666_at	GZMK	granzyme K (granzyme 3; tryptase II)
206337_at	CCR7	chemokine (C-C motif) receptor 7
206366_x_at	XCL1	chemokine (C motif) ligand 1
206060_s_at	PTPN22	protein tyrosine phosphatase, non-receptor type 22 (lymphoid)
206134_at	ADAMDEC1	ADAM-like, decysin 1
205890_s_at	UBD	Ubiquitin D
206011_at	CASP1	caspase 1, apoptosis-related cysteine peptidase (interleukin 1, beta, convertase)
205884_at	ITGA4	integrin, alpha 4 (antigen CD49D, alpha 4 subunit of VLA-4 receptor)
205885_s_at	ITGA4	integrin, alpha 4 (antigen CD49D, alpha 4 subunit of VLA-4 receptor)
205831_at	CD2	CD2 molecule
205859_at	LY86	lymphocyte antigen 86
205681_at	BCL2A1	BCL2-related protein A1
205758_at	CD8A	CD8a molecule
205639_at	AOAH	acyloxyacyl hydrolase (neutrophil)
205671_s_at	HLA-DOB	major histocompatibility complex, class II, DO beta
205488_at	GZMA	granzyme A (granzyme 1, cytotoxic T-lymphocyte-associated serine esterase 3)
205590_at	RASGRP1	RAS guanyl releasing protein 1 (calcium and DAG-regulated)
205419_at	GPR183	G protein-coupled receptor 183
205479_s_at	PLAU	plasminogen activator, urokinase
205269_at	LCP2	lymphocyte cytosolic protein 2 (SH2 domain containing leukocyte protein of 76kDa)
205291_at	IL2RB	interleukin 2 receptor, beta
205159_at	CSF2RB	colony stimulating factor 2 receptor, beta, low-affinity (granulocyte-macrophage)
205267_at	POU2AF1	POU class 2 associating factor 1
205098_at	CCR1	chemokine (C-C motif) receptor 1
205147_x_at	NCF4	neutrophil cytosolic factor 4, 40kDa
204959_at	MNDA	myeloid cell nuclear differentiation antigen
204961_s_at	NCF1	Neutrophil cytosolic factor 1
204924_at	TLR2	toll-like receptor 2
204929_s_at	VAMP5	vesicle-associated membrane protein 5 (myobrevin)
204912_at	IL10RA	interleukin 10 receptor, alpha
204923_at	SASH3	SAM and SH3 domain containing 3
204882_at	ARHGAP25	Rho GTPase activating protein 25
204891_s_at	LCK	lymphocyte-specific protein tyrosine kinase
204820_s_at	BTN3A3	Butyrophilin, subfamily 3, member A3
204834_at	FGL2	fibrinogen-like 2
204774_at	EVI2A	ecotropic viral integration site 2A
204787_at	VSIG4	V-set and immunoglobulin domain containing 4
204661_at	CD52	CD52 molecule
204670_x_at	HLA-DRB1	Major histocompatibility complex, class II, DR beta 1
204613_at	PLCG2	phospholipase C, gamma 2 (phosphatidylinositol-specific)
204655_at	CCL5	chemokine (C-C motif) ligand 5
204563_at	SELL	selectin L
204588_s_at	SLC7A7	solute carrier family 7 (cationic amino acid transporter, y+ system), member 7
204236_at	FLI1	Friend leukemia virus integration 1
204502_at	SAMHD1	SAM domain and HD domain 1
204222_s_at	GLIPR1	GLI pathogenesis-related 1
204232_at	FCER1G	Fc fragment of IgE, high affinity I, receptor for; gamma polypeptide
204205_at	APOBEC3G	apolipoprotein B mRNA editing enzyme, catalytic polypeptide-like 3G
204220_at	GMFG	glia maturation factor, gamma
204197_s_at	RUNX3	runt-related transcription factor 3
204198_s_at	RUNX3	runt-related transcription factor 3
204174_at	ALOX5AP	arachidonate 5-lipoxygenase-activating protein
204192_at	CD37	CD37 molecule
204118_at	CD48	CD48 molecule
204122_at	TYROBP	TYRO protein tyrosine kinase binding protein
204070_at	RARRES3	retinoic acid receptor responder (tazarotene induced) 3
204103_at	CCL4	chemokine (C-C motif) ligand 4
204007_at	FCGR3B	Fc fragment of IgG, low affinity IIIb, receptor (CD16b)
204057_at	IRF8	interferon regulatory factor 8
203828_s_at	IL32	interleukin 32
203868_s_at	VCAM1	vascular cell adhesion molecule 1
203645_s_at	CD163	CD163 molecule
203761_at	SLA	Src-like-adaptor
203473_at	SLCO2B1	solute carrier organic anion transporter family, member 2B1
203561_at	FCGR2A	Fc fragment of IgG, low affinity IIa, receptor (CD32)
203416_at	CD53	CD53 molecule
203471_s_at	PLEK	pleckstrin
203047_at	STK10	serine/threonine kinase 10
203104_at	CSF1R	colony stimulating factor 1 receptor
202988_s_at	RGS1	regulator of G-protein signaling 1
202989_at	RGS1	regulator of G-protein signaling 1
202953_at	C1QB	complement component 1, q subcomponent, B chain
202957_at	HCLS1	hematopoietic cell-specific Lyn substrate 1
202901_x_at	CTSS	cathepsin S
202902_s_at	CTSS	cathepsin S
202800_at	SLC1A3	solute carrier family 1 (glial high affinity glutamate transporter), member 3
202803_s_at	ITGB2	integrin, beta 2 (complement component 3 receptor 3 and 4 subunit)
202238_s_at	NNMT	nicotinamide N-methyltransferase
202531_at	IRF1	interferon regulatory factor 1
201859_at	SRGN	serglycin
202237_at	NNMT	nicotinamide N-methyltransferase
201721_s_at	LAPTM5	lysosomal protein transmembrane 5
201858_s_at	SRGN	serglycin
201487_at	CTSC	cathepsin C
201720_s_at	LAPTM5	lysosomal protein transmembrane 5
201288_at	ARHGDIB	Rho GDP dissociation inhibitor (GDI) beta
201422_at	IFI30	interferon, gamma-inducible protein 30
1405_i_at	CCL5	chemokine (C-C motif) ligand 5
201137_s_at	HLA-DPB1	major histocompatibility complex, class II, DP beta 1
40420_at	STK10	serine/threonine kinase 10
64064_at	GIMAP5	GTPase, IMAP family member 5
35974_at	LRMP	lymphoid-restricted membrane protein
38149_at	ARHGAP25	Rho GTPase activating protein 25
222218_s_at	PILRA	paired immunoglobin-like type 2 receptor alpha
34210_at	CD52	CD52 molecule
221724_s_at	CLEC4A	C-type lectin domain family 4, member A
221978_at	HLA-F	major histocompatibility complex, class I, F
221601_s_at	FAIM3	Fas apoptotic inhibitory molecule 3
221698_s_at	CLEC7A	C-type lectin domain family 7, member A
220330_s_at	SAMSN1	SAM domain, SH3 domain and nuclear localization signals 1
221210_s_at	NPL	N-acetylneuraminate pyruvate lyase (dihydrodipicolinate synthase)
220005_at	P2RY13	purinergic receptor P2Y, G-protein coupled, 13
220146_at	TLR7	toll-like receptor 7
219812_at	PVRIG	poliovirus receptor related immunoglobulin domain containing
219947_at	CLEC4A	C-type lectin domain family 4, member A
219666_at	MS4A6A	membrane-spanning 4-domains, subfamily A, member 6A
219777_at	GIMAP6	GTPase, IMAP family member 6
219574_at	40969	membrane-associated ring finger (C3HC4) 1
219607_s_at	MS4A4A	membrane-spanning 4-domains, subfamily A, member 4
205798_at	IL7R	interleukin 7 receptor
205804_s_at	TRAF3IP3	TRAF3 interacting protein 3
205213_at	ACAP1	ArfGAP with coiled-coil, ankyrin repeat and PH domains 1
205270_s_at	LCP2	lymphocyte cytosolic protein 2 (SH2 domain containing leukocyte protein of 76kDa)
208850_s_at	THY1	Thy-1 cell surface antigen
202637_s_at	ICAM1	intercellular adhesion molecule 1
211668_s_at	PLAU	plasminogen activator, urokinase
