# Supplementary material for: Conservation of immune gene signatures in solid tumors and prognostic implications
Source: BMC Cancer. 2016 Nov 22;16:911. doi: 10.1186/s12885-016-2948-z (PMC5118876; doi:10.1186/s12885-016-2948-z)
Supplement: Additional file 3 — Combined meta-intersections between two algorithms SOM and k-means. This Excel file contains final 23 meta-intersections as described in Results section. Each intersection is in separate tab, which also contains gene-annotation enrichment analysis results. (XLSX 721 kb) [file 12885_2016_2948_MOESM3_ESM.xlsx]

## Sheet: Sheet1
K-means: 21 intersections that contain 10+ Affy IDs						Total number of genes in 21 intersections: 732
SOM: 24 intersections that contain 10+ Affy IDs						Total number of genes in 24 intersections: 723
Total genes in common between the two combined intersections: 693
Highlighted intersections between K-means and SOM are immune enriched.
Combined intersections (K-means and SOM) containing 10+ genes were selected for further analysis (see tabs).
Each tab contains gene IDs with some relevant information as well as Functional Annotation Clustering (DAVID 6.7).
	K-means	1	2	3	4	5	6	7	8	9	10	11	12	13	14	15	16	17	18	19	20	21	Total genes
SOM	Intersection size	12	73	38	17	10	20	10	22	98	20	37	29	40	22	74	22	12	15	81	56	24	732
1	18	0	0	0	0	0	0	0	0	0	0	0	0	0	0	9	0	0	0	0	0	0
2	65	0	0	0	0	0	0	0	0	0	0	0	0	0	0	65	0	0	0	0	0	0
3	27	0	0	0	0	0	20	0	0	0	0	0	0	0	0	0	0	0	0	0	0	0
4	16	0	0	0	16	0	0	0	0	0	0	0	0	0	0	0	0	0	0	0	0	0
5	10	0	0	0	0	10	0	0	0	0	0	0	0	0	0	0	0	0	0	0	0	0
6	68	0	0	0	0	0	0	0	0	0	0	0	0	0	0	0	0	0	0	0	56	12
7	11	0	0	0	0	0	0	0	0	0	0	0	0	0	0	0	0	0	0	0	0	10
8	22	0	0	0	0	0	0	0	0	0	0	0	0	0	22	0	0	0	0	0	0	0
9	26	0	0	0	0	0	0	0	0	0	0	26	0	0	0	0	0	0	0	0	0	0
10	39	0	0	0	0	0	0	0	0	0	0	10	27	1	0	0	0	0	0	0	0	0
11	41	0	0	0	0	0	0	0	0	0	0	0	2	39	0	0	0	0	0	0	0	0
12	10	0	0	0	0	0	0	0	0	3	0	0	0	0	0	0	0	0	0	0	0	0
13	22	0	0	0	0	0	0	0	0	2	20	0	0	0	0	0	0	0	0	0	0	0
14	14	0	0	0	0	0	0	0	14	0	0	0	0	0	0	0	0	0	0	0	0	0
15	98	0	0	0	0	0	0	0	8	90	0	0	0	0	0	0	0	0	0	0	0	0
16	12	0	0	0	0	0	0	0	0	0	0	0	0	0	0	0	0	12	0	0	0	0
17	79	0	0	8	0	0	0	0	0	0	0	0	0	0	0	0	0	0	4	67	0	0
18	18	0	3	1	0	0	0	0	0	0	0	0	0	0	0	0	14	0	0	0	0	0
19	13	0	0	0	0	0	0	0	0	0	0	0	0	0	0	0	0	0	1	12	0	0
20	17	0	9	0	0	0	0	0	0	0	0	0	0	0	0	0	7	0	0	1	0	0
21	13	0	0	11	0	0	0	0	0	0	0	0	0	0	0	0	0	0	0	1	0	0
22	36	0	33	1	0	0	0	0	0	0	0	0	0	0	0	0	1	0	0	0	0	0
23	17	0	0	17	0	0	0	0	0	0	0	0	0	0	0	0	0	0	0	0	0	0
24	31	0	28	0	0	0	0	0	0	0	0	0	0	0	0	0	0	0	0	0	0	0
Total genes	723																						693

## Sheet: M|D 1
Breast3_Colon5_Lung3_Ovarian2_Prostate2 _Dim 22Breast5_Colon6_Lung6_Ovarian4_Prostate1 _Dim 14
Affy ID	Gene Title	Symbol	Gene Ontology Biological Process	Gene Ontology Cellular Component	Gene Ontology Molecular Function	Pathway
204416_x_at	apolipoprotein C-I	APOC1	0006629 // lipid metabolic process // traceable author statement /// 0006641 // triglyceride metabolic process // inferred from electronic annotation /// 0006810 // transport // inferred from electronic annotation /// 0006869 // lipid transport // inferred from electronic annotation /// 0008203 // cholesterol metabolic process // inferred from electronic annotation /// 0010873 // positive regulat…	0005576 // extracellular region // inferred from electronic annotation /// 0005783 // endoplasmic reticulum // inferred from direct assay /// 0034361 // very-low-density lipoprotein particle // inferred from direct assay /// 0034364 // high-density lipoprotein particle // inferred from direct assay /// 0042627 // chylomicron // traceable author statement	0004859 // phospholipase inhibitor activity // inferred from direct assay /// 0005504 // fatty acid binding // inferred from direct assay /// 0031210 // phosphatidylcholine binding // traceable author statement /// 0055102 // lipase inhibitor activity // inferred from direct assay /// 0060228 // phosphatidylcholine-sterol O-acyltransferase activator activity // traceable author statement	Statin_Pathway_PharmGKB // GenMAPP
213553_x_at	apolipoprotein C-I	APOC1	0006629 // lipid metabolic process // traceable author statement /// 0006641 // triglyceride metabolic process // inferred from electronic annotation /// 0006810 // transport // inferred from electronic annotation /// 0006869 // lipid transport // inferred from electronic annotation /// 0008203 // cholesterol metabolic process // inferred from electronic annotation /// 0010873 // positive regulat…	0005576 // extracellular region // inferred from electronic annotation /// 0005783 // endoplasmic reticulum // inferred from direct assay /// 0034361 // very-low-density lipoprotein particle // inferred from direct assay /// 0034364 // high-density lipoprotein particle // inferred from direct assay /// 0042627 // chylomicron // traceable author statement	0004859 // phospholipase inhibitor activity // inferred from direct assay /// 0005504 // fatty acid binding // inferred from direct assay /// 0031210 // phosphatidylcholine binding // traceable author statement /// 0055102 // lipase inhibitor activity // inferred from direct assay /// 0060228 // phosphatidylcholine-sterol O-acyltransferase activator activity // traceable author statement	Statin_Pathway_PharmGKB // GenMAPP
209924_at	chemokine (C-C motif) ligand 18 (pulmonary and activation-regulated) /// c-C motif chemokine 18-like	CCL18 /// LOC101060271	0006935 // chemotaxis // inferred from electronic annotation /// 0006954 // inflammatory response // inferred from electronic annotation /// 0006955 // immune response // inferred from electronic annotation /// 0007154 // cell communication // traceable author statement /// 0007165 // signal transduction // traceable author statement /// 0007267 // cell-cell signaling // traceable author statemen…	0005576 // extracellular region // inferred from electronic annotation /// 0005615 // extracellular space // inferred from electronic annotation	0005125 // cytokine activity // inferred from electronic annotation /// 0005515 // protein binding // inferred from physical interaction /// 0008009 // chemokine activity // inferred from electronic annotation	---
205099_s_at	chemokine (C-C motif) receptor 1	CCR1	0002407 // dendritic cell chemotaxis // traceable author statement /// 0006816 // calcium ion transport // inferred from direct assay /// 0006874 // cellular calcium ion homeostasis // inferred from direct assay /// 0006887 // exocytosis // inferred from direct assay /// 0006935 // chemotaxis // non-traceable author statement /// 0006954 // inflammatory response // inferred from electronic annota…	0005886 // plasma membrane // inferred from direct assay /// 0005886 // plasma membrane // inferred from mutant phenotype /// 0005886 // plasma membrane // traceable author statement /// 0005887 // integral to plasma membrane // traceable author statement /// 0009897 // external side of plasma membrane // inferred from direct assay /// 0016020 // membrane // inferred from electronic annotation //…	0004435 // phosphatidylinositol phospholipase C activity // inferred from direct assay /// 0004871 // signal transducer activity // inferred from electronic annotation /// 0004930 // G-protein coupled receptor activity // inferred from electronic annotation /// 0004950 // chemokine receptor activity // inferred from direct assay /// 0005515 // protein binding // inferred from physical interaction…	GPCRDB_Class_A_Rhodopsin-like // GenMAPP /// Peptide_GPCRs // GenMAPP
217078_s_at	CD300a molecule	CD300A	0007155 // cell adhesion // inferred from electronic annotation	0005886 // plasma membrane // inferred from electronic annotation /// 0016020 // membrane // inferred from electronic annotation /// 0016021 // integral to membrane // inferred from electronic annotation	0005515 // protein binding // inferred from electronic annotation	---
205988_at	CD84 molecule	CD84	0006952 // defense response // traceable author statement /// 0007155 // cell adhesion // inferred from electronic annotation /// 0007156 // homophilic cell adhesion // traceable author statement /// 0007596 // blood coagulation // traceable author statement /// 0050900 // leukocyte migration // traceable author statement	0005886 // plasma membrane // traceable author statement /// 0005887 // integral to plasma membrane // traceable author statement /// 0016020 // membrane // inferred from electronic annotation /// 0016021 // integral to membrane // inferred from electronic annotation	0004872 // receptor activity // inferred from electronic annotation /// 0005515 // protein binding // inferred from electronic annotation /// 0005515 // protein binding // inferred from physical interaction	---
205685_at	CD86 molecule	CD86	0002224 // toll-like receptor signaling pathway // inferred from electronic annotation /// 0006955 // immune response // traceable author statement /// 0007173 // epidermal growth factor receptor signaling pathway // traceable author statement /// 0007267 // cell-cell signaling // inferred by curator /// 0008284 // positive regulation of cell proliferation // traceable author statement /// 000854…	0005886 // plasma membrane // traceable author statement /// 0009897 // external side of plasma membrane // inferred from electronic annotation /// 0016020 // membrane // inferred from electronic annotation /// 0016021 // integral to membrane // inferred by curator /// 0043231 // intracellular membrane-bounded organelle // inferred from electronic annotation	0004872 // receptor activity // traceable author statement /// 0005515 // protein binding // inferred from physical interaction /// 0015026 // coreceptor activity // non-traceable author statement	Inflammatory_Response_Pathway // GenMAPP
205686_s_at	CD86 molecule	CD86	0002224 // toll-like receptor signaling pathway // inferred from electronic annotation /// 0006955 // immune response // traceable author statement /// 0007173 // epidermal growth factor receptor signaling pathway // traceable author statement /// 0007267 // cell-cell signaling // inferred by curator /// 0008284 // positive regulation of cell proliferation // traceable author statement /// 000854…	0005886 // plasma membrane // traceable author statement /// 0009897 // external side of plasma membrane // inferred from electronic annotation /// 0016020 // membrane // inferred from electronic annotation /// 0016021 // integral to membrane // inferred by curator /// 0043231 // intracellular membrane-bounded organelle // inferred from electronic annotation	0004872 // receptor activity // traceable author statement /// 0005515 // protein binding // inferred from physical interaction /// 0015026 // coreceptor activity // non-traceable author statement	Inflammatory_Response_Pathway // GenMAPP
210992_x_at	Fc fragment of IgG, low affinity IIc, receptor for (CD32) (gene/pseudogene)	FCGR2C	0006955 // immune response // non-traceable author statement	0005737 // cytoplasm // inferred from electronic annotation /// 0005886 // plasma membrane // inferred from electronic annotation /// 0016020 // membrane // inferred from electronic annotation /// 0016021 // integral to membrane // non-traceable author statement	0004888 // transmembrane signaling receptor activity // non-traceable author statement /// 0005515 // protein binding // inferred from physical interaction /// 0019864 // IgG binding // inferred from electronic annotation	---
207697_x_at	leukocyte immunoglobulin-like receptor, subfamily B (with TM and ITIM domains), member 2	LILRB2	0002578 // negative regulation of antigen processing and presentation // inferred from direct assay /// 0002666 // positive regulation of T cell tolerance induction // inferred from mutant phenotype /// 0002767 // immune response-inhibiting cell surface receptor signaling pathway // inferred from direct assay /// 0002767 // immune response-inhibiting cell surface receptor signaling pathway // inf…	0005615 // extracellular space // inferred from direct assay /// 0005737 // cytoplasm // inferred from direct assay /// 0005886 // plasma membrane // traceable author statement /// 0005887 // integral to plasma membrane // inferred by curator /// 0009986 // cell surface // inferred from direct assay /// 0016020 // membrane // traceable author statement /// 0016021 // integral to membrane // infer…	0004872 // receptor activity // traceable author statement /// 0005515 // protein binding // inferred from physical interaction /// 0008157 // protein phosphatase 1 binding // inferred from physical interaction /// 0023029 // MHC class Ib protein binding // inferred from physical interaction /// 0032396 // inhibitory MHC class I receptor activity // inferred from direct assay /// 0032396 // inhib…	---
210152_at	leukocyte immunoglobulin-like receptor, subfamily B (with TM and ITIM domains), member 4	LILRB4	0007165 // signal transduction // traceable author statement /// 0045671 // negative regulation of osteoclast differentiation // inferred from direct assay	0005886 // plasma membrane // inferred from electronic annotation /// 0016020 // membrane // inferred from electronic annotation /// 0016021 // integral to membrane // inferred from electronic annotation	0003823 // antigen binding // traceable author statement /// 0004872 // receptor activity // traceable author statement /// 0005515 // protein binding // inferred from physical interaction	---
203523_at	lymphocyte-specific protein 1	LSP1	0006928 // cellular component movement // traceable author statement /// 0006935 // chemotaxis // inferred from electronic annotation /// 0006952 // defense response // inferred from electronic annotation /// 0006968 // cellular defense response // traceable author statement /// 0007165 // signal transduction // inferred from electronic annotation	0005886 // plasma membrane // inferred from electronic annotation /// 0015629 // actin cytoskeleton // traceable author statement /// 0016020 // membrane // inferred from electronic annotation	0003779 // actin binding // traceable author statement /// 0004871 // signal transducer activity // inferred from electronic annotation	---
219788_at	paired immunoglobin-like type 2 receptor alpha	PILRA	0007165 // signal transduction // inferred from direct assay /// 0019048 // virus-host interaction // inferred from electronic annotation	0005576 // extracellular region // inferred from electronic annotation /// 0005886 // plasma membrane // inferred from electronic annotation /// 0016020 // membrane // inferred from electronic annotation /// 0016021 // integral to membrane // inferred from electronic annotation	0005515 // protein binding // inferred from physical interaction	---
219385_at	SLAM family member 8	SLAMF8	0033860 // regulation of NAD(P)H oxidase activity // inferred from electronic annotation /// 0035690 // cellular response to drug // inferred from electronic annotation /// 0042742 // defense response to bacterium // inferred from electronic annotation /// 0043549 // regulation of kinase activity // inferred from electronic annotation /// 0090383 // phagosome acidification // inferred from electr…	0016020 // membrane // inferred from electronic annotation /// 0016021 // integral to membrane // inferred from electronic annotation	0004872 // receptor activity // inferred from electronic annotation	---
DAVID 6.7
Functional Annotation Clustering
Annotation Cluster 1	Enrichment Score: 3.6755949405084594
Category	Term	Count	%	PValue	Genes	List Total	Pop Hits	Pop Total	Fold Enrichment	Bonferroni	Benjamini	FDR
SP_PIR_KEYWORDS	Immunoglobulin domain	8	66.6667	2.23111e-09	205686_S_AT, 219385_AT, 210992_X_AT, 217078_S_AT, 207697_X_AT, 210152_AT, 219788_AT, 205685_AT, 205988_AT	12	326	12573	25.7117	8.25511e-08	8.25511e-08	2.00335e-06
INTERPRO	IPR007110:Immunoglobulin-like	8	66.6667	3.20588e-09	205686_S_AT, 219385_AT, 210992_X_AT, 217078_S_AT, 207697_X_AT, 210152_AT, 219788_AT, 205685_AT, 205988_AT	12	317	11598	24.3912	6.41176e-08	6.41176e-08	2.43997e-06
SMART	SM00409:IG	6	50	1.11511e-06	210992_X_AT, 217078_S_AT, 207697_X_AT, 210152_AT, 219788_AT, 205988_AT	8	234	6538	20.9551	3.34533e-06	3.34533e-06	0.000351028
INTERPRO	IPR003599:Immunoglobulin subtype	6	50	1.34058e-06	210992_X_AT, 217078_S_AT, 207697_X_AT, 210152_AT, 219788_AT, 205988_AT	12	234	11598	24.7821	2.68113e-05	1.34058e-05	0.0010203
SP_PIR_KEYWORDS	receptor	8	66.6667	3.8787e-06	205686_S_AT, 210992_X_AT, 217078_S_AT, 207697_X_AT, 210152_AT, 219788_AT, 205099_S_AT, 205685_AT, 205988_AT	12	966	12573	8.67702	0.000143502	7.17535e-05	0.00348269
SP_PIR_KEYWORDS	signal	10	83.3333	7.86369e-06	205686_S_AT, 209924_AT, 204416_X_AT, 219385_AT, 210992_X_AT, 217078_S_AT, 207697_X_AT, 213553_X_AT, 210152_AT, 219788_AT, 205685_AT, 205988_AT	12	2273	12573	4.60955	0.000290915	9.69812e-05	0.00706071
UP_SEQ_FEATURE	signal peptide	10	83.3333	7.98325e-06	205686_S_AT, 209924_AT, 204416_X_AT, 219385_AT, 210992_X_AT, 217078_S_AT, 207697_X_AT, 213553_X_AT, 210152_AT, 219788_AT, 205685_AT, 205988_AT	12	2273	12551	4.60148	0.000287357	0.000287357	0.00712026
INTERPRO	IPR013783:Immunoglobulin-like fold	6	50	1.06551e-05	205686_S_AT, 210992_X_AT, 217078_S_AT, 207697_X_AT, 210152_AT, 219788_AT, 205685_AT	12	357	11598	16.2437	0.000213081	7.1032e-05	0.00810924
UP_SEQ_FEATURE	topological domain:Extracellular	9	75	1.11278e-05	205686_S_AT, 219385_AT, 210992_X_AT, 217078_S_AT, 207697_X_AT, 210152_AT, 219788_AT, 205099_S_AT, 205685_AT, 205988_AT	12	1673	12551	5.62657	0.000400524	0.000200282	0.00992478
UP_SEQ_FEATURE	disulfide bond	9	75	3.03856e-05	205686_S_AT, 209924_AT, 219385_AT, 210992_X_AT, 217078_S_AT, 207697_X_AT, 210152_AT, 205099_S_AT, 205685_AT, 205988_AT	12	1910	12551	4.9284	0.0010933	0.000364566	0.0270985
UP_SEQ_FEATURE	short sequence motif:ITIM motif 1	3	25	3.13056e-05	207697_X_AT, 210152_AT, 219788_AT	12	10	12551	313.775	0.00112638	0.000281715	0.0279189
UP_SEQ_FEATURE	short sequence motif:ITIM motif 2	3	25	3.13056e-05	207697_X_AT, 210152_AT, 219788_AT	12	10	12551	313.775	0.00112638	0.000281715	0.0279189
SP_PIR_KEYWORDS	disulfide bond	9	75	4.22654e-05	205686_S_AT, 209924_AT, 219385_AT, 210992_X_AT, 217078_S_AT, 207697_X_AT, 210152_AT, 205099_S_AT, 205685_AT, 205988_AT	12	1999	12573	4.71723	0.00156263	0.000390887	0.0379444
UP_SEQ_FEATURE	topological domain:Cytoplasmic	9	75	8.03359e-05	205686_S_AT, 219385_AT, 210992_X_AT, 217078_S_AT, 207697_X_AT, 210152_AT, 219788_AT, 205099_S_AT, 205685_AT, 205988_AT	12	2174	12551	4.32992	0.00288803	0.000578274	0.071631
SP_PIR_KEYWORDS	cell membrane	7	58.3333	0.000478575	210992_X_AT, 217078_S_AT, 210152_AT, 203523_AT, 219788_AT, 205099_S_AT, 205988_AT	12	1374	12573	5.33788	0.0175556	0.00353603	0.4289
UP_SEQ_FEATURE	transmembrane region	9	75	0.000944225	205686_S_AT, 219385_AT, 210992_X_AT, 217078_S_AT, 207697_X_AT, 210152_AT, 219788_AT, 205099_S_AT, 205685_AT, 205988_AT	12	3041	12551	3.09545	0.0334364	0.00565199	0.839039
SP_PIR_KEYWORDS	transmembrane	9	75	0.000993598	205686_S_AT, 219385_AT, 210992_X_AT, 217078_S_AT, 207697_X_AT, 210152_AT, 219788_AT, 205099_S_AT, 205685_AT, 205988_AT	12	3068	12573	3.07358	0.0361132	0.00611148	0.888638
SP_PIR_KEYWORDS	membrane	10	83.3333	0.00121866	205686_S_AT, 219385_AT, 210992_X_AT, 217078_S_AT, 207697_X_AT, 210152_AT, 203523_AT, 219788_AT, 205099_S_AT, 205685_AT, 205988_AT	12	4133	12573	2.53508	0.0441153	0.0064247	1.08895
UP_SEQ_FEATURE	glycosylation site:N-linked (GlcNAc...)	8	66.6667	0.00341151	205686_S_AT, 219385_AT, 210992_X_AT, 217078_S_AT, 207697_X_AT, 219788_AT, 205099_S_AT, 205685_AT, 205988_AT	12	2749	12551	3.04377	0.115758	0.0135764	3.00204
GOTERM_CC_FAT	GO:0005886~plasma membrane	9	75	0.00446735	205686_S_AT, 210992_X_AT, 217078_S_AT, 207697_X_AT, 210152_AT, 203523_AT, 219788_AT, 205099_S_AT, 205685_AT, 205988_AT	12	2741	9077	2.48367	0.109891	0.109891	3.60519
SP_PIR_KEYWORDS	glycoprotein	8	66.6667	0.00480996	205686_S_AT, 219385_AT, 210992_X_AT, 217078_S_AT, 207697_X_AT, 219788_AT, 205099_S_AT, 205685_AT, 205988_AT	12	2915	12573	2.87547	0.163391	0.022053	4.23698
UP_SEQ_FEATURE	domain:Ig-like C2-type 1	3	25	0.00717726	210992_X_AT, 207697_X_AT, 210152_AT	12	149	12551	21.0587	0.228419	0.025598	6.22265
UP_SEQ_FEATURE	domain:Ig-like C2-type 2	3	25	0.00717726	210992_X_AT, 207697_X_AT, 210152_AT	12	149	12551	21.0587	0.228419	0.025598	6.22265
INTERPRO	IPR013151:Immunoglobulin	3	25	0.00935684	210992_X_AT, 207697_X_AT, 210152_AT	12	158	11598	18.3513	0.1714	0.0369053	6.90497
SP_PIR_KEYWORDS	immune response	3	25	0.0097553	217078_S_AT, 207697_X_AT, 210152_AT	12	175	12573	17.9614	0.304218	0.0395007	8.42615
GOTERM_CC_FAT	GO:0016021~integral to membrane	9	75	0.0160784	205686_S_AT, 219385_AT, 210992_X_AT, 217078_S_AT, 207697_X_AT, 210152_AT, 219788_AT, 205099_S_AT, 205685_AT, 205988_AT	12	3312	9077	2.05548	0.343895	0.189997	12.4471
GOTERM_CC_FAT	GO:0031224~intrinsic to membrane	9	75	0.0206931	205686_S_AT, 219385_AT, 210992_X_AT, 217078_S_AT, 207697_X_AT, 210152_AT, 219788_AT, 205099_S_AT, 205685_AT, 205988_AT	12	3442	9077	1.97785	0.419384	0.16575	15.7583
UP_SEQ_FEATURE	splice variant	8	66.6667	0.115031	205686_S_AT, 219385_AT, 210992_X_AT, 217078_S_AT, 207697_X_AT, 210152_AT, 219788_AT, 205685_AT, 205988_AT	12	5174	12551	1.61719	0.987714	0.329636	66.3769
SP_PIR_KEYWORDS	alternative splicing	8	66.6667	0.116428	205686_S_AT, 219385_AT, 210992_X_AT, 217078_S_AT, 207697_X_AT, 210152_AT, 219788_AT, 205685_AT, 205988_AT	12	5196	12573	1.61316	0.989744	0.340556	67.0921
SP_PIR_KEYWORDS	phosphoprotein	8	66.6667	0.205742	210992_X_AT, 217078_S_AT, 207697_X_AT, 210152_AT, 203523_AT, 219788_AT, 205099_S_AT, 205988_AT	12	5876	12573	1.42648	0.999801	0.508471	87.3602
Annotation Cluster 2	Enrichment Score: 3.1862329952547555
Category	Term	Count	%	PValue	Genes	List Total	Pop Hits	Pop Total	Fold Enrichment	Bonferroni	Benjamini	FDR
INTERPRO	IPR013783:Immunoglobulin-like fold	6	50	1.06551e-05	205686_S_AT, 210992_X_AT, 217078_S_AT, 207697_X_AT, 210152_AT, 219788_AT, 205685_AT	12	357	11598	16.2437	0.000213081	7.1032e-05	0.00810924
INTERPRO	IPR013106:Immunoglobulin V-set	4	33.3333	0.000275907	205686_S_AT, 210992_X_AT, 217078_S_AT, 219788_AT, 205685_AT	12	142	11598	27.2254	0.0055037	0.00137877	0.209799
UP_SEQ_FEATURE	domain:Ig-like V-type	3	25	0.00262328	205686_S_AT, 217078_S_AT, 219788_AT, 205685_AT	12	89	12551	35.2556	0.0902287	0.0117507	2.31562
SP_PIR_KEYWORDS	host-virus interaction	3	25	0.0233294	205686_S_AT, 210992_X_AT, 219788_AT, 205685_AT	12	277	12573	11.3475	0.582477	0.0836359	19.1003
Annotation Cluster 3	Enrichment Score: 1.9206555339312887
Category	Term	Count	%	PValue	Genes	List Total	Pop Hits	Pop Total	Fold Enrichment	Bonferroni	Benjamini	FDR
INTERPRO	IPR013783:Immunoglobulin-like fold	6	50	1.06551e-05	205686_S_AT, 210992_X_AT, 217078_S_AT, 207697_X_AT, 210152_AT, 219788_AT, 205685_AT	12	357	11598	16.2437	0.000213081	7.1032e-05	0.00810924
SP_PIR_KEYWORDS	polymorphism	9	75	0.35989	205686_S_AT, 204416_X_AT, 219385_AT, 210992_X_AT, 217078_S_AT, 207697_X_AT, 213553_X_AT, 210152_AT, 203523_AT, 219788_AT, 205685_AT	12	7866	12573	1.1988	1	0.692419	98.1789
UP_SEQ_FEATURE	sequence variant	9	75	0.451134	205686_S_AT, 204416_X_AT, 219385_AT, 210992_X_AT, 217078_S_AT, 207697_X_AT, 213553_X_AT, 210152_AT, 203523_AT, 219788_AT, 205685_AT	12	8273	12551	1.13783	1	0.834652	99.5255
Annotation Cluster 4	Enrichment Score: 1.1691828706740486
Category	Term	Count	%	PValue	Genes	List Total	Pop Hits	Pop Total	Fold Enrichment	Bonferroni	Benjamini	FDR
GOTERM_BP_FAT	GO:0006952~defense response	5	41.6667	0.000727447	209924_AT, 207697_X_AT, 203523_AT, 205099_S_AT, 205988_AT	10	520	10040	9.65385	0.12341	0.0637361	0.893174
GOTERM_CC_FAT	GO:0044459~plasma membrane part	5	41.6667	0.18122	205686_S_AT, 207697_X_AT, 203523_AT, 205099_S_AT, 205685_AT, 205988_AT	12	1896	9077	1.99477	0.994475	0.727361	80.5954
GOTERM_CC_FAT	GO:0005887~integral to plasma membrane	3	25	0.395506	207697_X_AT, 205099_S_AT, 205988_AT	12	1107	9077	2.04991	0.999998	0.927014	98.3885
GOTERM_CC_FAT	GO:0031226~intrinsic to plasma membrane	3	25	0.403746	207697_X_AT, 205099_S_AT, 205988_AT	12	1125	9077	2.01711	0.999999	0.893618	98.56

## Sheet: M|D 2
Breast3_Colon5_Lung3_Ovarian2_Prostate4 _Dim 98Breast5_Colon6_Lung6_Ovarian4_Prostate4 _Dim 98
Affy ID	Gene Title	Symbol	Gene Ontology Biological Process	Gene Ontology Cellular Component	Gene Ontology Molecular Function	Pathway
219574_at	membrane-associated ring finger (C3HC4) 1, E3 ubiquitin protein ligase	41699	0000209 // protein polyubiquitination // inferred from direct assay /// 0002495 // antigen processing and presentation of peptide antigen via MHC class II // inferred from direct assay /// 0006955 // immune response // inferred from direct assay /// 0016567 // protein ubiquitination // inferred from electronic annotation	0005764 // lysosome // inferred from direct assay /// 0005765 // lysosomal membrane // inferred from sequence or structural similarity /// 0005768 // endosome // inferred from direct assay /// 0005789 // endoplasmic reticulum membrane // inferred from sequence or structural similarity /// 0005794 // Golgi apparatus // inferred from electronic annotation /// 0005886 // plasma membrane // inferred …	0004842 // ubiquitin-protein ligase activity // inferred from direct assay /// 0005515 // protein binding // inferred from electronic annotation /// 0008270 // zinc ion binding // inferred from electronic annotation /// 0016874 // ligase activity // inferred from electronic annotation /// 0042287 // MHC protein binding // inferred from direct assay /// 0046872 // metal ion binding // inferred fro…	---
209901_x_at	allograft inflammatory factor 1	AIF1	0001774 // microglial cell activation // non-traceable author statement /// 0001934 // positive regulation of protein phosphorylation // inferred from electronic annotation /// 0006911 // phagocytosis, engulfment // inferred from sequence or structural similarity /// 0006954 // inflammatory response // inferred from sequence or structural similarity /// 0006954 // inflammatory response // non-tra…	0001726 // ruffle // inferred from electronic annotation /// 0001891 // phagocytic cup // inferred from sequence or structural similarity /// 0005634 // nucleus // inferred from direct assay /// 0005634 // nucleus // inferred from sequence or structural similarity /// 0005737 // cytoplasm // inferred from sequence or structural similarity /// 0005829 // cytosol // inferred from direct assay /// 0…	0003779 // actin binding // inferred from electronic annotation /// 0005509 // calcium ion binding // inferred from sequence or structural similarity /// 0005515 // protein binding // inferred from electronic annotation /// 0046872 // metal ion binding // inferred from electronic annotation /// 0051015 // actin filament binding // inferred from direct assay	---
215051_x_at	allograft inflammatory factor 1	AIF1	0001774 // microglial cell activation // non-traceable author statement /// 0001934 // positive regulation of protein phosphorylation // inferred from electronic annotation /// 0006911 // phagocytosis, engulfment // inferred from sequence or structural similarity /// 0006954 // inflammatory response // inferred from sequence or structural similarity /// 0006954 // inflammatory response // non-tra…	0001726 // ruffle // inferred from electronic annotation /// 0001891 // phagocytic cup // inferred from sequence or structural similarity /// 0005634 // nucleus // inferred from direct assay /// 0005634 // nucleus // inferred from sequence or structural similarity /// 0005737 // cytoplasm // inferred from sequence or structural similarity /// 0005829 // cytosol // inferred from direct assay /// 0…	0003779 // actin binding // inferred from electronic annotation /// 0005509 // calcium ion binding // inferred from sequence or structural similarity /// 0005515 // protein binding // inferred from electronic annotation /// 0046872 // metal ion binding // inferred from electronic annotation /// 0051015 // actin filament binding // inferred from direct assay	---
213095_x_at	allograft inflammatory factor 1	AIF1	0001774 // microglial cell activation // non-traceable author statement /// 0001934 // positive regulation of protein phosphorylation // inferred from electronic annotation /// 0006911 // phagocytosis, engulfment // inferred from sequence or structural similarity /// 0006954 // inflammatory response // inferred from sequence or structural similarity /// 0006954 // inflammatory response // non-tra…	0001726 // ruffle // inferred from electronic annotation /// 0001891 // phagocytic cup // inferred from sequence or structural similarity /// 0005634 // nucleus // inferred from direct assay /// 0005634 // nucleus // inferred from sequence or structural similarity /// 0005737 // cytoplasm // inferred from sequence or structural similarity /// 0005829 // cytosol // inferred from direct assay /// 0…	0003779 // actin binding // inferred from electronic annotation /// 0005509 // calcium ion binding // inferred from sequence or structural similarity /// 0005515 // protein binding // inferred from electronic annotation /// 0046872 // metal ion binding // inferred from electronic annotation /// 0051015 // actin filament binding // inferred from direct assay	---
204174_at	arachidonate 5-lipoxygenase-activating protein	ALOX5AP	0002540 // leukotriene production involved in inflammatory response // inferred from electronic annotation /// 0002675 // positive regulation of acute inflammatory response // inferred from electronic annotation /// 0006691 // leukotriene metabolic process // traceable author statement /// 0006750 // glutathione biosynthetic process // --- /// 0019369 // arachidonic acid metabolic process // trac…	0005634 // nucleus // inferred from electronic annotation /// 0005635 // nuclear envelope // inferred from direct assay /// 0005635 // nuclear envelope // traceable author statement /// 0005783 // endoplasmic reticulum // inferred from direct assay /// 0005789 // endoplasmic reticulum membrane // inferred from electronic annotation /// 0005829 // cytosol // inferred from electronic annotation ///…	0004051 // arachidonate 5-lipoxygenase activity // --- /// 0004364 // glutathione transferase activity // not recorded /// 0004464 // leukotriene-C4 synthase activity // not recorded /// 0004602 // glutathione peroxidase activity // not recorded /// 0005515 // protein binding // inferred from physical interaction /// 0008047 // enzyme activator activity // inferred from electronic annotation /// …	Eicosanoid_Synthesis // GenMAPP
212884_x_at	apolipoprotein E	APOE	0000302 // response to reactive oxygen species // non-traceable author statement /// 0001523 // retinoid metabolic process // traceable author statement /// 0001937 // negative regulation of endothelial cell proliferation // inferred from direct assay /// 0002021 // response to dietary excess // inferred from electronic annotation /// 0006629 // lipid metabolic process // traceable author stateme…	0005576 // extracellular region // traceable author statement /// 0005615 // extracellular space // inferred from direct assay /// 0005737 // cytoplasm // non-traceable author statement /// 0005737 // cytoplasm // traceable author statement /// 0005769 // early endosome // traceable author statement /// 0005770 // late endosome // inferred from electronic annotation /// 0005794 // Golgi apparatus…	0001540 // beta-amyloid binding // inferred from direct assay /// 0005319 // lipid transporter activity // inferred from direct assay /// 0005515 // protein binding // inferred from physical interaction /// 0005543 // phospholipid binding // inferred from direct assay /// 0008201 // heparin binding // inferred from direct assay /// 0008289 // lipid binding // inferred from direct assay /// 001620…	Statin_Pathway_PharmGKB // GenMAPP
203382_s_at	apolipoprotein E	APOE	0000302 // response to reactive oxygen species // non-traceable author statement /// 0001523 // retinoid metabolic process // traceable author statement /// 0001937 // negative regulation of endothelial cell proliferation // inferred from direct assay /// 0002021 // response to dietary excess // inferred from electronic annotation /// 0006629 // lipid metabolic process // traceable author stateme…	0005576 // extracellular region // traceable author statement /// 0005615 // extracellular space // inferred from direct assay /// 0005737 // cytoplasm // non-traceable author statement /// 0005737 // cytoplasm // traceable author statement /// 0005769 // early endosome // traceable author statement /// 0005770 // late endosome // inferred from electronic annotation /// 0005794 // Golgi apparatus…	0001540 // beta-amyloid binding // inferred from direct assay /// 0005319 // lipid transporter activity // inferred from direct assay /// 0005515 // protein binding // inferred from physical interaction /// 0005543 // phospholipid binding // inferred from direct assay /// 0008201 // heparin binding // inferred from direct assay /// 0008289 // lipid binding // inferred from direct assay /// 001620…	Statin_Pathway_PharmGKB // GenMAPP
205681_at	BCL2-related protein A1	BCL2A1	0006915 // apoptotic process // inferred from electronic annotation /// 0042981 // regulation of apoptotic process // inferred from electronic annotation /// 0043066 // negative regulation of apoptotic process // inferred from electronic annotation	0005737 // cytoplasm // inferred from electronic annotation	0005515 // protein binding // inferred from physical interaction	Apoptosis_KEGG // GenMAPP
218232_at	complement component 1, q subcomponent, A chain	C1QA	0006956 // complement activation // traceable author statement /// 0006958 // complement activation, classical pathway // traceable author statement /// 0007267 // cell-cell signaling // traceable author statement /// 0045087 // innate immune response // traceable author statement	0005576 // extracellular region // traceable author statement /// 0005581 // collagen // inferred from electronic annotation /// 0005602 // complement component C1 complex // traceable author statement	0005515 // protein binding // inferred from physical interaction	Complement_Activation_Classical // GenMAPP
202953_at	complement component 1, q subcomponent, B chain	C1QB	0006956 // complement activation // traceable author statement /// 0006958 // complement activation, classical pathway // traceable author statement /// 0007420 // brain development // inferred from electronic annotation /// 0007568 // aging // inferred from electronic annotation /// 0010033 // response to organic substance // inferred from electronic annotation /// 0045087 // innate immune respo…	0005576 // extracellular region // traceable author statement /// 0005581 // collagen // inferred from electronic annotation /// 0005602 // complement component C1 complex // traceable author statement	0005515 // protein binding // inferred from physical interaction /// 0042803 // protein homodimerization activity // inferred from electronic annotation	Complement_Activation_Classical // GenMAPP
209906_at	complement component 3a receptor 1	C3AR1	0002430 // complement receptor mediated signaling pathway // inferred from electronic annotation /// 0002462 // tolerance induction to nonself antigen // inferred from electronic annotation /// 0006935 // chemotaxis // inferred from electronic annotation /// 0006954 // inflammatory response // traceable author statement /// 0007165 // signal transduction // inferred from electronic annotation ///…	0005886 // plasma membrane // traceable author statement /// 0005887 // integral to plasma membrane // traceable author statement /// 0016020 // membrane // inferred from electronic annotation /// 0016021 // integral to membrane // inferred from electronic annotation	0001850 // complement component C3a binding // inferred from electronic annotation /// 0004435 // phosphatidylinositol phospholipase C activity // traceable author statement /// 0004871 // signal transducer activity // inferred from electronic annotation /// 0004876 // complement component C3a receptor activity // traceable author statement /// 0004930 // G-protein coupled receptor activity // in…	GPCRDB_Class_A_Rhodopsin-like // GenMAPP /// Peptide_GPCRs // GenMAPP
220088_at	complement component 5a receptor 1	C5AR1	0000187 // activation of MAPK activity // traceable author statement /// 0002430 // complement receptor mediated signaling pathway // inferred from electronic annotation /// 0006915 // apoptotic process // inferred from electronic annotation /// 0006935 // chemotaxis // traceable author statement /// 0006954 // inflammatory response // inferred from electronic annotation /// 0006955 // immune res…	0005886 // plasma membrane // traceable author statement /// 0005887 // integral to plasma membrane // traceable author statement /// 0009986 // cell surface // inferred from electronic annotation /// 0016020 // membrane // inferred from electronic annotation /// 0016021 // integral to membrane // inferred from electronic annotation /// 0016323 // basolateral plasma membrane // inferred from dire…	0001856 // complement component C5a binding // inferred from electronic annotation /// 0004871 // signal transducer activity // inferred from electronic annotation /// 0004878 // complement component C5a receptor activity // inferred from direct assay /// 0004930 // G-protein coupled receptor activity // inferred from electronic annotation /// 0004942 // anaphylatoxin receptor activity // inferre…	GPCRDB_Class_A_Rhodopsin-like // GenMAPP /// GPCRDB_Other // GenMAPP /// Peptide_GPCRs // GenMAPP
216598_s_at	chemokine (C-C motif) ligand 2	CCL2	0000165 // MAPK cascade // inferred from mutant phenotype /// 0001525 // angiogenesis // traceable author statement /// 0001666 // response to hypoxia // inferred from electronic annotation /// 0001938 // positive regulation of endothelial cell proliferation // inferred from electronic annotation /// 0002548 // monocyte chemotaxis // inferred from direct assay /// 0006468 // protein phosphorylati…	0005576 // extracellular region // inferred from direct assay /// 0005576 // extracellular region // traceable author statement /// 0005615 // extracellular space // inferred from electronic annotation /// 0005737 // cytoplasm // inferred from electronic annotation /// 0043025 // neuronal cell body // inferred from electronic annotation	0001664 // G-protein coupled receptor binding // inferred from electronic annotation /// 0004672 // protein kinase activity // traceable author statement /// 0005102 // receptor binding // traceable author statement /// 0005125 // cytokine activity // inferred from electronic annotation /// 0005515 // protein binding // inferred from electronic annotation /// 0008009 // chemokine activity // infe…	---
204103_at	chemokine (C-C motif) ligand 4	CCL4	0006928 // cellular component movement // traceable author statement /// 0006935 // chemotaxis // inferred from electronic annotation /// 0006954 // inflammatory response // inferred from electronic annotation /// 0006955 // immune response // inferred from electronic annotation /// 0007155 // cell adhesion // traceable author statement /// 0007163 // establishment or maintenance of cell polarity…	0005576 // extracellular region // traceable author statement /// 0005615 // extracellular space // inferred from electronic annotation	0005125 // cytokine activity // traceable author statement /// 0005515 // protein binding // inferred from physical interaction /// 0008009 // chemokine activity // inferred from electronic annotation /// 0031726 // CCR1 chemokine receptor binding // inferred from physical interaction /// 0031730 // CCR5 chemokine receptor binding // inferred from physical interaction /// 0042802 // identical pro…	---
205098_at	chemokine (C-C motif) receptor 1	CCR1	0002407 // dendritic cell chemotaxis // traceable author statement /// 0006816 // calcium ion transport // inferred from direct assay /// 0006874 // cellular calcium ion homeostasis // inferred from direct assay /// 0006887 // exocytosis // inferred from direct assay /// 0006935 // chemotaxis // non-traceable author statement /// 0006954 // inflammatory response // inferred from electronic annota…	0005886 // plasma membrane // inferred from direct assay /// 0005886 // plasma membrane // inferred from mutant phenotype /// 0005886 // plasma membrane // traceable author statement /// 0005887 // integral to plasma membrane // traceable author statement /// 0009897 // external side of plasma membrane // inferred from direct assay /// 0016020 // membrane // inferred from electronic annotation //…	0004435 // phosphatidylinositol phospholipase C activity // inferred from direct assay /// 0004871 // signal transducer activity // inferred from electronic annotation /// 0004930 // G-protein coupled receptor activity // inferred from electronic annotation /// 0004950 // chemokine receptor activity // inferred from direct assay /// 0005515 // protein binding // inferred from physical interaction…	GPCRDB_Class_A_Rhodopsin-like // GenMAPP /// Peptide_GPCRs // GenMAPP
201743_at	CD14 molecule	CD14	0002224 // toll-like receptor signaling pathway // traceable author statement /// 0002237 // response to molecule of bacterial origin // inferred from electronic annotation /// 0002755 // MyD88-dependent toll-like receptor signaling pathway // traceable author statement /// 0002756 // MyD88-independent toll-like receptor signaling pathway // traceable author statement /// 0006909 // phagocytosis …	0005576 // extracellular region // traceable author statement /// 0005615 // extracellular space // inferred from electronic annotation /// 0005886 // plasma membrane // traceable author statement /// 0009986 // cell surface // inferred from electronic annotation /// 0010008 // endosome membrane // traceable author statement /// 0016020 // membrane // inferred from electronic annotation /// 00312…	0001530 // lipopolysaccharide binding // inferred from direct assay /// 0001847 // opsonin receptor activity // traceable author statement /// 0005515 // protein binding // inferred from electronic annotation /// 0005515 // protein binding // inferred from physical interaction /// 0016019 // peptidoglycan receptor activity // traceable author statement /// 0070891 // lipoteichoic acid binding // …	Electron_Transport_Chain // GenMAPP
215049_x_at	CD163 molecule	CD163	0006953 // acute-phase response // inferred from electronic annotation /// 0006954 // inflammatory response // inferred from electronic annotation	0005576 // extracellular region // non-traceable author statement /// 0005886 // plasma membrane // traceable author statement /// 0005887 // integral to plasma membrane // traceable author statement /// 0016020 // membrane // inferred from electronic annotation /// 0016021 // integral to membrane // inferred from electronic annotation /// 0030666 // endocytic vesicle membrane // traceable author…	0005044 // scavenger receptor activity // non-traceable author statement /// 0005515 // protein binding // inferred from physical interaction	---
203645_s_at	CD163 molecule	CD163	0006953 // acute-phase response // inferred from electronic annotation /// 0006954 // inflammatory response // inferred from electronic annotation	0005576 // extracellular region // non-traceable author statement /// 0005886 // plasma membrane // traceable author statement /// 0005887 // integral to plasma membrane // traceable author statement /// 0016020 // membrane // inferred from electronic annotation /// 0016021 // integral to membrane // inferred from electronic annotation /// 0030666 // endocytic vesicle membrane // traceable author…	0005044 // scavenger receptor activity // non-traceable author statement /// 0005515 // protein binding // inferred from physical interaction	---
209933_s_at	CD300a molecule	CD300A	0007155 // cell adhesion // inferred from electronic annotation	0005886 // plasma membrane // inferred from electronic annotation /// 0016020 // membrane // inferred from electronic annotation /// 0016021 // integral to membrane // inferred from electronic annotation	0005515 // protein binding // inferred from electronic annotation	---
203416_at	CD53 molecule	CD53	0007165 // signal transduction // non-traceable author statement /// 1901741 // positive regulation of myoblast fusion // inferred from sequence or structural similarity	0001772 // immunological synapse // inferred from direct assay /// 0005886 // plasma membrane // traceable author statement /// 0005911 // cell-cell junction // inferred from sequence or structural similarity /// 0009986 // cell surface // inferred from electronic annotation /// 0016020 // membrane // inferred from electronic annotation /// 0016021 // integral to membrane // inferred from electro…	0005515 // protein binding // inferred from physical interaction	---
210895_s_at	CD86 molecule	CD86	0002224 // toll-like receptor signaling pathway // inferred from electronic annotation /// 0006955 // immune response // traceable author statement /// 0007173 // epidermal growth factor receptor signaling pathway // traceable author statement /// 0007267 // cell-cell signaling // inferred by curator /// 0008284 // positive regulation of cell proliferation // traceable author statement /// 000854…	0005886 // plasma membrane // traceable author statement /// 0009897 // external side of plasma membrane // inferred from electronic annotation /// 0016020 // membrane // inferred from electronic annotation /// 0016021 // integral to membrane // inferred by curator /// 0043231 // intracellular membrane-bounded organelle // inferred from electronic annotation	0004872 // receptor activity // traceable author statement /// 0005515 // protein binding // inferred from physical interaction /// 0015026 // coreceptor activity // non-traceable author statement	Inflammatory_Response_Pathway // GenMAPP
209732_at	C-type lectin domain family 2, member B	CLEC2B	---	0005887 // integral to plasma membrane // traceable author statement /// 0016020 // membrane // inferred from electronic annotation /// 0016021 // integral to membrane // inferred from electronic annotation	0030246 // carbohydrate binding // inferred from electronic annotation	---
219947_at	C-type lectin domain family 4, member A	CLEC4A	0007155 // cell adhesion // traceable author statement /// 0007166 // cell surface receptor signaling pathway // traceable author statement /// 0045087 // innate immune response // inferred from electronic annotation	0005887 // integral to plasma membrane // traceable author statement /// 0016020 // membrane // inferred from electronic annotation /// 0016021 // integral to membrane // inferred from electronic annotation	0004888 // transmembrane signaling receptor activity // traceable author statement /// 0030246 // carbohydrate binding // inferred from electronic annotation	---
221698_s_at	C-type lectin domain family 7, member A	CLEC7A	0001878 // response to yeast // inferred from electronic annotation /// 0001879 // detection of yeast // inferred from electronic annotation /// 0002221 // pattern recognition receptor signaling pathway // inferred from direct assay /// 0002238 // response to molecule of fungal origin // inferred from electronic annotation /// 0002366 // leukocyte activation involved in immune response // inferre…	0005737 // cytoplasm // inferred from electronic annotation /// 0005886 // plasma membrane // inferred from electronic annotation /// 0009897 // external side of plasma membrane // inferred from electronic annotation /// 0016020 // membrane // inferred from electronic annotation /// 0016021 // integral to membrane // traceable author statement	0001846 // opsonin binding // inferred from electronic annotation /// 0001872 // (1->3)-beta-D-glucan binding // inferred from electronic annotation /// 0001874 // (1->3)-beta-D-glucan receptor activity // inferred from electronic annotation /// 0008329 // signaling pattern recognition receptor activity // inferred from direct assay /// 0030246 // carbohydrate binding // inferred from direct assa…	---
203104_at	colony stimulating factor 1 receptor	CSF1R	0001934 // positive regulation of protein phosphorylation // inferred from mutant phenotype /// 0006468 // protein phosphorylation // inferred from electronic annotation /// 0006954 // inflammatory response // traceable author statement /// 0007165 // signal transduction // traceable author statement /// 0007169 // transmembrane receptor protein tyrosine kinase signaling pathway // inferred from …	0005886 // plasma membrane // traceable author statement /// 0005887 // integral to plasma membrane // traceable author statement /// 0009986 // cell surface // inferred from sequence or structural similarity /// 0016020 // membrane // inferred from electronic annotation /// 0016021 // integral to membrane // inferred from electronic annotation /// 0043235 // receptor complex // inferred from seq…	0000166 // nucleotide binding // inferred from electronic annotation /// 0004672 // protein kinase activity // inferred from electronic annotation /// 0004713 // protein tyrosine kinase activity // inferred from electronic annotation /// 0004714 // transmembrane receptor protein tyrosine kinase activity // inferred from electronic annotation /// 0005011 // macrophage colony-stimulating factor rec…	---
203923_s_at	cytochrome b-245, beta polypeptide	CYBB	0002474 // antigen processing and presentation of peptide antigen via MHC class I // traceable author statement /// 0002479 // antigen processing and presentation of exogenous peptide antigen via MHC class I, TAP-dependent // traceable author statement /// 0006801 // superoxide metabolic process // inferred from direct assay /// 0006801 // superoxide metabolic process // traceable author statemen…	0005737 // cytoplasm // inferred from electronic annotation /// 0005739 // mitochondrion // inferred from electronic annotation /// 0005886 // plasma membrane // inferred from electronic annotation /// 0005887 // integral to plasma membrane // inferred from direct assay /// 0016020 // membrane // inferred from electronic annotation /// 0016021 // integral to membrane // inferred from electronic a…	0005216 // ion channel activity // inferred from electronic annotation /// 0005244 // voltage-gated ion channel activity // inferred from electronic annotation /// 0005515 // protein binding // inferred from physical interaction /// 0009055 // electron carrier activity // inferred from direct assay /// 0016175 // superoxide-generating NADPH oxidase activity // inferred from direct assay /// 00161…	---
219279_at	dedicator of cytokinesis 10	DOCK10	0007264 // small GTPase mediated signal transduction // inferred from electronic annotation	---	0005085 // guanyl-nucleotide exchange factor activity // inferred from electronic annotation /// 0005089 // Rho guanyl-nucleotide exchange factor activity // inferred from electronic annotation /// 0005543 // phospholipid binding // inferred from electronic annotation /// 0017048 // Rho GTPase binding // inferred from electronic annotation	---
213160_at	dedicator of cytokinesis 2	DOCK2	0001766 // membrane raft polarization // inferred from electronic annotation /// 0001768 // establishment of T cell polarity // inferred from electronic annotation /// 0001771 // immunological synapse formation // inferred from electronic annotation /// 0002277 // myeloid dendritic cell activation involved in immune response // inferred from sequence or structural similarity /// 0006935 // chemot…	0005737 // cytoplasm // inferred from electronic annotation /// 0005829 // cytosol // traceable author statement /// 0005856 // cytoskeleton // inferred from electronic annotation /// 0012505 // endomembrane system // inferred from electronic annotation /// 0016020 // membrane // inferred from electronic annotation	0005085 // guanyl-nucleotide exchange factor activity // inferred from electronic annotation /// 0005488 // binding // inferred from electronic annotation /// 0005515 // protein binding // inferred from electronic annotation /// 0005515 // protein binding // inferred from physical interaction /// 0009055 // electron carrier activity // inferred from electronic annotation /// 0016491 // oxidoreduc…	---
204774_at	ecotropic viral integration site 2A	EVI2A	---	0016020 // membrane // inferred from electronic annotation /// 0016021 // integral to membrane // inferred from electronic annotation	0004888 // transmembrane signaling receptor activity // non-traceable author statement	---
211742_s_at	ecotropic viral integration site 2B	EVI2B	---	0005737 // cytoplasm // inferred from direct assay /// 0005887 // integral to plasma membrane // traceable author statement /// 0016020 // membrane // inferred from electronic annotation /// 0016021 // integral to membrane // inferred from electronic annotation	---	---
204232_at	Fc fragment of IgE, high affinity I, receptor for; gamma polypeptide	FCER1G	0001798 // positive regulation of type IIa hypersensitivity // inferred from electronic annotation /// 0001805 // positive regulation of type III hypersensitivity // inferred from electronic annotation /// 0001812 // positive regulation of type I hypersensitivity // inferred from electronic annotation /// 0002283 // neutrophil activation involved in immune response // inferred from electronic ann…	0005886 // plasma membrane // traceable author statement /// 0005887 // integral to plasma membrane // inferred from electronic annotation /// 0009897 // external side of plasma membrane // inferred from electronic annotation /// 0016020 // membrane // inferred from electronic annotation /// 0016021 // integral to membrane // inferred from electronic annotation /// 0032998 // Fc-epsilon receptor …	0004888 // transmembrane signaling receptor activity // inferred from electronic annotation /// 0005515 // protein binding // inferred from electronic annotation /// 0005515 // protein binding // inferred from physical interaction /// 0019767 // IgE receptor activity // inferred from electronic annotation /// 0019863 // IgE binding // inferred from electronic annotation /// 0019864 // IgG binding…	---
216950_s_at	Fc fragment of IgG, high affinity Ia, receptor (CD64) /// Fc fragment of IgG, high affinity Ib, receptor (CD64) /// Fc fragment of IgG, high affinity Ic, receptor (CD64), pseudogene	FCGR1A /// FCGR1B /// FCGR1C	0001788 // antibody-dependent cellular cytotoxicity // inferred from electronic annotation /// 0001798 // positive regulation of type IIa hypersensitivity // inferred from electronic annotation /// 0001805 // positive regulation of type III hypersensitivity // inferred from electronic annotation /// 0002474 // antigen processing and presentation of peptide antigen via MHC class I // traceable aut…	0005886 // plasma membrane // inferred from direct assay /// 0005886 // plasma membrane // traceable author statement /// 0005886 // plasma membrane // non-traceable author statement /// 0005886 // plasma membrane // inferred from electronic annotation /// 0009897 // external side of plasma membrane // inferred from electronic annotation /// 0016020 // membrane // inferred from electronic annotat…	0005057 // receptor signaling protein activity // traceable author statement /// 0005515 // protein binding // inferred from physical interaction /// 0019763 // immunoglobulin receptor activity // non-traceable author statement /// 0019770 // IgG receptor activity // inferred from electronic annotation /// 0019864 // IgG binding // inferred from electronic annotation	---
214511_x_at	Fc fragment of IgG, high affinity Ib, receptor (CD64)	FCGR1B	0002474 // antigen processing and presentation of peptide antigen via MHC class I // traceable author statement /// 0002479 // antigen processing and presentation of exogenous peptide antigen via MHC class I, TAP-dependent // traceable author statement /// 0006955 // immune response // non-traceable author statement /// 0019221 // cytokine-mediated signaling pathway // traceable author statement …	0005886 // plasma membrane // non-traceable author statement /// 0005886 // plasma membrane // traceable author statement /// 0016020 // membrane // inferred from electronic annotation /// 0016021 // integral to membrane // inferred from electronic annotation /// 0030669 // clathrin-coated endocytic vesicle membrane // traceable author statement /// 0031901 // early endosome membrane // traceable…	0005515 // protein binding // inferred from electronic annotation /// 0019763 // immunoglobulin receptor activity // non-traceable author statement /// 0019864 // IgG binding // inferred from electronic annotation	---
203561_at	Fc fragment of IgG, low affinity IIa, receptor (CD32)	FCGR2A	0006955 // immune response // non-traceable author statement /// 0038096 // Fc-gamma receptor signaling pathway involved in phagocytosis // traceable author statement /// 0045087 // innate immune response // traceable author statement	0005737 // cytoplasm // inferred from electronic annotation /// 0005886 // plasma membrane // traceable author statement /// 0016020 // membrane // inferred from electronic annotation /// 0016021 // integral to membrane // inferred from electronic annotation	0004888 // transmembrane signaling receptor activity // non-traceable author statement /// 0005515 // protein binding // inferred from physical interaction /// 0005515 // protein binding // inferred from electronic annotation /// 0019864 // IgG binding // inferred from electronic annotation	---
210889_s_at	Fc fragment of IgG, low affinity IIb, receptor (CD32)	FCGR2B	0006955 // immune response // traceable author statement /// 0007165 // signal transduction // traceable author statement /// 0019048 // virus-host interaction // inferred from electronic annotation /// 0050776 // regulation of immune response // traceable author statement	0005886 // plasma membrane // traceable author statement /// 0016020 // membrane // inferred from electronic annotation /// 0016021 // integral to membrane // inferred from electronic annotation	0005515 // protein binding // inferred from physical interaction /// 0019864 // IgG binding // inferred from electronic annotation	---
204006_s_at	Fc fragment of IgG, low affinity IIIa, receptor (CD16a) /// Fc fragment of IgG, low affinity IIIb, receptor (CD16b)	FCGR3A /// FCGR3B	0006955 // immune response // traceable author statement /// 0038096 // Fc-gamma receptor signaling pathway involved in phagocytosis // traceable author statement /// 0045087 // innate immune response // traceable author statement /// 0050776 // regulation of immune response // traceable author statement	0005576 // extracellular region // inferred from electronic annotation /// 0005886 // plasma membrane // traceable author statement /// 0005886 // plasma membrane // inferred from electronic annotation /// 0009897 // external side of plasma membrane // inferred from direct assay /// 0016020 // membrane // inferred from electronic annotation /// 0016021 // integral to membrane // inferred from ele…	0005515 // protein binding // inferred from electronic annotation /// 0019864 // IgG binding // inferred from electronic annotation	---
204007_at	Fc fragment of IgG, low affinity IIIb, receptor (CD16b)	FCGR3B	0006955 // immune response // traceable author statement	0005576 // extracellular region // inferred from electronic annotation /// 0005886 // plasma membrane // inferred from electronic annotation /// 0016020 // membrane // inferred from electronic annotation /// 0031225 // anchored to membrane // inferred from electronic annotation	0019864 // IgG binding // inferred from electronic annotation	---
204834_at	fibrinogen-like 2	FGL2	0007165 // signal transduction // inferred from electronic annotation	0005576 // extracellular region // inferred from electronic annotation /// 0005577 // fibrinogen complex // traceable author statement /// 0005615 // extracellular space // inferred from electronic annotation	0005102 // receptor binding // inferred from electronic annotation	---
201141_at	glycoprotein (transmembrane) nmb	GPNMB	0001649 // osteoblast differentiation // inferred from electronic annotation /// 0007155 // cell adhesion // inferred from electronic annotation /// 0008285 // negative regulation of cell proliferation // traceable author statement /// 0030282 // bone mineralization // inferred from electronic annotation	0005886 // plasma membrane // inferred from electronic annotation /// 0005887 // integral to plasma membrane // inferred from electronic annotation /// 0016020 // membrane // inferred from electronic annotation /// 0016021 // integral to membrane // traceable author statement /// 0016023 // cytoplasmic membrane-bounded vesicle // inferred from electronic annotation /// 0042470 // melanosome // in…	0005178 // integrin binding // inferred from electronic annotation /// 0008201 // heparin binding // inferred from electronic annotation	---
214467_at	G protein-coupled receptor 65	GPR65	0006915 // apoptotic process // inferred from electronic annotation /// 0006955 // immune response // traceable author statement /// 0007165 // signal transduction // inferred from electronic annotation /// 0007186 // G-protein coupled receptor signaling pathway // inferred from direct assay /// 0007275 // multicellular organismal development // traceable author statement /// 0010447 // response …	0005886 // plasma membrane // inferred from direct assay /// 0005886 // plasma membrane // traceable author statement /// 0005887 // integral to plasma membrane // traceable author statement /// 0016020 // membrane // inferred from electronic annotation /// 0016021 // integral to membrane // inferred from electronic annotation	0004871 // signal transducer activity // inferred from electronic annotation /// 0004930 // G-protein coupled receptor activity // inferred from direct assay	GPCRDB_Class_A_Rhodopsin-like2 // GenMAPP
208018_s_at	hemopoietic cell kinase	HCK	0002522 // leukocyte migration involved in immune response // traceable author statement /// 0002758 // innate immune response-activating signal transduction // traceable author statement /// 0006468 // protein phosphorylation // traceable author statement /// 0006887 // exocytosis // inferred from electronic annotation /// 0006909 // phagocytosis // inferred from electronic annotation /// 000695…	0005634 // nucleus // inferred from electronic annotation /// 0005737 // cytoplasm // inferred from electronic annotation /// 0005764 // lysosome // inferred from direct assay /// 0005794 // Golgi apparatus // inferred from electronic annotation /// 0005829 // cytosol // traceable author statement /// 0005856 // cytoskeleton // inferred from electronic annotation /// 0005884 // actin filament // …	0000166 // nucleotide binding // inferred from electronic annotation /// 0004672 // protein kinase activity // inferred from electronic annotation /// 0004713 // protein tyrosine kinase activity // inferred from mutant phenotype /// 0004715 // non-membrane spanning protein tyrosine kinase activity // inferred from electronic annotation /// 0005515 // protein binding // inferred from physical inte…	---
202957_at	hematopoietic cell-specific Lyn substrate 1	HCLS1	0000122 // negative regulation of transcription from RNA polymerase II promoter // inferred from electronic annotation /// 0006355 // regulation of transcription, DNA-dependent // traceable author statement /// 0008284 // positive regulation of cell proliferation // inferred from sequence or structural similarity /// 0009725 // response to hormone stimulus // inferred from sequence or structural …	0005634 // nucleus // inferred from direct assay /// 0005634 // nucleus // inferred from sequence or structural similarity /// 0005667 // transcription factor complex // inferred from direct assay /// 0005737 // cytoplasm // inferred from direct assay /// 0005737 // cytoplasm // inferred from sequence or structural similarity /// 0005739 // mitochondrion // inferred from electronic annotation ///…	0001085 // RNA polymerase II transcription factor binding // inferred from physical interaction /// 0005515 // protein binding // inferred from physical interaction /// 0017124 // SH3 domain binding // inferred from electronic annotation /// 0019901 // protein kinase binding // inferred from physical interaction /// 0032403 // protein complex binding // inferred from electronic annotation	---
201422_at	interferon, gamma-inducible protein 30 /// phosphoinositide-3-kinase, regulatory subunit 2 (beta)	IFI30 /// PIK3R2	0006644 // phospholipid metabolic process // traceable author statement /// 0006661 // phosphatidylinositol biosynthetic process // traceable author statement /// 0007173 // epidermal growth factor receptor signaling pathway // traceable author statement /// 0007264 // small GTPase mediated signal transduction // traceable author statement /// 0007596 // blood coagulation // traceable author stat…	0005576 // extracellular region // inferred from electronic annotation /// 0005764 // lysosome // inferred from direct assay /// 0005829 // cytosol // traceable author statement /// 0005886 // plasma membrane // inferred from direct assay /// 0005942 // phosphatidylinositol 3-kinase complex // inferred from electronic annotation /// 0030054 // cell junction // inferred from direct assay /// 00432…	0005515 // protein binding // inferred from physical interaction /// 0016303 // 1-phosphatidylinositol-3-kinase activity // inferred from sequence or structural similarity /// 0016491 // oxidoreductase activity // inferred from electronic annotation /// 0016667 // oxidoreductase activity, acting on a sulfur group of donors // inferred from mutant phenotype /// 0030971 // receptor tyrosine kinase …	---
206420_at	immunoglobulin superfamily, member 6	IGSF6	0006955 // immune response // traceable author statement /// 0007166 // cell surface receptor signaling pathway // traceable author statement	0005887 // integral to plasma membrane // traceable author statement /// 0016020 // membrane // inferred from electronic annotation /// 0016021 // integral to membrane // inferred from electronic annotation	0004888 // transmembrane signaling receptor activity // traceable author statement /// 0005515 // protein binding // inferred from electronic annotation	---
205885_s_at	integrin, alpha 4 (antigen CD49D, alpha 4 subunit of VLA-4 receptor)	ITGA4	0001974 // blood vessel remodeling // inferred from electronic annotation /// 0007155 // cell adhesion // inferred from electronic annotation /// 0007157 // heterophilic cell-cell adhesion // inferred from electronic annotation /// 0007159 // leukocyte cell-cell adhesion // inferred from direct assay /// 0007229 // integrin-mediated signaling pathway // inferred from electronic annotation /// 000…	0005886 // plasma membrane // traceable author statement /// 0008305 // integrin complex // inferred from electronic annotation /// 0009897 // external side of plasma membrane // inferred from electronic annotation /// 0009986 // cell surface // inferred from direct assay /// 0016020 // membrane // inferred from electronic annotation /// 0016021 // integral to membrane // inferred from electronic…	0001968 // fibronectin binding // inferred from electronic annotation /// 0005515 // protein binding // inferred from physical interaction /// 0046872 // metal ion binding // inferred from electronic annotation	Integrin-mediated_cell_adhesion_KEGG // GenMAPP
213416_at	integrin, alpha 4 (antigen CD49D, alpha 4 subunit of VLA-4 receptor)	ITGA4	0001974 // blood vessel remodeling // inferred from electronic annotation /// 0007155 // cell adhesion // inferred from electronic annotation /// 0007157 // heterophilic cell-cell adhesion // inferred from electronic annotation /// 0007159 // leukocyte cell-cell adhesion // inferred from direct assay /// 0007229 // integrin-mediated signaling pathway // inferred from electronic annotation /// 000…	0005886 // plasma membrane // traceable author statement /// 0008305 // integrin complex // inferred from electronic annotation /// 0009897 // external side of plasma membrane // inferred from electronic annotation /// 0009986 // cell surface // inferred from direct assay /// 0016020 // membrane // inferred from electronic annotation /// 0016021 // integral to membrane // inferred from electronic…	0001968 // fibronectin binding // inferred from electronic annotation /// 0005515 // protein binding // inferred from physical interaction /// 0046872 // metal ion binding // inferred from electronic annotation	Integrin-mediated_cell_adhesion_KEGG // GenMAPP
202803_s_at	integrin, beta 2 (complement component 3 receptor 3 and 4 subunit)	ITGB2	0002224 // toll-like receptor signaling pathway // traceable author statement /// 0006915 // apoptotic process // non-traceable author statement /// 0006954 // inflammatory response // non-traceable author statement /// 0007155 // cell adhesion // traceable author statement /// 0007159 // leukocyte cell-cell adhesion // inferred from direct assay /// 0007160 // cell-matrix adhesion // inferred fr…	0005886 // plasma membrane // traceable author statement /// 0008305 // integrin complex // non-traceable author statement /// 0016020 // membrane // inferred from electronic annotation /// 0016021 // integral to membrane // inferred from electronic annotation	0001948 // glycoprotein binding // inferred from physical interaction /// 0004872 // receptor activity // inferred from electronic annotation /// 0005102 // receptor binding // inferred from electronic annotation /// 0005515 // protein binding // inferred from physical interaction /// 0019901 // protein kinase binding // inferred from physical interaction /// 0046872 // metal ion binding // infer…	Integrin-mediated_cell_adhesion_KEGG // GenMAPP
210644_s_at	leukocyte-associated immunoglobulin-like receptor 1	LAIR1	---	0005886 // plasma membrane // inferred from direct assay /// 0016020 // membrane // inferred from electronic annotation /// 0016021 // integral to membrane // inferred from electronic annotation	0005515 // protein binding // inferred from physical interaction	---
201720_s_at	lysosomal protein transmembrane 5	LAPTM5	0006810 // transport // inferred from electronic annotation	0005764 // lysosome // traceable author statement /// 0005765 // lysosomal membrane // inferred from electronic annotation /// 0005887 // integral to plasma membrane // inferred from electronic annotation /// 0016020 // membrane // inferred from electronic annotation /// 0016021 // integral to membrane // inferred from electronic annotation	---	---
201721_s_at	lysosomal protein transmembrane 5	LAPTM5	0006810 // transport // inferred from electronic annotation	0005764 // lysosome // traceable author statement /// 0005765 // lysosomal membrane // inferred from electronic annotation /// 0005887 // integral to plasma membrane // inferred from electronic annotation /// 0016020 // membrane // inferred from electronic annotation /// 0016021 // integral to membrane // inferred from electronic annotation	---	---
205269_at	lymphocyte cytosolic protein 2 (SH2 domain containing leukocyte protein of 76kDa)	LCP2	0006955 // immune response // traceable author statement /// 0007169 // transmembrane receptor protein tyrosine kinase signaling pathway // traceable author statement /// 0007596 // blood coagulation // traceable author statement /// 0030168 // platelet activation // traceable author statement /// 0038095 // Fc-epsilon receptor signaling pathway // traceable author statement /// 0045087 // innate…	0005737 // cytoplasm // inferred from electronic annotation /// 0005829 // cytosol // traceable author statement	0005515 // protein binding // inferred from physical interaction	---
205270_s_at	lymphocyte cytosolic protein 2 (SH2 domain containing leukocyte protein of 76kDa)	LCP2	0006955 // immune response // traceable author statement /// 0007169 // transmembrane receptor protein tyrosine kinase signaling pathway // traceable author statement /// 0007596 // blood coagulation // traceable author statement /// 0030168 // platelet activation // traceable author statement /// 0038095 // Fc-epsilon receptor signaling pathway // traceable author statement /// 0045087 // innate…	0005737 // cytoplasm // inferred from electronic annotation /// 0005829 // cytosol // traceable author statement	0005515 // protein binding // inferred from physical interaction	---
210146_x_at	leukocyte immunoglobulin-like receptor, subfamily B (with TM and ITIM domains), member 2	LILRB2	0002578 // negative regulation of antigen processing and presentation // inferred from direct assay /// 0002666 // positive regulation of T cell tolerance induction // inferred from mutant phenotype /// 0002767 // immune response-inhibiting cell surface receptor signaling pathway // inferred from direct assay /// 0002767 // immune response-inhibiting cell surface receptor signaling pathway // inf…	0005615 // extracellular space // inferred from direct assay /// 0005737 // cytoplasm // inferred from direct assay /// 0005886 // plasma membrane // traceable author statement /// 0005887 // integral to plasma membrane // inferred by curator /// 0009986 // cell surface // inferred from direct assay /// 0016020 // membrane // traceable author statement /// 0016021 // integral to membrane // infer…	0004872 // receptor activity // traceable author statement /// 0005515 // protein binding // inferred from physical interaction /// 0008157 // protein phosphatase 1 binding // inferred from physical interaction /// 0023029 // MHC class Ib protein binding // inferred from physical interaction /// 0032396 // inhibitory MHC class I receptor activity // inferred from direct assay /// 0032396 // inhib…	---
214181_x_at	leukocyte specific transcript 1	LST1	0000902 // cell morphogenesis // inferred from electronic annotation /// 0006955 // immune response // non-traceable author statement /// 0008360 // regulation of cell shape // inferred from electronic annotation /// 0009653 // anatomical structure morphogenesis // non-traceable author statement /// 0016358 // dendrite development // inferred from direct assay /// 0050672 // negative regulation o…	0000139 // Golgi membrane // inferred from electronic annotation /// 0005737 // cytoplasm // inferred from direct assay /// 0005794 // Golgi apparatus // non-traceable author statement /// 0012505 // endomembrane system // inferred from electronic annotation /// 0016020 // membrane // inferred from electronic annotation /// 0016021 // integral to membrane // inferred from direct assay	---	---
214574_x_at	leukocyte specific transcript 1	LST1	0000902 // cell morphogenesis // inferred from electronic annotation /// 0006955 // immune response // non-traceable author statement /// 0008360 // regulation of cell shape // inferred from electronic annotation /// 0009653 // anatomical structure morphogenesis // non-traceable author statement /// 0016358 // dendrite development // inferred from direct assay /// 0050672 // negative regulation o…	0000139 // Golgi membrane // inferred from electronic annotation /// 0005737 // cytoplasm // inferred from direct assay /// 0005794 // Golgi apparatus // non-traceable author statement /// 0012505 // endomembrane system // inferred from electronic annotation /// 0016020 // membrane // inferred from electronic annotation /// 0016021 // integral to membrane // inferred from direct assay	---	---
211582_x_at	leukocyte specific transcript 1	LST1	0000902 // cell morphogenesis // inferred from electronic annotation /// 0006955 // immune response // non-traceable author statement /// 0008360 // regulation of cell shape // inferred from electronic annotation /// 0009653 // anatomical structure morphogenesis // non-traceable author statement /// 0016358 // dendrite development // inferred from direct assay /// 0050672 // negative regulation o…	0000139 // Golgi membrane // inferred from electronic annotation /// 0005737 // cytoplasm // inferred from direct assay /// 0005794 // Golgi apparatus // non-traceable author statement /// 0012505 // endomembrane system // inferred from electronic annotation /// 0016020 // membrane // inferred from electronic annotation /// 0016021 // integral to membrane // inferred from direct assay	---	---
210629_x_at	leukocyte specific transcript 1	LST1	0000902 // cell morphogenesis // inferred from electronic annotation /// 0006955 // immune response // non-traceable author statement /// 0008360 // regulation of cell shape // inferred from electronic annotation /// 0009653 // anatomical structure morphogenesis // non-traceable author statement /// 0016358 // dendrite development // inferred from direct assay /// 0050672 // negative regulation o…	0000139 // Golgi membrane // inferred from electronic annotation /// 0005737 // cytoplasm // inferred from direct assay /// 0005794 // Golgi apparatus // non-traceable author statement /// 0012505 // endomembrane system // inferred from electronic annotation /// 0016020 // membrane // inferred from electronic annotation /// 0016021 // integral to membrane // inferred from direct assay	---	---
205859_at	lymphocyte antigen 86	LY86	0006915 // apoptotic process // traceable author statement /// 0006954 // inflammatory response // inferred from electronic annotation /// 0006959 // humoral immune response // traceable author statement /// 0008283 // cell proliferation // traceable author statement /// 0031666 // positive regulation of lipopolysaccharide-mediated signaling pathway // inferred from genetic interaction /// 004508…	0005576 // extracellular region // inferred from electronic annotation /// 0005615 // extracellular space // inferred from electronic annotation /// 0005886 // plasma membrane // traceable author statement	---	---
206584_at	lymphocyte antigen 96	LY96	0002224 // toll-like receptor signaling pathway // traceable author statement /// 0002755 // MyD88-dependent toll-like receptor signaling pathway // traceable author statement /// 0002756 // MyD88-independent toll-like receptor signaling pathway // traceable author statement /// 0006954 // inflammatory response // inferred from electronic annotation /// 0006968 // cellular defense response // tra…	0005576 // extracellular region // inferred from electronic annotation /// 0005615 // extracellular space // inferred from electronic annotation /// 0005886 // plasma membrane // traceable author statement /// 0010008 // endosome membrane // traceable author statement /// 0046696 // lipopolysaccharide receptor complex // inferred from direct assay	0001875 // lipopolysaccharide receptor activity // inferred from direct assay /// 0005515 // protein binding // inferred from physical interaction /// 0015026 // coreceptor activity // traceable author statement	---
204959_at	myeloid cell nuclear differentiation antigen	MNDA	0006351 // transcription, DNA-dependent // inferred from electronic annotation /// 0006355 // regulation of transcription, DNA-dependent // inferred from electronic annotation /// 0006968 // cellular defense response // traceable author statement /// 0006974 // response to DNA damage stimulus // inferred from mutant phenotype /// 0030889 // negative regulation of B cell proliferation // inferred …	0005634 // nucleus // inferred from direct assay /// 0005730 // nucleolus // inferred from direct assay /// 0005737 // cytoplasm // inferred from direct assay /// 0016607 // nuclear speck // inferred from direct assay /// 0034399 // nuclear periphery // inferred from direct assay /// 0043231 // intracellular membrane-bounded organelle // inferred from direct assay	0003677 // DNA binding // inferred from electronic annotation /// 0005515 // protein binding // inferred from physical interaction	---
204438_at	mannose receptor, C type 1	MRC1	0006897 // endocytosis // inferred from electronic annotation /// 0006898 // receptor-mediated endocytosis // inferred from direct assay	0005768 // endosome // inferred from electronic annotation /// 0005886 // plasma membrane // inferred from direct assay /// 0005887 // integral to plasma membrane // traceable author statement /// 0010008 // endosome membrane // inferred from direct assay /// 0016020 // membrane // inferred from electronic annotation /// 0016021 // integral to membrane // inferred from electronic annotation	0004872 // receptor activity // inferred from direct assay /// 0005537 // mannose binding // traceable author statement /// 0030246 // carbohydrate binding // inferred from electronic annotation	---
219607_s_at	membrane-spanning 4-domains, subfamily A, member 4A	MS4A4A	---	0016020 // membrane // inferred from electronic annotation /// 0016021 // integral to membrane // inferred from electronic annotation	---	---
219666_at	membrane-spanning 4-domains, subfamily A, member 6A	MS4A6A	---	0016020 // membrane // inferred from electronic annotation /// 0016021 // integral to membrane // inferred from electronic annotation	---	---
214770_at	macrophage scavenger receptor 1	MSR1	0006355 // regulation of transcription, DNA-dependent // inferred from electronic annotation /// 0006897 // endocytosis // inferred from electronic annotation /// 0006898 // receptor-mediated endocytosis // traceable author statement /// 0007165 // signal transduction // inferred from electronic annotation /// 0010744 // positive regulation of macrophage derived foam cell differentiation // infer…	0005581 // collagen // inferred from electronic annotation /// 0005829 // cytosol // inferred from electronic annotation /// 0005886 // plasma membrane // inferred from electronic annotation /// 0005886 // plasma membrane // traceable author statement /// 0005887 // integral to plasma membrane // traceable author statement /// 0016020 // membrane // inferred from electronic annotation /// 0016021…	0003700 // sequence-specific DNA binding transcription factor activity // inferred from electronic annotation /// 0004871 // signal transducer activity // inferred from electronic annotation /// 0005044 // scavenger receptor activity // inferred from electronic annotation /// 0005515 // protein binding // inferred from physical interaction /// 0030169 // low-density lipoprotein particle binding /…	---
213733_at	myosin IF	MYO1F	0002446 // neutrophil mediated immunity // inferred from electronic annotation /// 0007162 // negative regulation of cell adhesion // inferred from electronic annotation /// 0030335 // positive regulation of cell migration // inferred from electronic annotation /// 0032956 // regulation of actin cytoskeleton organization // inferred from electronic annotation /// 0043312 // neutrophil degranulati…	0016459 // myosin complex // inferred from electronic annotation /// 0016461 // unconventional myosin complex // non-traceable author statement /// 0030864 // cortical actin cytoskeleton // inferred from electronic annotation /// 0031941 // filamentous actin // inferred from electronic annotation	0000166 // nucleotide binding // inferred from electronic annotation /// 0003774 // motor activity // inferred from electronic annotation /// 0003779 // actin binding // non-traceable author statement /// 0005515 // protein binding // inferred from electronic annotation /// 0005516 // calmodulin binding // non-traceable author statement /// 0005524 // ATP binding // non-traceable author statement	---
209949_at	neutrophil cytosolic factor 2	NCF2	0002474 // antigen processing and presentation of peptide antigen via MHC class I // traceable author statement /// 0002479 // antigen processing and presentation of exogenous peptide antigen via MHC class I, TAP-dependent // traceable author statement /// 0006801 // superoxide metabolic process // traceable author statement /// 0006968 // cellular defense response // traceable author statement /…	0001669 // acrosomal vesicle // inferred from electronic annotation /// 0005730 // nucleolus // inferred from direct assay /// 0005737 // cytoplasm // inferred from direct assay /// 0005829 // cytosol // traceable author statement /// 0016020 // membrane // inferred from electronic annotation /// 0032010 // phagolysosome // traceable author statement /// 0043020 // NADPH oxidase complex // tracea…	0005515 // protein binding // inferred from physical interaction /// 0008022 // protein C-terminus binding // inferred from physical interaction /// 0009055 // electron carrier activity // traceable author statement /// 0016175 // superoxide-generating NADPH oxidase activity // inferred from electronic annotation /// 0048365 // Rac GTPase binding // inferred from electronic annotation	---
209734_at	NCK-associated protein 1-like	NCKAP1L	0001782 // B cell homeostasis // inferred from sequence or structural similarity /// 0002262 // myeloid cell homeostasis // inferred from sequence or structural similarity /// 0006461 // protein complex assembly // inferred from sequence or structural similarity /// 0006935 // chemotaxis // inferred from direct assay /// 0030011 // maintenance of cell polarity // inferred from mutant phenotype //…	0005634 // nucleus // inferred from electronic annotation /// 0005829 // cytosol // inferred from direct assay /// 0005886 // plasma membrane // inferred from electronic annotation /// 0005887 // integral to plasma membrane // non-traceable author statement /// 0016020 // membrane // traceable author statement /// 0016021 // integral to membrane // inferred from electronic annotation /// 0031209 …	0003700 // sequence-specific DNA binding transcription factor activity // inferred from electronic annotation /// 0003707 // steroid hormone receptor activity // inferred from electronic annotation /// 0005515 // protein binding // inferred from physical interaction /// 0030295 // protein kinase activator activity // inferred from mutant phenotype /// 0030675 // Rac GTPase activator activity // i…	---
221210_s_at	N-acetylneuraminate pyruvate lyase (dihydrodipicolinate synthase)	NPL	0005975 // carbohydrate metabolic process // inferred from electronic annotation /// 0008152 // metabolic process // inferred from electronic annotation /// 0019262 // N-acetylneuraminate catabolic process // inferred from electronic annotation /// 0019262 // N-acetylneuraminate catabolic process // traceable author statement	0005737 // cytoplasm // inferred from electronic annotation	0003824 // catalytic activity // inferred from electronic annotation /// 0008747 // N-acetylneuraminate lyase activity // inferred from sequence or structural similarity /// 0016829 // lyase activity // inferred from electronic annotation	---
222218_s_at	paired immunoglobin-like type 2 receptor alpha	PILRA	0007165 // signal transduction // inferred from direct assay /// 0019048 // virus-host interaction // inferred from electronic annotation	0005576 // extracellular region // inferred from electronic annotation /// 0005886 // plasma membrane // inferred from electronic annotation /// 0016020 // membrane // inferred from electronic annotation /// 0016021 // integral to membrane // inferred from electronic annotation	0005515 // protein binding // inferred from physical interaction	---
203471_s_at	pleckstrin	PLEK	0002244 // hematopoietic progenitor cell differentiation // inferred from expression pattern /// 0002576 // platelet degranulation // inferred from expression pattern /// 0002576 // platelet degranulation // traceable author statement /// 0006904 // vesicle docking involved in exocytosis // inferred from sequence or structural similarity /// 0007229 // integrin-mediated signaling pathway // infer…	0005576 // extracellular region // traceable author statement /// 0005737 // cytoplasm // inferred from direct assay /// 0005829 // cytosol // traceable author statement /// 0032587 // ruffle membrane // inferred from direct assay	0005080 // protein kinase C binding // inferred from direct assay /// 0005515 // protein binding // inferred from physical interaction /// 0005543 // phospholipid binding // inferred from electronic annotation /// 0042803 // protein homodimerization activity // inferred from direct assay /// 0043325 // phosphatidylinositol-3,4-bisphosphate binding // inferred from direct assay	---
212588_at	protein tyrosine phosphatase, receptor type, C	PTPRC	0000187 // activation of MAPK activity // inferred from electronic annotation /// 0001915 // negative regulation of T cell mediated cytotoxicity // inferred from sequence or structural similarity /// 0001916 // positive regulation of T cell mediated cytotoxicity // inferred from electronic annotation /// 0001960 // negative regulation of cytokine-mediated signaling pathway // inferred from sequen…	0005886 // plasma membrane // traceable author statement /// 0005887 // integral to plasma membrane // inferred from sequence or structural similarity /// 0005925 // focal adhesion // inferred from sequence or structural similarity /// 0009897 // external side of plasma membrane // inferred from direct assay /// 0009986 // cell surface // inferred from electronic annotation /// 0016020 // membran…	0004721 // phosphoprotein phosphatase activity // inferred from electronic annotation /// 0004725 // protein tyrosine phosphatase activity // inferred from direct assay /// 0005001 // transmembrane receptor protein tyrosine phosphatase activity // traceable author statement /// 0005515 // protein binding // inferred from physical interaction /// 0008201 // heparin binding // inferred from electro…	---
216834_at	regulator of G-protein signaling 1	RGS1	0006955 // immune response // traceable author statement /// 0007165 // signal transduction // non-traceable author statement /// 0007193 // adenylate cyclase-inhibiting G-protein coupled receptor signaling pathway // traceable author statement /// 0009968 // negative regulation of signal transduction // inferred from electronic annotation /// 0038032 // termination of G-protein coupled receptor …	0005737 // cytoplasm // not recorded /// 0005886 // plasma membrane // not recorded	0005096 // GTPase activator activity // not recorded /// 0005516 // calmodulin binding // traceable author statement	Calcium_regulation_in_cardiac_cells // GenMAPP /// Smooth_muscle_contraction // GenMAPP
202988_s_at	regulator of G-protein signaling 1	RGS1	0006955 // immune response // traceable author statement /// 0007165 // signal transduction // non-traceable author statement /// 0007193 // adenylate cyclase-inhibiting G-protein coupled receptor signaling pathway // traceable author statement /// 0009968 // negative regulation of signal transduction // inferred from electronic annotation /// 0038032 // termination of G-protein coupled receptor …	0005737 // cytoplasm // not recorded /// 0005886 // plasma membrane // not recorded	0005096 // GTPase activator activity // not recorded /// 0005516 // calmodulin binding // traceable author statement	Calcium_regulation_in_cardiac_cells // GenMAPP /// Smooth_muscle_contraction // GenMAPP
213566_at	ribonuclease, RNase A family, k6	RNASE6	0006401 // RNA catabolic process // traceable author statement /// 0006952 // defense response // traceable author statement /// 0090305 // nucleic acid phosphodiester bond hydrolysis // inferred from electronic annotation	0005576 // extracellular region // inferred from electronic annotation	0003676 // nucleic acid binding // inferred from electronic annotation /// 0004518 // nuclease activity // inferred from electronic annotation /// 0004519 // endonuclease activity // inferred from electronic annotation /// 0004522 // pancreatic ribonuclease activity // inferred from electronic annotation /// 0004540 // ribonuclease activity // traceable author statement /// 0016787 // hydrolase a…	---
220330_s_at	SAM domain, SH3 domain and nuclear localization signals 1	SAMSN1	0002820 // negative regulation of adaptive immune response // inferred from sequence or structural similarity /// 0050732 // negative regulation of peptidyl-tyrosine phosphorylation // inferred from sequence or structural similarity /// 0050869 // negative regulation of B cell activation // inferred from sequence or structural similarity	0001726 // ruffle // inferred from electronic annotation /// 0005634 // nucleus // inferred from direct assay /// 0005737 // cytoplasm // inferred from electronic annotation /// 0005829 // cytosol // inferred from electronic annotation /// 0042995 // cell projection // inferred from electronic annotation	0001784 // phosphotyrosine binding // inferred from direct assay /// 0005515 // protein binding // inferred from electronic annotation	---
209879_at	selectin P ligand	SELPLG	0007155 // cell adhesion // traceable author statement /// 0007596 // blood coagulation // traceable author statement /// 0050900 // leukocyte migration // traceable author statement /// 0050901 // leukocyte tethering or rolling // inferred from electronic annotation /// 0050902 // leukocyte adhesive activation // inferred from sequence or structural similarity /// 0071354 // cellular response to…	0005886 // plasma membrane // traceable author statement /// 0005887 // integral to plasma membrane // traceable author statement /// 0016020 // membrane // traceable author statement /// 0016021 // integral to membrane // traceable author statement	0005102 // receptor binding // non-traceable author statement /// 0005515 // protein binding // inferred from physical interaction	---
203761_at	Src-like-adaptor	SLA	---	0005737 // cytoplasm // inferred from electronic annotation /// 0005768 // endosome // inferred from electronic annotation	0005070 // SH3/SH2 adaptor activity // traceable author statement /// 0005515 // protein binding // inferred from physical interaction	---
219386_s_at	SLAM family member 8	SLAMF8	0033860 // regulation of NAD(P)H oxidase activity // inferred from electronic annotation /// 0035690 // cellular response to drug // inferred from electronic annotation /// 0042742 // defense response to bacterium // inferred from electronic annotation /// 0043549 // regulation of kinase activity // inferred from electronic annotation /// 0090383 // phagosome acidification // inferred from electr…	0016020 // membrane // inferred from electronic annotation /// 0016021 // integral to membrane // inferred from electronic annotation	0004872 // receptor activity // inferred from electronic annotation /// 0005515 // protein binding // inferred from electronic annotation	---
204588_s_at	solute carrier family 7 (amino acid transporter light chain, y+L system), member 7	SLC7A7	0003333 // amino acid transmembrane transport // inferred from electronic annotation /// 0006461 // protein complex assembly // traceable author statement /// 0006520 // cellular amino acid metabolic process // traceable author statement /// 0006810 // transport // traceable author statement /// 0006811 // ion transport // traceable author statement /// 0006865 // amino acid transport // traceabl…	0005886 // plasma membrane // traceable author statement /// 0005887 // integral to plasma membrane // traceable author statement /// 0016020 // membrane // inferred from electronic annotation /// 0016021 // integral to membrane // inferred from electronic annotation /// 0016323 // basolateral plasma membrane // inferred from electronic annotation	0015171 // amino acid transmembrane transporter activity // inferred from electronic annotation	---
203473_at	solute carrier organic anion transporter family, member 2B1	SLCO2B1	0006810 // transport // inferred from electronic annotation /// 0006811 // ion transport // inferred from electronic annotation /// 0043252 // sodium-independent organic anion transport // traceable author statement /// 0055085 // transmembrane transport // traceable author statement	0005886 // plasma membrane // traceable author statement /// 0016020 // membrane // inferred from electronic annotation /// 0016021 // integral to membrane // inferred from electronic annotation /// 0016324 // apical plasma membrane // inferred from electronic annotation	0005215 // transporter activity // inferred from electronic annotation /// 0008514 // organic anion transmembrane transporter activity // inferred from direct assay /// 0015347 // sodium-independent organic anion transmembrane transporter activity // inferred from direct assay	---
201859_at	serglycin	SRGN	0002576 // platelet degranulation // traceable author statement /// 0006915 // apoptotic process // inferred from direct assay /// 0006915 // apoptotic process // inferred from electronic annotation /// 0007596 // blood coagulation // traceable author statement /// 0008626 // granzyme-mediated apoptotic signaling pathway // inferred from direct assay /// 0016485 // protein processing // inferred …	0000139 // Golgi membrane // inferred from electronic annotation /// 0005576 // extracellular region // traceable author statement /// 0005615 // extracellular space // inferred from direct assay /// 0005794 // Golgi apparatus // inferred from direct assay /// 0031093 // platelet alpha granule lumen // traceable author statement /// 0042588 // zymogen granule // inferred from electronic annotatio…	0005515 // protein binding // inferred from physical interaction /// 0005518 // collagen binding // inferred from electronic annotation	---
201858_s_at	serglycin	SRGN	0002576 // platelet degranulation // traceable author statement /// 0006915 // apoptotic process // inferred from direct assay /// 0006915 // apoptotic process // inferred from electronic annotation /// 0007596 // blood coagulation // traceable author statement /// 0008626 // granzyme-mediated apoptotic signaling pathway // inferred from direct assay /// 0016485 // protein processing // inferred …	0000139 // Golgi membrane // inferred from electronic annotation /// 0005576 // extracellular region // traceable author statement /// 0005615 // extracellular space // inferred from direct assay /// 0005794 // Golgi apparatus // inferred from direct assay /// 0031093 // platelet alpha granule lumen // traceable author statement /// 0042588 // zymogen granule // inferred from electronic annotatio…	0005515 // protein binding // inferred from physical interaction /// 0005518 // collagen binding // inferred from electronic annotation	---
206715_at	transcription factor EC	TFEC	0006351 // transcription, DNA-dependent // inferred from electronic annotation /// 0006355 // regulation of transcription, DNA-dependent // inferred from electronic annotation /// 0034605 // cellular response to heat // inferred from electronic annotation	0005634 // nucleus // inferred from electronic annotation	0003677 // DNA binding // inferred from electronic annotation /// 0003700 // sequence-specific DNA binding transcription factor activity // traceable author statement /// 0003713 // transcription coactivator activity // traceable author statement /// 0003714 // transcription corepressor activity // traceable author statement /// 0046983 // protein dimerization activity // inferred from electronic…	---
210176_at	toll-like receptor 1	TLR1	0002224 // toll-like receptor signaling pathway // inferred from electronic annotation /// 0002224 // toll-like receptor signaling pathway // traceable author statement /// 0002282 // microglial cell activation involved in immune response // inferred from electronic annotation /// 0002755 // MyD88-dependent toll-like receptor signaling pathway // inferred from electronic annotation /// 0006952 //…	0005622 // intracellular // inferred from electronic annotation /// 0005886 // plasma membrane // traceable author statement /// 0005887 // integral to plasma membrane // traceable author statement /// 0016020 // membrane // non-traceable author statement /// 0016021 // integral to membrane // inferred from electronic annotation /// 0030670 // phagocytic vesicle membrane // inferred from electron…	0004872 // receptor activity // traceable author statement /// 0004888 // transmembrane signaling receptor activity // non-traceable author statement /// 0005515 // protein binding // inferred from electronic annotation /// 0046982 // protein heterodimerization activity // inferred from direct assay /// 0071723 // lipopeptide binding // inferred from electronic annotation	---
204924_at	toll-like receptor 2	TLR2	0002224 // toll-like receptor signaling pathway // traceable author statement /// 0002237 // response to molecule of bacterial origin // inferred from electronic annotation /// 0002238 // response to molecule of fungal origin // inferred from electronic annotation /// 0002687 // positive regulation of leukocyte migration // inferred from electronic annotation /// 0002752 // cell surface pattern r…	0005622 // intracellular // inferred from electronic annotation /// 0005737 // cytoplasm // inferred from direct assay /// 0005886 // plasma membrane // inferred from direct assay /// 0005886 // plasma membrane // traceable author statement /// 0005887 // integral to plasma membrane // traceable author statement /// 0009897 // external side of plasma membrane // inferred from electronic annotatio…	0001875 // lipopolysaccharide receptor activity // traceable author statement /// 0004872 // receptor activity // inferred from direct assay /// 0004888 // transmembrane signaling receptor activity // inferred from electronic annotation /// 0005515 // protein binding // inferred from physical interaction /// 0008329 // signaling pattern recognition receptor activity // inferred from direct assay …	---
220146_at	toll-like receptor 7	TLR7	0002224 // toll-like receptor signaling pathway // traceable author statement /// 0002282 // microglial cell activation involved in immune response // inferred from electronic annotation /// 0002755 // MyD88-dependent toll-like receptor signaling pathway // inferred from electronic annotation /// 0006954 // inflammatory response // inferred from electronic annotation /// 0006955 // immune respons…	0000139 // Golgi membrane // traceable author statement /// 0005622 // intracellular // inferred from electronic annotation /// 0005737 // cytoplasm // inferred from direct assay /// 0005764 // lysosome // inferred from sequence or structural similarity /// 0005768 // endosome // inferred from sequence or structural similarity /// 0005783 // endoplasmic reticulum // inferred from sequence or stru…	0003725 // double-stranded RNA binding // inferred from direct assay /// 0003727 // single-stranded RNA binding // inferred from sequence or structural similarity /// 0004888 // transmembrane signaling receptor activity // inferred from electronic annotation /// 0005515 // protein binding // inferred from electronic annotation /// 0008144 // drug binding // inferred from electronic annotation ///…	---
219892_at	transmembrane 6 superfamily member 1	TM6SF1	---	0016020 // membrane // non-traceable author statement /// 0016021 // integral to membrane // inferred from electronic annotation	---	---
219282_s_at	transient receptor potential cation channel, subfamily V, member 2	TRPV2	0006810 // transport // traceable author statement /// 0006811 // ion transport // inferred from electronic annotation /// 0006816 // calcium ion transport // inferred from electronic annotation /// 0007600 // sensory perception // traceable author statement /// 0009266 // response to temperature stimulus // inferred from direct assay /// 0009408 // response to heat // inferred from electronic an…	0005622 // intracellular // inferred from electronic annotation /// 0005737 // cytoplasm // inferred from electronic annotation /// 0005886 // plasma membrane // inferred from direct assay /// 0005887 // integral to plasma membrane // traceable author statement /// 0009986 // cell surface // inferred from electronic annotation /// 0012505 // endomembrane system // inferred from electronic annotat…	0005216 // ion channel activity // traceable author statement /// 0005261 // cation channel activity // inferred from direct assay /// 0005262 // calcium channel activity // inferred from electronic annotation /// 0005515 // protein binding // inferred from electronic annotation /// 0015075 // ion transmembrane transporter activity // traceable author statement	---
204122_at	TYRO protein tyrosine kinase binding protein	TYROBP	0002281 // macrophage activation involved in immune response // inferred from electronic annotation /// 0002283 // neutrophil activation involved in immune response // inferred from electronic annotation /// 0006968 // cellular defense response // traceable author statement /// 0007165 // signal transduction // traceable author statement /// 0007229 // integrin-mediated signaling pathway // infer…	0005622 // intracellular // traceable author statement /// 0005886 // plasma membrane // traceable author statement /// 0005887 // integral to plasma membrane // traceable author statement /// 0016020 // membrane // inferred from electronic annotation /// 0016021 // integral to membrane // inferred from electronic annotation	0005057 // receptor signaling protein activity // traceable author statement /// 0005515 // protein binding // inferred from physical interaction /// 0042802 // identical protein binding // inferred from physical interaction	---
204787_at	V-set and immunoglobulin domain containing 4	VSIG4	0006957 // complement activation, alternative pathway // inferred from electronic annotation /// 0032703 // negative regulation of interleukin-2 production // inferred from electronic annotation /// 0042130 // negative regulation of T cell proliferation // inferred from electronic annotation /// 0045087 // innate immune response // inferred from electronic annotation	0016020 // membrane // inferred from electronic annotation /// 0016021 // integral to membrane // inferred from electronic annotation	0005515 // protein binding // inferred from physical interaction	---
DAVID 6.7
Functional Annotation Clustering
Annotation Cluster 1	Enrichment Score: 22.5338646340901
Category	Term	Count	%	PValue	Genes	List Total	Pop Hits	Pop Total	Fold Enrichment	Bonferroni	Benjamini	FDR
GOTERM_BP_ALL	GO:0002376~immune system process	42	53.8462	2.7657e-28	209933_S_AT, 204924_AT, 214181_X_AT, 204787_AT, 204007_AT, 211582_X_AT, 216834_AT, 209949_AT, 203923_S_AT, 210644_S_AT, 220088_AT, 216598_S_AT, 210895_S_AT, 214467_AT, 221698_S_AT, 214511_X_AT, 214574_X_AT, 210889_S_AT, 220146_AT, 205859_AT, 213733_AT, 212588_AT, 210146_X_AT, 205269_AT, 209879_AT, 218232_AT, 204006_S_AT, 209906_AT, 206420_AT, 205270_S_AT, 201743_AT, 202957_AT, 203471_S_AT, 205885…	68	845	10391	7.59523	2.94547e-25	2.94547e-25	4.40479e-25
GOTERM_BP_FAT	GO:0006955~immune response	34	43.5897	5.90991e-26	209933_S_AT, 204924_AT, 214181_X_AT, 204787_AT, 204007_AT, 211582_X_AT, 216834_AT, 209949_AT, 203923_S_AT, 210644_S_AT, 220088_AT, 216598_S_AT, 210895_S_AT, 214467_AT, 221698_S_AT, 214511_X_AT, 214574_X_AT, 210889_S_AT, 220146_AT, 205859_AT, 213733_AT, 210146_X_AT, 212588_AT, 205269_AT, 218232_AT, 204006_S_AT, 206420_AT, 205270_S_AT, 201743_AT, 216950_S_AT, 204103_AT, 206584_AT, 219947_AT, 202953…	61	569	10040	9.83491	5.57304e-23	5.57304e-23	9.26763e-23
GOTERM_BP_ALL	GO:0006955~immune response	34	43.5897	2.22552e-24	209933_S_AT, 204924_AT, 214181_X_AT, 204787_AT, 204007_AT, 211582_X_AT, 216834_AT, 209949_AT, 203923_S_AT, 210644_S_AT, 220088_AT, 216598_S_AT, 210895_S_AT, 214467_AT, 221698_S_AT, 214511_X_AT, 214574_X_AT, 210889_S_AT, 220146_AT, 205859_AT, 213733_AT, 210146_X_AT, 212588_AT, 205269_AT, 218232_AT, 204006_S_AT, 206420_AT, 205270_S_AT, 201743_AT, 216950_S_AT, 204103_AT, 206584_AT, 219947_AT, 202953…	68	569	10391	9.13093	2.37018e-21	1.18509e-21	3.54448e-21
GOTERM_BP_ALL	GO:0050896~response to stimulus	48	61.5385	2.01245e-14	209933_S_AT, 211582_X_AT, 216834_AT, 203923_S_AT, 208018_S_AT, 209901_X_AT, 214467_AT, 221698_S_AT, 214574_X_AT, 214511_X_AT, 205859_AT, 213733_AT, 220146_AT, 205269_AT, 218232_AT, 204006_S_AT, 203382_S_AT, 205270_S_AT, 215051_X_AT, 204103_AT, 213095_X_AT, 204232_AT, 210176_AT, 213566_AT, 213160_AT, 202988_S_AT, 202803_S_AT, 210629_X_AT, 204924_AT, 204787_AT, 204007_AT, 214181_X_AT, 203645_S_AT, …	68	2653	10391	2.76473	2.14012e-11	5.35028e-12	3.20077e-11
Annotation Cluster 2	Enrichment Score: 13.18902181232412
Category	Term	Count	%	PValue	Genes	List Total	Pop Hits	Pop Total	Fold Enrichment	Bonferroni	Benjamini	FDR
UP_SEQ_FEATURE	topological domain:Extracellular	41	52.5641	5.85478e-16	209732_AT, 209933_S_AT, 219666_AT, 204924_AT, 204787_AT, 203645_S_AT, 203923_S_AT, 210644_S_AT, 204438_AT, 220088_AT, 214467_AT, 210895_S_AT, 221698_S_AT, 214511_X_AT, 210889_S_AT, 220146_AT, 212588_AT, 219607_S_AT, 210146_X_AT, 209879_AT, 204006_S_AT, 219282_S_AT, 209906_AT, 206420_AT, 214770_AT, 203561_AT, 205885_S_AT, 203416_AT, 219386_S_AT, 201141_AT, 216950_S_AT, 204122_AT, 203104_AT, 219947…	78	1673	12551	3.94341	1.58207e-13	1.58207e-13	7.32747e-13
GOTERM_MF_ALL	GO:0060089~molecular transducer activity	39	50	2.78908e-15	209933_S_AT, 219666_AT, 204924_AT, 204007_AT, 203645_S_AT, 216834_AT, 210644_S_AT, 204438_AT, 220088_AT, 216598_S_AT, 214467_AT, 210895_S_AT, 221698_S_AT, 214511_X_AT, 210889_S_AT, 220146_AT, 212588_AT, 219607_S_AT, 210146_X_AT, 204006_S_AT, 209906_AT, 214770_AT, 206420_AT, 201743_AT, 203561_AT, 205885_S_AT, 216950_S_AT, 204103_AT, 204122_AT, 206584_AT, 203104_AT, 203761_AT, 219947_AT, 204232_AT,…	71	1537	10886	3.89046	6.4948e-13	6.4948e-13	3.56382e-12
GOTERM_MF_ALL	GO:0004871~signal transducer activity	39	50	2.78908e-15	209933_S_AT, 219666_AT, 204924_AT, 204007_AT, 203645_S_AT, 216834_AT, 210644_S_AT, 204438_AT, 220088_AT, 216598_S_AT, 214467_AT, 210895_S_AT, 221698_S_AT, 214511_X_AT, 210889_S_AT, 220146_AT, 212588_AT, 219607_S_AT, 210146_X_AT, 204006_S_AT, 209906_AT, 214770_AT, 206420_AT, 201743_AT, 203561_AT, 205885_S_AT, 216950_S_AT, 204103_AT, 204122_AT, 206584_AT, 203104_AT, 203761_AT, 219947_AT, 204232_AT,…	71	1537	10886	3.89046	6.4948e-13	6.4948e-13	3.56382e-12
GOTERM_MF_ALL	GO:0004872~receptor activity	34	43.5897	1.30086e-14	209933_S_AT, 219666_AT, 204924_AT, 204007_AT, 203645_S_AT, 210644_S_AT, 204438_AT, 220088_AT, 210895_S_AT, 214467_AT, 221698_S_AT, 214511_X_AT, 210889_S_AT, 220146_AT, 212588_AT, 210146_X_AT, 219607_S_AT, 204006_S_AT, 209906_AT, 214770_AT, 206420_AT, 201743_AT, 203561_AT, 205885_S_AT, 216950_S_AT, 206584_AT, 203104_AT, 219947_AT, 204232_AT, 210176_AT, 222218_S_AT, 213416_AT, 215049_X_AT, 202803_S…	71	1168	10886	4.4632	3.03957e-12	1.51978e-12	1.66978e-11
UP_SEQ_FEATURE	disulfide bond	40	51.2821	3.18496e-13	209732_AT, 209933_S_AT, 201858_S_AT, 204924_AT, 204007_AT, 204787_AT, 203645_S_AT, 210644_S_AT, 204438_AT, 220088_AT, 216598_S_AT, 214467_AT, 210895_S_AT, 221698_S_AT, 214511_X_AT, 210889_S_AT, 210146_X_AT, 209879_AT, 201859_AT, 218232_AT, 204006_S_AT, 209906_AT, 206420_AT, 214770_AT, 201743_AT, 203561_AT, 205885_S_AT, 219386_S_AT, 216950_S_AT, 204103_AT, 206584_AT, 203104_AT, 219947_AT, 202953_A…	78	1910	12551	3.36985	9.07791e-11	4.53895e-11	4.22318e-10
UP_SEQ_FEATURE	topological domain:Cytoplasmic	42	53.8462	7.39002e-13	209732_AT, 209933_S_AT, 219666_AT, 204924_AT, 204787_AT, 203645_S_AT, 203923_S_AT, 210644_S_AT, 204438_AT, 220088_AT, 214467_AT, 210895_S_AT, 221698_S_AT, 214511_X_AT, 210889_S_AT, 220146_AT, 212588_AT, 219607_S_AT, 210146_X_AT, 209879_AT, 204006_S_AT, 219282_S_AT, 204174_AT, 209906_AT, 206420_AT, 214770_AT, 203561_AT, 205885_S_AT, 203416_AT, 219386_S_AT, 201141_AT, 216950_S_AT, 204122_AT, 203104…	78	2174	12551	3.10866	2.10605e-10	7.02016e-11	9.7975e-10
UP_SEQ_FEATURE	glycosylation site:N-linked (GlcNAc...)	46	58.9744	3.6682e-12	209732_AT, 209933_S_AT, 204924_AT, 204007_AT, 203645_S_AT, 203923_S_AT, 210644_S_AT, 204438_AT, 220088_AT, 216598_S_AT, 204588_S_AT, 214467_AT, 210895_S_AT, 203473_AT, 221698_S_AT, 214511_X_AT, 210889_S_AT, 220146_AT, 205859_AT, 212588_AT, 210146_X_AT, 209879_AT, 218232_AT, 204006_S_AT, 219282_S_AT, 209906_AT, 214770_AT, 201743_AT, 203561_AT, 203416_AT, 205885_S_AT, 219386_S_AT, 201141_AT, 216950…	78	2749	12551	2.69257	1.04543e-09	2.09086e-10	4.86343e-09
SP_PIR_KEYWORDS	receptor	28	35.8974	6.01117e-12	209933_S_AT, 219666_AT, 204924_AT, 204007_AT, 210644_S_AT, 204438_AT, 220088_AT, 210895_S_AT, 214467_AT, 221698_S_AT, 210889_S_AT, 214511_X_AT, 220146_AT, 210146_X_AT, 219607_S_AT, 212588_AT, 204006_S_AT, 209906_AT, 214770_AT, 203561_AT, 205885_S_AT, 216950_S_AT, 203104_AT, 204232_AT, 210176_AT, 222218_S_AT, 213416_AT, 202803_S_AT, 205098_AT	78	966	12573	4.67224	9.37746e-10	1.87549e-10	7.22704e-09
Annotation Cluster 3	Enrichment Score: 11.928921811990653
Category	Term	Count	%	PValue	Genes	List Total	Pop Hits	Pop Total	Fold Enrichment	Bonferroni	Benjamini	FDR
SP_PIR_KEYWORDS	disulfide bond	42	53.8462	3.86225e-14	209732_AT, 209933_S_AT, 201858_S_AT, 204924_AT, 204007_AT, 204787_AT, 203645_S_AT, 210644_S_AT, 204438_AT, 220088_AT, 216598_S_AT, 204588_S_AT, 214467_AT, 210895_S_AT, 221698_S_AT, 214511_X_AT, 210889_S_AT, 210146_X_AT, 209879_AT, 201859_AT, 218232_AT, 204006_S_AT, 209906_AT, 206420_AT, 214770_AT, 201743_AT, 203561_AT, 205885_S_AT, 219386_S_AT, 216950_S_AT, 204103_AT, 204122_AT, 206584_AT, 203104…	78	1999	12573	3.38673	6.02718e-12	3.01359e-12	4.64517e-11
SP_PIR_KEYWORDS	glycoprotein	49	62.8205	2.11985e-13	209933_S_AT, 201858_S_AT, 203923_S_AT, 204438_AT, 214467_AT, 221698_S_AT, 214511_X_AT, 220146_AT, 205859_AT, 209879_AT, 218232_AT, 204006_S_AT, 203382_S_AT, 203416_AT, 205885_S_AT, 219386_S_AT, 201141_AT, 203104_AT, 201422_AT, 210176_AT, 213566_AT, 204834_AT, 211742_S_AT, 202803_S_AT, 204774_AT, 209732_AT, 204924_AT, 204007_AT, 203645_S_AT, 210644_S_AT, 220088_AT, 216598_S_AT, 212884_X_AT, 204588…	78	2915	12573	2.70958	3.30629e-11	1.1021e-11	2.54807e-10
UP_SEQ_FEATURE	disulfide bond	40	51.2821	3.18496e-13	209732_AT, 209933_S_AT, 201858_S_AT, 204924_AT, 204007_AT, 204787_AT, 203645_S_AT, 210644_S_AT, 204438_AT, 220088_AT, 216598_S_AT, 214467_AT, 210895_S_AT, 221698_S_AT, 214511_X_AT, 210889_S_AT, 210146_X_AT, 209879_AT, 201859_AT, 218232_AT, 204006_S_AT, 209906_AT, 206420_AT, 214770_AT, 201743_AT, 203561_AT, 205885_S_AT, 219386_S_AT, 216950_S_AT, 204103_AT, 206584_AT, 203104_AT, 219947_AT, 202953_A…	78	1910	12551	3.36985	9.07791e-11	4.53895e-11	4.22318e-10
UP_SEQ_FEATURE	glycosylation site:N-linked (GlcNAc...)	46	58.9744	3.6682e-12	209732_AT, 209933_S_AT, 204924_AT, 204007_AT, 203645_S_AT, 203923_S_AT, 210644_S_AT, 204438_AT, 220088_AT, 216598_S_AT, 204588_S_AT, 214467_AT, 210895_S_AT, 203473_AT, 221698_S_AT, 214511_X_AT, 210889_S_AT, 220146_AT, 205859_AT, 212588_AT, 210146_X_AT, 209879_AT, 218232_AT, 204006_S_AT, 219282_S_AT, 209906_AT, 214770_AT, 201743_AT, 203561_AT, 203416_AT, 205885_S_AT, 219386_S_AT, 201141_AT, 216950…	78	2749	12551	2.69257	1.04543e-09	2.09086e-10	4.86343e-09
SP_PIR_KEYWORDS	signal	41	52.5641	1.62409e-11	209933_S_AT, 201858_S_AT, 204924_AT, 204007_AT, 204787_AT, 203645_S_AT, 210644_S_AT, 204438_AT, 216598_S_AT, 212884_X_AT, 210895_S_AT, 214511_X_AT, 210889_S_AT, 220146_AT, 205859_AT, 212588_AT, 210146_X_AT, 209879_AT, 218232_AT, 201859_AT, 204006_S_AT, 203382_S_AT, 206420_AT, 201743_AT, 203561_AT, 205885_S_AT, 219386_S_AT, 201141_AT, 216950_S_AT, 204103_AT, 204122_AT, 206584_AT, 203104_AT, 202953…	78	2273	12573	2.90756	2.53358e-09	4.22263e-10	1.95258e-08
UP_SEQ_FEATURE	signal peptide	41	52.5641	1.71853e-11	209933_S_AT, 201858_S_AT, 204924_AT, 204007_AT, 204787_AT, 203645_S_AT, 210644_S_AT, 204438_AT, 216598_S_AT, 212884_X_AT, 210895_S_AT, 214511_X_AT, 210889_S_AT, 220146_AT, 205859_AT, 212588_AT, 210146_X_AT, 209879_AT, 218232_AT, 201859_AT, 204006_S_AT, 203382_S_AT, 206420_AT, 201743_AT, 203561_AT, 205885_S_AT, 219386_S_AT, 201141_AT, 216950_S_AT, 204103_AT, 204122_AT, 206584_AT, 203104_AT, 202953…	78	2273	12551	2.90247	4.8978e-09	8.16299e-10	2.2785e-08
Annotation Cluster 4	Enrichment Score: 11.193151836883715
Category	Term	Count	%	PValue	Genes	List Total	Pop Hits	Pop Total	Fold Enrichment	Bonferroni	Benjamini	FDR
UP_SEQ_FEATURE	topological domain:Extracellular	41	52.5641	5.85478e-16	209732_AT, 209933_S_AT, 219666_AT, 204924_AT, 204787_AT, 203645_S_AT, 203923_S_AT, 210644_S_AT, 204438_AT, 220088_AT, 214467_AT, 210895_S_AT, 221698_S_AT, 214511_X_AT, 210889_S_AT, 220146_AT, 212588_AT, 219607_S_AT, 210146_X_AT, 209879_AT, 204006_S_AT, 219282_S_AT, 209906_AT, 206420_AT, 214770_AT, 203561_AT, 205885_S_AT, 203416_AT, 219386_S_AT, 201141_AT, 216950_S_AT, 204122_AT, 203104_AT, 219947…	78	1673	12551	3.94341	1.58207e-13	1.58207e-13	7.32747e-13
GOTERM_MF_ALL	GO:0004872~receptor activity	34	43.5897	1.30086e-14	209933_S_AT, 219666_AT, 204924_AT, 204007_AT, 203645_S_AT, 210644_S_AT, 204438_AT, 220088_AT, 210895_S_AT, 214467_AT, 221698_S_AT, 214511_X_AT, 210889_S_AT, 220146_AT, 212588_AT, 210146_X_AT, 219607_S_AT, 204006_S_AT, 209906_AT, 214770_AT, 206420_AT, 201743_AT, 203561_AT, 205885_S_AT, 216950_S_AT, 206584_AT, 203104_AT, 219947_AT, 204232_AT, 210176_AT, 222218_S_AT, 213416_AT, 215049_X_AT, 202803_S…	71	1168	10886	4.4632	3.03957e-12	1.51978e-12	1.66978e-11
UP_SEQ_FEATURE	topological domain:Cytoplasmic	42	53.8462	7.39002e-13	209732_AT, 209933_S_AT, 219666_AT, 204924_AT, 204787_AT, 203645_S_AT, 203923_S_AT, 210644_S_AT, 204438_AT, 220088_AT, 214467_AT, 210895_S_AT, 221698_S_AT, 214511_X_AT, 210889_S_AT, 220146_AT, 212588_AT, 219607_S_AT, 210146_X_AT, 209879_AT, 204006_S_AT, 219282_S_AT, 204174_AT, 209906_AT, 206420_AT, 214770_AT, 203561_AT, 205885_S_AT, 203416_AT, 219386_S_AT, 201141_AT, 216950_S_AT, 204122_AT, 203104…	78	2174	12551	3.10866	2.10605e-10	7.02016e-11	9.7975e-10
UP_SEQ_FEATURE	transmembrane region	49	62.8205	1.2157e-12	209933_S_AT, 211582_X_AT, 203923_S_AT, 204438_AT, 201720_S_AT, 214467_AT, 221698_S_AT, 214511_X_AT, 214574_X_AT, 220146_AT, 209879_AT, 204006_S_AT, 203416_AT, 205885_S_AT, 219386_S_AT, 201141_AT, 203104_AT, 204232_AT, 210176_AT, 211742_S_AT, 202803_S_AT, 210629_X_AT, 204774_AT, 209732_AT, 219666_AT, 204924_AT, 214181_X_AT, 204787_AT, 203645_S_AT, 210644_S_AT, 220088_AT, 204588_S_AT, 219574_AT, 21…	78	3041	12551	2.59277	3.46473e-10	8.66182e-11	1.61182e-09
SP_PIR_KEYWORDS	transmembrane	49	62.8205	1.60722e-12	209933_S_AT, 211582_X_AT, 203923_S_AT, 204438_AT, 201720_S_AT, 214467_AT, 221698_S_AT, 214511_X_AT, 214574_X_AT, 220146_AT, 209879_AT, 204006_S_AT, 203416_AT, 205885_S_AT, 219386_S_AT, 201141_AT, 203104_AT, 204232_AT, 210176_AT, 211742_S_AT, 202803_S_AT, 210629_X_AT, 204774_AT, 209732_AT, 219666_AT, 204924_AT, 214181_X_AT, 204787_AT, 203645_S_AT, 210644_S_AT, 220088_AT, 204588_S_AT, 219574_AT, 21…	78	3068	12573	2.57445	2.50734e-10	6.26835e-11	1.93237e-09
GOTERM_CC_ALL	GO:0031224~intrinsic to membrane	54	69.2308	1.78737e-12	209933_S_AT, 211582_X_AT, 203923_S_AT, 208018_S_AT, 204438_AT, 201720_S_AT, 214467_AT, 221698_S_AT, 214574_X_AT, 214511_X_AT, 220146_AT, 209879_AT, 204006_S_AT, 203416_AT, 205885_S_AT, 219386_S_AT, 201141_AT, 203104_AT, 204232_AT, 210176_AT, 211742_S_AT, 202803_S_AT, 210629_X_AT, 204774_AT, 209732_AT, 219666_AT, 204924_AT, 214181_X_AT, 204007_AT, 204787_AT, 203645_S_AT, 209949_AT, 210644_S_AT, 22…	76	3442	11082	2.28764	2.21631e-10	2.21631e-10	2.06393e-09
GOTERM_CC_ALL	GO:0016021~integral to membrane	52	66.6667	9.49472e-12	209933_S_AT, 211582_X_AT, 203923_S_AT, 204438_AT, 201720_S_AT, 214467_AT, 221698_S_AT, 214511_X_AT, 214574_X_AT, 220146_AT, 209879_AT, 204006_S_AT, 203416_AT, 205885_S_AT, 219386_S_AT, 201141_AT, 203104_AT, 204232_AT, 210176_AT, 211742_S_AT, 202803_S_AT, 210629_X_AT, 204774_AT, 209732_AT, 219666_AT, 204924_AT, 214181_X_AT, 204787_AT, 203645_S_AT, 209949_AT, 210644_S_AT, 220088_AT, 204588_S_AT, 21…	76	3312	11082	2.28938	1.17735e-09	5.88674e-10	1.0964e-08
GOTERM_CC_ALL	GO:0044425~membrane part	59	75.641	1.62311e-11	209933_S_AT, 211582_X_AT, 203923_S_AT, 204438_AT, 208018_S_AT, 201720_S_AT, 209901_X_AT, 214467_AT, 221698_S_AT, 214574_X_AT, 214511_X_AT, 220146_AT, 209879_AT, 204006_S_AT, 203382_S_AT, 215051_X_AT, 205885_S_AT, 203416_AT, 219386_S_AT, 201141_AT, 203104_AT, 213095_X_AT, 204232_AT, 210176_AT, 213160_AT, 211742_S_AT, 202803_S_AT, 210629_X_AT, 204774_AT, 209732_AT, 219666_AT, 204924_AT, 214181_X_AT…	76	4340	11082	1.98229	2.01266e-09	6.70887e-10	1.87428e-08
GOTERM_CC_ALL	GO:0005886~plasma membrane	47	60.2564	1.73263e-11	209933_S_AT, 216834_AT, 203923_S_AT, 201720_S_AT, 209901_X_AT, 214467_AT, 221698_S_AT, 214511_X_AT, 205859_AT, 209879_AT, 204006_S_AT, 203382_S_AT, 215051_X_AT, 205885_S_AT, 203416_AT, 201141_AT, 203104_AT, 213095_X_AT, 204232_AT, 210176_AT, 202988_S_AT, 211742_S_AT, 202803_S_AT, 209732_AT, 204924_AT, 204787_AT, 204007_AT, 203645_S_AT, 209949_AT, 210644_S_AT, 220088_AT, 212884_X_AT, 204588_S_AT, …	76	2741	11082	2.50031	2.14846e-09	5.37114e-10	2.00074e-08
SP_PIR_KEYWORDS	membrane	55	70.5128	2.22562e-11	209933_S_AT, 211582_X_AT, 203923_S_AT, 208018_S_AT, 204438_AT, 201720_S_AT, 209901_X_AT, 214467_AT, 221698_S_AT, 214574_X_AT, 214511_X_AT, 220146_AT, 209879_AT, 204006_S_AT, 215051_X_AT, 203416_AT, 205885_S_AT, 219386_S_AT, 201141_AT, 203104_AT, 213095_X_AT, 204232_AT, 210176_AT, 213160_AT, 211742_S_AT, 202803_S_AT, 210629_X_AT, 204774_AT, 209732_AT, 219666_AT, 204924_AT, 214181_X_AT, 204007_AT, …	78	4133	12573	2.14507	3.47197e-09	4.95995e-10	2.67578e-08
GOTERM_CC_ALL	GO:0016020~membrane	61	78.2051	2.60758e-10	209933_S_AT, 211582_X_AT, 216834_AT, 203923_S_AT, 204438_AT, 208018_S_AT, 201720_S_AT, 209901_X_AT, 214467_AT, 221698_S_AT, 214574_X_AT, 214511_X_AT, 205859_AT, 220146_AT, 209879_AT, 204006_S_AT, 203382_S_AT, 215051_X_AT, 205885_S_AT, 203416_AT, 219386_S_AT, 201141_AT, 203104_AT, 213095_X_AT, 204232_AT, 210176_AT, 213160_AT, 202988_S_AT, 211742_S_AT, 202803_S_AT, 204774_AT, 210629_X_AT, 209732_AT…	76	4921	11082	1.80751	3.2334e-08	6.46679e-09	3.01109e-07
GOTERM_CC_FAT	GO:0031224~intrinsic to membrane	54	69.2308	2.97706e-10	209933_S_AT, 211582_X_AT, 203923_S_AT, 208018_S_AT, 204438_AT, 201720_S_AT, 214467_AT, 221698_S_AT, 214574_X_AT, 214511_X_AT, 220146_AT, 209879_AT, 204006_S_AT, 203416_AT, 205885_S_AT, 219386_S_AT, 201141_AT, 203104_AT, 204232_AT, 210176_AT, 211742_S_AT, 202803_S_AT, 210629_X_AT, 204774_AT, 209732_AT, 219666_AT, 204924_AT, 214181_X_AT, 204007_AT, 204787_AT, 203645_S_AT, 209949_AT, 210644_S_AT, 22…	72	3442	9077	1.97785	3.15569e-08	3.15569e-08	3.34057e-07
GOTERM_CC_FAT	GO:0016021~integral to membrane	52	66.6667	1.32183e-09	209933_S_AT, 211582_X_AT, 203923_S_AT, 204438_AT, 201720_S_AT, 214467_AT, 221698_S_AT, 214511_X_AT, 214574_X_AT, 220146_AT, 209879_AT, 204006_S_AT, 203416_AT, 205885_S_AT, 219386_S_AT, 201141_AT, 203104_AT, 204232_AT, 210176_AT, 211742_S_AT, 202803_S_AT, 210629_X_AT, 204774_AT, 209732_AT, 219666_AT, 204924_AT, 214181_X_AT, 204787_AT, 203645_S_AT, 209949_AT, 210644_S_AT, 220088_AT, 204588_S_AT, 21…	72	3312	9077	1.97935	1.40114e-07	7.00568e-08	1.48322e-06
GOTERM_CC_FAT	GO:0005886~plasma membrane	47	60.2564	1.64886e-09	209933_S_AT, 216834_AT, 203923_S_AT, 201720_S_AT, 209901_X_AT, 214467_AT, 221698_S_AT, 214511_X_AT, 205859_AT, 209879_AT, 204006_S_AT, 203382_S_AT, 215051_X_AT, 205885_S_AT, 203416_AT, 201141_AT, 203104_AT, 213095_X_AT, 204232_AT, 210176_AT, 202988_S_AT, 211742_S_AT, 202803_S_AT, 209732_AT, 204924_AT, 204787_AT, 204007_AT, 203645_S_AT, 209949_AT, 210644_S_AT, 220088_AT, 212884_X_AT, 204588_S_AT, …	72	2741	9077	2.16172	1.7478e-07	5.82599e-08	1.85019e-06
Annotation Cluster 5	Enrichment Score: 10.80222892863059
Category	Term	Count	%	PValue	Genes	List Total	Pop Hits	Pop Total	Fold Enrichment	Bonferroni	Benjamini	FDR
GOTERM_BP_FAT	GO:0006952~defense response	28	35.8974	1.667e-19	204924_AT, 204787_AT, 203645_S_AT, 209949_AT, 203923_S_AT, 208018_S_AT, 220088_AT, 216598_S_AT, 209901_X_AT, 221698_S_AT, 205859_AT, 213733_AT, 220146_AT, 210146_X_AT, 212588_AT, 218232_AT, 209906_AT, 201743_AT, 215051_X_AT, 216950_S_AT, 204103_AT, 204122_AT, 206584_AT, 213095_X_AT, 202953_AT, 210176_AT, 213566_AT, 215049_X_AT, 204959_AT, 202803_S_AT, 205098_AT	61	520	10040	8.86255	1.57198e-16	7.85989e-17	2.6141e-16
GOTERM_BP_ALL	GO:0006952~defense response	28	35.8974	2.311e-18	204924_AT, 204787_AT, 203645_S_AT, 209949_AT, 203923_S_AT, 208018_S_AT, 220088_AT, 216598_S_AT, 209901_X_AT, 221698_S_AT, 205859_AT, 213733_AT, 220146_AT, 210146_X_AT, 212588_AT, 218232_AT, 209906_AT, 201743_AT, 215051_X_AT, 216950_S_AT, 204103_AT, 204122_AT, 206584_AT, 213095_X_AT, 202953_AT, 210176_AT, 213566_AT, 215049_X_AT, 204959_AT, 202803_S_AT, 205098_AT	68	520	10391	8.22817	2.46121e-15	8.20404e-16	3.68061e-15
GOTERM_BP_FAT	GO:0006954~inflammatory response	18	23.0769	4.80572e-13	209906_AT, 204924_AT, 204787_AT, 201743_AT, 215051_X_AT, 203645_S_AT, 203923_S_AT, 216598_S_AT, 204103_AT, 206584_AT, 213095_X_AT, 209901_X_AT, 202953_AT, 221698_S_AT, 210176_AT, 220146_AT, 205859_AT, 215049_X_AT, 218232_AT, 202803_S_AT, 205098_AT	61	288	10040	10.2869	4.5322e-10	1.51073e-10	7.53675e-10
GOTERM_BP_ALL	GO:0006954~inflammatory response	18	23.0769	2.03367e-12	209906_AT, 204924_AT, 204787_AT, 201743_AT, 215051_X_AT, 203645_S_AT, 203923_S_AT, 216598_S_AT, 204103_AT, 206584_AT, 213095_X_AT, 209901_X_AT, 202953_AT, 221698_S_AT, 210176_AT, 220146_AT, 205859_AT, 215049_X_AT, 218232_AT, 202803_S_AT, 205098_AT	68	288	10391	9.55055	2.1659e-09	4.33179e-10	3.23899e-09
GOTERM_BP_FAT	GO:0009611~response to wounding	19	24.359	1.25977e-10	209906_AT, 204924_AT, 204787_AT, 201743_AT, 215051_X_AT, 203645_S_AT, 203471_S_AT, 203923_S_AT, 216598_S_AT, 204103_AT, 206584_AT, 213095_X_AT, 209901_X_AT, 202953_AT, 221698_S_AT, 210176_AT, 220146_AT, 205859_AT, 215049_X_AT, 218232_AT, 202803_S_AT, 205098_AT	61	470	10040	6.65364	1.18796e-07	2.96991e-08	1.97551e-07
SP_PIR_KEYWORDS	inflammatory response	10	12.8205	1.57405e-10	204924_AT, 221698_S_AT, 201743_AT, 210176_AT, 205859_AT, 220146_AT, 203645_S_AT, 215049_X_AT, 216598_S_AT, 204103_AT, 206584_AT	78	64	12573	25.1863	2.45552e-08	2.72836e-09	1.89243e-07
GOTERM_BP_ALL	GO:0006950~response to stress	32	41.0256	2.01073e-10	204924_AT, 204787_AT, 203645_S_AT, 209949_AT, 203923_S_AT, 208018_S_AT, 220088_AT, 216598_S_AT, 206715_AT, 212884_X_AT, 209901_X_AT, 221698_S_AT, 220146_AT, 205859_AT, 213733_AT, 210146_X_AT, 212588_AT, 218232_AT, 203382_S_AT, 219282_S_AT, 209906_AT, 201743_AT, 215051_X_AT, 203471_S_AT, 216950_S_AT, 204103_AT, 204122_AT, 206584_AT, 213095_X_AT, 202953_AT, 210176_AT, 213566_AT, 215049_X_AT, 204959…	68	1461	10391	3.34694	2.14143e-07	3.56905e-08	3.2024e-07
GOTERM_BP_ALL	GO:0009611~response to wounding	19	24.359	5.44934e-10	209906_AT, 204924_AT, 204787_AT, 201743_AT, 215051_X_AT, 203645_S_AT, 203471_S_AT, 203923_S_AT, 216598_S_AT, 204103_AT, 206584_AT, 213095_X_AT, 209901_X_AT, 202953_AT, 221698_S_AT, 210176_AT, 220146_AT, 205859_AT, 215049_X_AT, 218232_AT, 202803_S_AT, 205098_AT	68	470	10391	6.17738	5.80355e-07	8.29078e-08	8.6789e-07
GOTERM_BP_ALL	GO:0009605~response to external stimulus	21	26.9231	7.62851e-08	209906_AT, 204924_AT, 201743_AT, 204787_AT, 215051_X_AT, 203645_S_AT, 203471_S_AT, 203923_S_AT, 216598_S_AT, 220088_AT, 204103_AT, 206584_AT, 213095_X_AT, 209901_X_AT, 202953_AT, 221698_S_AT, 210176_AT, 213160_AT, 220146_AT, 205859_AT, 215049_X_AT, 218232_AT, 202803_S_AT, 205098_AT	68	800	10391	4.01123	8.12404e-05	9.02703e-06	0.000121495
GOTERM_BP_ALL	GO:0042221~response to chemical stimulus	15	19.2308	0.0152226	209906_AT, 204924_AT, 201743_AT, 202957_AT, 216598_S_AT, 220088_AT, 204103_AT, 206584_AT, 212884_X_AT, 202953_AT, 221698_S_AT, 213160_AT, 220146_AT, 203382_S_AT, 202803_S_AT, 205098_AT	68	1166	10391	1.96581	1	0.213565	21.6753
Annotation Cluster 6	Enrichment Score: 7.604951470986951
Category	Term	Count	%	PValue	Genes	List Total	Pop Hits	Pop Total	Fold Enrichment	Bonferroni	Benjamini	FDR
GOTERM_CC_ALL	GO:0005886~plasma membrane	47	60.2564	1.73263e-11	209933_S_AT, 216834_AT, 203923_S_AT, 201720_S_AT, 209901_X_AT, 214467_AT, 221698_S_AT, 214511_X_AT, 205859_AT, 209879_AT, 204006_S_AT, 203382_S_AT, 215051_X_AT, 205885_S_AT, 203416_AT, 201141_AT, 203104_AT, 213095_X_AT, 204232_AT, 210176_AT, 202988_S_AT, 211742_S_AT, 202803_S_AT, 209732_AT, 204924_AT, 204787_AT, 204007_AT, 203645_S_AT, 209949_AT, 210644_S_AT, 220088_AT, 212884_X_AT, 204588_S_AT, …	76	2741	11082	2.50031	2.14846e-09	5.37114e-10	2.00074e-08
GOTERM_CC_FAT	GO:0005886~plasma membrane	47	60.2564	1.64886e-09	209933_S_AT, 216834_AT, 203923_S_AT, 201720_S_AT, 209901_X_AT, 214467_AT, 221698_S_AT, 214511_X_AT, 205859_AT, 209879_AT, 204006_S_AT, 203382_S_AT, 215051_X_AT, 205885_S_AT, 203416_AT, 201141_AT, 203104_AT, 213095_X_AT, 204232_AT, 210176_AT, 202988_S_AT, 211742_S_AT, 202803_S_AT, 209732_AT, 204924_AT, 204787_AT, 204007_AT, 203645_S_AT, 209949_AT, 210644_S_AT, 220088_AT, 212884_X_AT, 204588_S_AT, …	72	2741	9077	2.16172	1.7478e-07	5.82599e-08	1.85019e-06
GOTERM_CC_ALL	GO:0005887~integral to plasma membrane	27	34.6154	5.97755e-09	209732_AT, 204924_AT, 203645_S_AT, 209949_AT, 203923_S_AT, 220088_AT, 204588_S_AT, 201720_S_AT, 214467_AT, 210146_X_AT, 212588_AT, 209879_AT, 209734_AT, 219282_S_AT, 209906_AT, 214770_AT, 206420_AT, 205885_S_AT, 201141_AT, 204122_AT, 203104_AT, 219947_AT, 204232_AT, 210176_AT, 201721_S_AT, 213416_AT, 215049_X_AT, 211742_S_AT, 202803_S_AT, 205098_AT	76	1107	11082	3.55648	7.41215e-07	1.23536e-07	6.90253e-06
GOTERM_CC_ALL	GO:0031226~intrinsic to plasma membrane	27	34.6154	8.39678e-09	209732_AT, 204924_AT, 203645_S_AT, 209949_AT, 203923_S_AT, 220088_AT, 204588_S_AT, 201720_S_AT, 214467_AT, 210146_X_AT, 212588_AT, 209879_AT, 209734_AT, 219282_S_AT, 209906_AT, 214770_AT, 206420_AT, 205885_S_AT, 201141_AT, 204122_AT, 203104_AT, 219947_AT, 204232_AT, 210176_AT, 201721_S_AT, 213416_AT, 215049_X_AT, 211742_S_AT, 202803_S_AT, 205098_AT	76	1125	11082	3.49958	1.0412e-06	1.48743e-07	9.69613e-06
GOTERM_CC_FAT	GO:0005887~integral to plasma membrane	27	34.6154	9.8264e-08	209732_AT, 204924_AT, 203645_S_AT, 209949_AT, 203923_S_AT, 220088_AT, 204588_S_AT, 201720_S_AT, 214467_AT, 210146_X_AT, 212588_AT, 209879_AT, 209734_AT, 219282_S_AT, 209906_AT, 214770_AT, 206420_AT, 205885_S_AT, 201141_AT, 204122_AT, 203104_AT, 219947_AT, 204232_AT, 210176_AT, 201721_S_AT, 213416_AT, 215049_X_AT, 211742_S_AT, 202803_S_AT, 205098_AT	72	1107	9077	3.07486	1.04159e-05	2.60399e-06	0.000110262
GOTERM_CC_FAT	GO:0031226~intrinsic to plasma membrane	27	34.6154	1.36337e-07	209732_AT, 204924_AT, 203645_S_AT, 209949_AT, 203923_S_AT, 220088_AT, 204588_S_AT, 201720_S_AT, 214467_AT, 210146_X_AT, 212588_AT, 209879_AT, 209734_AT, 219282_S_AT, 209906_AT, 214770_AT, 206420_AT, 205885_S_AT, 201141_AT, 204122_AT, 203104_AT, 219947_AT, 204232_AT, 210176_AT, 201721_S_AT, 213416_AT, 215049_X_AT, 211742_S_AT, 202803_S_AT, 205098_AT	72	1125	9077	3.02567	1.44516e-05	2.89034e-06	0.000152984
GOTERM_CC_ALL	GO:0044459~plasma membrane part	32	41.0256	6.25182e-07	209732_AT, 204924_AT, 203645_S_AT, 209949_AT, 203923_S_AT, 220088_AT, 212884_X_AT, 204588_S_AT, 201720_S_AT, 209901_X_AT, 214467_AT, 210895_S_AT, 221698_S_AT, 212588_AT, 210146_X_AT, 209879_AT, 209734_AT, 203382_S_AT, 219282_S_AT, 209906_AT, 206420_AT, 214770_AT, 215051_X_AT, 203471_S_AT, 205885_S_AT, 201141_AT, 204122_AT, 203104_AT, 213095_X_AT, 219947_AT, 204232_AT, 210176_AT, 201721_S_AT, 2134…	76	1896	11082	2.46103	7.75196e-05	9.69027e-06	0.000721922
GOTERM_CC_FAT	GO:0044459~plasma membrane part	32	41.0256	1.20461e-05	209732_AT, 204924_AT, 203645_S_AT, 209949_AT, 203923_S_AT, 220088_AT, 212884_X_AT, 204588_S_AT, 201720_S_AT, 209901_X_AT, 214467_AT, 210895_S_AT, 221698_S_AT, 212588_AT, 210146_X_AT, 209879_AT, 209734_AT, 203382_S_AT, 219282_S_AT, 209906_AT, 206420_AT, 214770_AT, 215051_X_AT, 203471_S_AT, 205885_S_AT, 201141_AT, 204122_AT, 203104_AT, 213095_X_AT, 219947_AT, 204232_AT, 210176_AT, 201721_S_AT, 2134…	72	1896	9077	2.12775	0.00127608	0.000212793	0.0135161
Annotation Cluster 7	Enrichment Score: 6.6537668897940145
Category	Term	Count	%	PValue	Genes	List Total	Pop Hits	Pop Total	Fold Enrichment	Bonferroni	Benjamini	FDR
GOTERM_MF_FAT	GO:0019864~IgG binding	7	8.97436	4.83327e-13	204232_AT, 204007_AT, 214511_X_AT, 210889_S_AT, 203561_AT, 204006_S_AT, 216950_S_AT	52	8	9524	160.26	9.52062e-11	9.52062e-11	6.04239e-10
GOTERM_MF_ALL	GO:0019864~IgG binding	7	8.97436	1.57451e-12	204232_AT, 204007_AT, 214511_X_AT, 210889_S_AT, 203561_AT, 204006_S_AT, 216950_S_AT	71	8	10886	134.158	3.68437e-10	1.22812e-10	2.02416e-09
GOTERM_MF_FAT	GO:0019865~immunoglobulin binding	7	8.97436	8.39717e-11	204232_AT, 204007_AT, 214511_X_AT, 210889_S_AT, 203561_AT, 204006_S_AT, 216950_S_AT	52	15	9524	85.4718	1.65424e-08	8.27121e-09	1.04989e-07
SP_PIR_KEYWORDS	igg-binding protein	6	7.69231	1.57085e-10	204007_AT, 214511_X_AT, 210889_S_AT, 203561_AT, 204006_S_AT, 216950_S_AT	78	7	12573	138.165	2.45052e-08	3.06315e-09	1.88857e-07
GOTERM_MF_ALL	GO:0019865~immunoglobulin binding	7	8.97436	2.7166e-10	204232_AT, 204007_AT, 214511_X_AT, 210889_S_AT, 203561_AT, 204006_S_AT, 216950_S_AT	71	15	10886	71.5512	6.35684e-08	1.58921e-08	3.49238e-07
SP_PIR_KEYWORDS	Immunoglobulin domain	15	19.2308	9.04227e-09	209933_S_AT, 206420_AT, 204007_AT, 204787_AT, 203561_AT, 219386_S_AT, 210644_S_AT, 216950_S_AT, 203104_AT, 210895_S_AT, 210889_S_AT, 214511_X_AT, 222218_S_AT, 210146_X_AT, 204006_S_AT	78	326	12573	7.41682	1.41059e-06	1.41059e-07	1.08712e-05
INTERPRO	IPR003599:Immunoglobulin subtype	13	16.6667	2.12863e-08	209933_S_AT, 206420_AT, 204787_AT, 204007_AT, 203561_AT, 210644_S_AT, 216950_S_AT, 203104_AT, 210889_S_AT, 214511_X_AT, 222218_S_AT, 210146_X_AT, 204006_S_AT	74	234	11598	8.70721	3.08651e-06	3.08651e-06	2.52702e-05
INTERPRO	IPR007110:Immunoglobulin-like	14	17.9487	7.33774e-08	209933_S_AT, 206420_AT, 204787_AT, 204007_AT, 203561_AT, 219386_S_AT, 216950_S_AT, 203104_AT, 210895_S_AT, 210889_S_AT, 214511_X_AT, 222218_S_AT, 210146_X_AT, 204006_S_AT	74	317	11598	6.92182	1.06397e-05	5.31985e-06	8.71106e-05
SMART	SM00409:IG	13	16.6667	1.21169e-07	209933_S_AT, 206420_AT, 204787_AT, 204007_AT, 203561_AT, 210644_S_AT, 216950_S_AT, 203104_AT, 210889_S_AT, 214511_X_AT, 222218_S_AT, 210146_X_AT, 204006_S_AT	51	234	6538	7.122	4.72559e-06	4.72559e-06	0.00011019
INTERPRO	IPR013783:Immunoglobulin-like fold	14	17.9487	2.90779e-07	209933_S_AT, 206420_AT, 204787_AT, 204007_AT, 203561_AT, 210644_S_AT, 216950_S_AT, 203104_AT, 210895_S_AT, 210889_S_AT, 214511_X_AT, 222218_S_AT, 210146_X_AT, 204006_S_AT	74	357	11598	6.14626	4.21621e-05	1.40542e-05	0.0003452
SP_PIR_KEYWORDS	immunoglobulin receptor	5	6.41026	4.15346e-07	204232_AT, 214511_X_AT, 210889_S_AT, 203561_AT, 216950_S_AT	78	11	12573	73.2692	6.47919e-05	5.39949e-06	0.000499355
KEGG_PATHWAY	hsa05322:Systemic lupus erythematosus	8	10.2564	2.79056e-06	202953_AT, 210895_S_AT, 204007_AT, 210889_S_AT, 203561_AT, 218232_AT, 204006_S_AT, 216950_S_AT	36	79	4203	11.8228	0.000111616	0.000111616	0.00255306
PIR_SUPERFAMILY	PIRSF001980:Fc gamma receptor III	4	5.12821	3.56042e-06	204007_AT, 210889_S_AT, 203561_AT, 204006_S_AT	43	5	5765	107.256	0.000170886	0.000170886	0.00339786
INTERPRO	IPR013151:Immunoglobulin	9	11.5385	6.30448e-06	203104_AT, 204007_AT, 214511_X_AT, 210889_S_AT, 204787_AT, 203561_AT, 210146_X_AT, 204006_S_AT, 216950_S_AT	74	158	11598	8.92764	0.000913735	0.000228512	0.00748417
GOTERM_MF_FAT	GO:0032403~protein complex binding	9	11.5385	6.61531e-06	204232_AT, 204007_AT, 214511_X_AT, 210889_S_AT, 203561_AT, 213160_AT, 201141_AT, 204006_S_AT, 216950_S_AT	52	190	9524	8.67571	0.00130237	0.000325752	0.00827077
GOTERM_MF_ALL	GO:0032403~protein complex binding	9	11.5385	2.78179e-05	204232_AT, 204007_AT, 214511_X_AT, 210889_S_AT, 203561_AT, 213160_AT, 201141_AT, 204006_S_AT, 216950_S_AT	71	190	10886	7.26271	0.00648833	0.000929492	0.0357559
UP_SEQ_FEATURE	domain:Ig-like C2-type 2	8	10.2564	3.46436e-05	203104_AT, 204007_AT, 214511_X_AT, 210889_S_AT, 203561_AT, 210146_X_AT, 204006_S_AT, 216950_S_AT	78	149	12551	8.63948	0.00982503	0.00140952	0.0459224
UP_SEQ_FEATURE	domain:Ig-like C2-type 1	8	10.2564	3.46436e-05	203104_AT, 204007_AT, 214511_X_AT, 210889_S_AT, 203561_AT, 210146_X_AT, 204006_S_AT, 216950_S_AT	78	149	12551	8.63948	0.00982503	0.00140952	0.0459224
KEGG_PATHWAY	hsa04666:Fc gamma R-mediated phagocytosis	7	8.97436	8.0296e-05	210889_S_AT, 203561_AT, 213160_AT, 212588_AT, 204006_S_AT, 208018_S_AT, 216950_S_AT	36	90	4203	9.08056	0.00320681	0.00160469	0.073439
INTERPRO	IPR013106:Immunoglobulin V-set	7	8.97436	0.00026296	203104_AT, 210895_S_AT, 209933_S_AT, 206420_AT, 210889_S_AT, 204787_AT, 222218_S_AT	74	142	11598	7.72611	0.0374162	0.00759782	0.311729
UP_SEQ_FEATURE	domain:Ig-like C2-type 3	3	3.84615	0.113335	203104_AT, 210146_X_AT, 216950_S_AT	78	94	12551	5.13543	1	0.681056	79.7059
Annotation Cluster 8	Enrichment Score: 3.234043323461033
Category	Term	Count	%	PValue	Genes	List Total	Pop Hits	Pop Total	Fold Enrichment	Bonferroni	Benjamini	FDR
GOTERM_BP_FAT	GO:0001775~cell activation	11	14.1026	2.7497e-06	204924_AT, 205270_S_AT, 205885_S_AT, 203471_S_AT, 210895_S_AT, 221698_S_AT, 210176_AT, 213733_AT, 213160_AT, 220146_AT, 212588_AT, 213416_AT, 205269_AT	61	260	10040	6.96343	0.00258961	0.000324068	0.00431185
GOTERM_BP_ALL	GO:0001775~cell activation	11	14.1026	5.71647e-06	204924_AT, 205270_S_AT, 205885_S_AT, 203471_S_AT, 210895_S_AT, 221698_S_AT, 210176_AT, 213733_AT, 213160_AT, 220146_AT, 212588_AT, 213416_AT, 205269_AT	68	260	10391	6.46499	0.00606956	0.000468202	0.00910394
GOTERM_BP_FAT	GO:0045321~leukocyte activation	10	12.8205	5.96267e-06	210895_S_AT, 204924_AT, 221698_S_AT, 205270_S_AT, 210176_AT, 220146_AT, 213160_AT, 213733_AT, 212588_AT, 213416_AT, 205885_S_AT, 205269_AT	61	222	10040	7.41397	0.00560704	0.000511035	0.00934996
GOTERM_BP_ALL	GO:0045321~leukocyte activation	10	12.8205	1.14955e-05	210895_S_AT, 204924_AT, 221698_S_AT, 205270_S_AT, 210176_AT, 220146_AT, 213160_AT, 213733_AT, 212588_AT, 213416_AT, 205885_S_AT, 205269_AT	68	222	10391	6.88328	0.0121682	0.000764883	0.0183068
GOTERM_CC_ALL	GO:0009897~external side of plasma membrane	7	8.97436	0.000519469	210895_S_AT, 204924_AT, 204232_AT, 221698_S_AT, 212588_AT, 213416_AT, 205885_S_AT, 203382_S_AT, 212884_X_AT	76	150	11082	6.80474	0.0623991	0.00713342	0.598213
GOTERM_CC_FAT	GO:0009897~external side of plasma membrane	7	8.97436	0.00109021	210895_S_AT, 204924_AT, 204232_AT, 221698_S_AT, 212588_AT, 213416_AT, 205885_S_AT, 203382_S_AT, 212884_X_AT	72	150	9077	5.88324	0.109191	0.0163822	1.21653
GOTERM_BP_ALL	GO:0080134~regulation of response to stress	7	8.97436	0.00535123	204924_AT, 204232_AT, 221698_S_AT, 220146_AT, 213733_AT, 203471_S_AT, 203382_S_AT, 212884_X_AT	68	250	10391	4.27865	0.996702	0.0970086	8.19058
GOTERM_BP_FAT	GO:0046649~lymphocyte activation	5	6.41026	0.0231787	210895_S_AT, 221698_S_AT, 213160_AT, 212588_AT, 213416_AT, 205885_S_AT	61	182	10040	4.52171	1	0.284714	30.7714
GOTERM_BP_ALL	GO:0046649~lymphocyte activation	5	6.41026	0.0296941	210895_S_AT, 221698_S_AT, 213160_AT, 212588_AT, 213416_AT, 205885_S_AT	68	182	10391	4.19804	1	0.317629	38.127
GOTERM_BP_FAT	GO:0042110~T cell activation	4	5.12821	0.0312469	210895_S_AT, 221698_S_AT, 213160_AT, 212588_AT	61	115	10040	5.72488	1	0.336404	39.2144
GOTERM_BP_ALL	GO:0042110~T cell activation	4	5.12821	0.037936	210895_S_AT, 221698_S_AT, 213160_AT, 212588_AT	68	115	10391	5.31509	1	0.367228	45.987
Annotation Cluster 9	Enrichment Score: 3.150253975869086
Category	Term	Count	%	PValue	Genes	List Total	Pop Hits	Pop Total	Fold Enrichment	Bonferroni	Benjamini	FDR
SP_PIR_KEYWORDS	immune response	17	21.7949	6.52912e-15	209933_S_AT, 204924_AT, 201743_AT, 204787_AT, 214181_X_AT, 211582_X_AT, 210644_S_AT, 216950_S_AT, 206584_AT, 219947_AT, 202953_AT, 221698_S_AT, 210176_AT, 214574_X_AT, 214511_X_AT, 220146_AT, 205859_AT, 210146_X_AT, 218232_AT, 210629_X_AT	78	175	12573	15.6587	1.02185e-12	1.02185e-12	7.87148e-12
SP_PIR_KEYWORDS	inflammatory response	10	12.8205	1.57405e-10	204924_AT, 221698_S_AT, 201743_AT, 210176_AT, 205859_AT, 220146_AT, 203645_S_AT, 215049_X_AT, 216598_S_AT, 204103_AT, 206584_AT	78	64	12573	25.1863	2.45552e-08	2.72836e-09	1.89243e-07
GOTERM_BP_FAT	GO:0045087~innate immune response	10	12.8205	2.42123e-08	202953_AT, 204924_AT, 221698_S_AT, 210176_AT, 204787_AT, 220146_AT, 218232_AT, 209949_AT, 203923_S_AT, 216950_S_AT	61	116	10040	14.1888	2.28319e-05	4.56643e-06	3.79685e-05
GOTERM_BP_ALL	GO:0045087~innate immune response	10	12.8205	4.8962e-08	202953_AT, 204924_AT, 221698_S_AT, 210176_AT, 204787_AT, 220146_AT, 218232_AT, 209949_AT, 203923_S_AT, 216950_S_AT	68	116	10391	13.1732	5.21431e-05	6.51804e-06	7.79793e-05
GOTERM_BP_ALL	GO:0050776~regulation of immune response	11	14.1026	5.32231e-07	209906_AT, 202953_AT, 210895_S_AT, 204924_AT, 204232_AT, 221698_S_AT, 204787_AT, 220146_AT, 213733_AT, 212588_AT, 218232_AT	68	200	10391	8.40449	0.000566666	5.6681e-05	0.000847655
GOTERM_BP_FAT	GO:0002253~activation of immune response	8	10.2564	6.01251e-07	209906_AT, 202953_AT, 204924_AT, 221698_S_AT, 204787_AT, 220146_AT, 212588_AT, 218232_AT	61	84	10040	15.6753	0.000566819	9.44921e-05	0.000942847
GOTERM_BP_FAT	GO:0050778~positive regulation of immune response	9	11.5385	9.25502e-07	209906_AT, 202953_AT, 204924_AT, 204232_AT, 221698_S_AT, 204787_AT, 220146_AT, 212588_AT, 218232_AT	61	130	10040	11.3947	0.000872368	0.000124671	0.00145132
GOTERM_BP_ALL	GO:0002253~activation of immune response	8	10.2564	1.02937e-06	209906_AT, 202953_AT, 204924_AT, 221698_S_AT, 204787_AT, 220146_AT, 212588_AT, 218232_AT	68	84	10391	14.5532	0.00109568	9.96569e-05	0.00163942
GOTERM_BP_ALL	GO:0050778~positive regulation of immune response	9	11.5385	1.69761e-06	209906_AT, 202953_AT, 204924_AT, 204232_AT, 221698_S_AT, 204787_AT, 220146_AT, 212588_AT, 218232_AT	68	130	10391	10.5791	0.00180633	0.000150652	0.00270367
SP_PIR_KEYWORDS	innate immunity	7	8.97436	3.21203e-06	202953_AT, 204924_AT, 221698_S_AT, 210176_AT, 204787_AT, 218232_AT, 216950_S_AT	78	67	12573	16.841	0.000500952	3.85437e-05	0.00386164
GOTERM_BP_FAT	GO:0001817~regulation of cytokine production	9	11.5385	4.84918e-06	210895_S_AT, 201858_S_AT, 204924_AT, 204232_AT, 221698_S_AT, 201743_AT, 210176_AT, 204787_AT, 220146_AT, 201859_AT	61	162	10040	9.1439	0.00456235	0.000507959	0.00760398
GOTERM_BP_FAT	GO:0002684~positive regulation of immune system process	10	12.8205	5.14139e-06	209906_AT, 202953_AT, 210895_S_AT, 204924_AT, 204232_AT, 221698_S_AT, 204787_AT, 220146_AT, 212588_AT, 218232_AT	61	218	10040	7.55001	0.0048366	0.000484716	0.00806216
GOTERM_BP_ALL	GO:0001817~regulation of cytokine production	9	11.5385	8.77011e-06	210895_S_AT, 201858_S_AT, 204924_AT, 204232_AT, 221698_S_AT, 201743_AT, 210176_AT, 204787_AT, 220146_AT, 201859_AT	68	162	10391	8.48938	0.00929672	0.000666935	0.0139668
GOTERM_BP_ALL	GO:0002684~positive regulation of immune system process	10	12.8205	9.92997e-06	209906_AT, 202953_AT, 210895_S_AT, 204924_AT, 204232_AT, 221698_S_AT, 204787_AT, 220146_AT, 212588_AT, 218232_AT	68	218	10391	7.00958	0.0105197	0.000704783	0.0158138
GOTERM_BP_ALL	GO:0002682~regulation of immune system process	12	15.3846	1.1815e-05	209906_AT, 204924_AT, 204787_AT, 214181_X_AT, 211582_X_AT, 202953_AT, 210895_S_AT, 221698_S_AT, 204232_AT, 214574_X_AT, 213733_AT, 220146_AT, 212588_AT, 218232_AT, 210629_X_AT	68	347	10391	5.28445	0.0125043	0.000739908	0.0188156
GOTERM_BP_ALL	GO:0048583~regulation of response to stimulus	13	16.6667	1.29378e-05	209906_AT, 204924_AT, 204787_AT, 203471_S_AT, 212884_X_AT, 210895_S_AT, 202953_AT, 204232_AT, 221698_S_AT, 213733_AT, 220146_AT, 212588_AT, 218232_AT, 203382_S_AT	68	420	10391	4.7298	0.0136843	0.000765196	0.0206033
GOTERM_BP_FAT	GO:0032680~regulation of tumor necrosis factor production	5	6.41026	2.44793e-05	204924_AT, 204232_AT, 221698_S_AT, 201743_AT, 210176_AT	61	29	10040	28.3776	0.0228199	0.00177414	0.0383804
GOTERM_MF_FAT	GO:0008329~pattern recognition receptor activity	4	5.12821	3.07638e-05	204924_AT, 221698_S_AT, 201743_AT, 206584_AT	52	12	9524	61.0513	0.00604224	0.00121138	0.038457
GOTERM_BP_ALL	GO:0032680~regulation of tumor necrosis factor production	5	6.41026	3.32112e-05	204924_AT, 204232_AT, 221698_S_AT, 201743_AT, 210176_AT	68	29	10391	26.3463	0.0347523	0.00176696	0.0528807
GOTERM_BP_FAT	GO:0048584~positive regulation of response to stimulus	9	11.5385	3.68825e-05	209906_AT, 202953_AT, 204924_AT, 204232_AT, 221698_S_AT, 204787_AT, 220146_AT, 212588_AT, 218232_AT	61	214	10040	6.92202	0.0341829	0.00231604	0.0578216
GOTERM_MF_ALL	GO:0008329~pattern recognition receptor activity	4	5.12821	5.37429e-05	204924_AT, 221698_S_AT, 201743_AT, 206584_AT	71	12	10886	51.108	0.0124974	0.00157079	0.0690683
GOTERM_BP_ALL	GO:0048584~positive regulation of response to stimulus	9	11.5385	6.51996e-05	209906_AT, 202953_AT, 204924_AT, 204232_AT, 221698_S_AT, 204787_AT, 220146_AT, 212588_AT, 218232_AT	68	214	10391	6.42654	0.0670837	0.00315138	0.10379
GOTERM_BP_FAT	GO:0002252~immune effector process	7	8.97436	8.72342e-05	202953_AT, 204232_AT, 204787_AT, 220146_AT, 213733_AT, 212588_AT, 218232_AT	61	123	10040	9.36692	0.0789725	0.00512839	0.136709
GOTERM_BP_FAT	GO:0032760~positive regulation of tumor necrosis factor production	4	5.12821	8.77308e-05	204924_AT, 204232_AT, 221698_S_AT, 201743_AT	61	15	10040	43.8907	0.0794038	0.00485487	0.137487
GOTERM_BP_FAT	GO:0002274~myeloid leukocyte activation	5	6.41026	0.000108865	204924_AT, 205270_S_AT, 210176_AT, 220146_AT, 213733_AT, 205269_AT	61	42	10040	19.5941	0.0975713	0.00568741	0.170581
GOTERM_BP_ALL	GO:0032760~positive regulation of tumor necrosis factor production	4	5.12821	0.000110304	204924_AT, 204232_AT, 221698_S_AT, 201743_AT	68	15	10391	40.749	0.110842	0.00488305	0.175531
KEGG_PATHWAY	hsa04620:Toll-like receptor signaling pathway	7	8.97436	0.000122216	210895_S_AT, 204924_AT, 201743_AT, 210176_AT, 220146_AT, 204103_AT, 206584_AT	36	97	4203	8.42526	0.00487702	0.00162832	0.111761
GOTERM_BP_ALL	GO:0002252~immune effector process	7	8.97436	0.000134703	202953_AT, 204232_AT, 204787_AT, 220146_AT, 213733_AT, 212588_AT, 218232_AT	68	123	10391	8.69644	0.133652	0.0057223	0.214319
GOTERM_BP_ALL	GO:0002274~myeloid leukocyte activation	5	6.41026	0.000146959	204924_AT, 205270_S_AT, 210176_AT, 220146_AT, 213733_AT, 205269_AT	68	42	10391	18.1915	0.144888	0.00600203	0.233798
GOTERM_BP_FAT	GO:0002757~immune response-activating signal transduction	5	6.41026	0.00016966	209906_AT, 204924_AT, 221698_S_AT, 220146_AT, 212588_AT	61	47	10040	17.5096	0.147859	0.00759025	0.265722
GOTERM_BP_FAT	GO:0002764~immune response-regulating signal transduction	5	6.41026	0.000199749	209906_AT, 204924_AT, 221698_S_AT, 220146_AT, 212588_AT	61	49	10040	16.7949	0.171702	0.00815708	0.312778
GOTERM_BP_ALL	GO:0002757~immune response-activating signal transduction	5	6.41026	0.000228587	209906_AT, 204924_AT, 221698_S_AT, 220146_AT, 212588_AT	68	47	10391	16.2563	0.216099	0.00836048	0.363439
GOTERM_BP_ALL	GO:0002764~immune response-regulating signal transduction	5	6.41026	0.00026892	209906_AT, 204924_AT, 221698_S_AT, 220146_AT, 212588_AT	68	49	10391	15.5927	0.249066	0.00891125	0.427437
GOTERM_CC_ALL	GO:0009897~external side of plasma membrane	7	8.97436	0.000519469	210895_S_AT, 204924_AT, 204232_AT, 221698_S_AT, 212588_AT, 213416_AT, 205885_S_AT, 203382_S_AT, 212884_X_AT	76	150	11082	6.80474	0.0623991	0.00713342	0.598213
GOTERM_CC_FAT	GO:0009897~external side of plasma membrane	7	8.97436	0.00109021	210895_S_AT, 204924_AT, 204232_AT, 221698_S_AT, 212588_AT, 213416_AT, 205885_S_AT, 203382_S_AT, 212884_X_AT	72	150	9077	5.88324	0.109191	0.0163822	1.21653
GOTERM_BP_FAT	GO:0002429~immune response-activating cell surface receptor signaling pathway	4	5.12821	0.00115916	209906_AT, 204924_AT, 221698_S_AT, 212588_AT	61	35	10040	18.8103	0.665033	0.0383084	1.80235
GOTERM_BP_FAT	GO:0001819~positive regulation of cytokine production	5	6.41026	0.00129917	204924_AT, 204232_AT, 221698_S_AT, 201743_AT, 220146_AT	61	80	10040	10.2869	0.70651	0.0413917	2.01797
GOTERM_BP_FAT	GO:0002768~immune response-regulating cell surface receptor signaling pathway	4	5.12821	0.0013645	209906_AT, 204924_AT, 221698_S_AT, 212588_AT	61	37	10040	17.7935	0.724068	0.042012	2.11844
GOTERM_BP_ALL	GO:0031347~regulation of defense response	6	7.69231	0.00142382	204924_AT, 204232_AT, 221698_S_AT, 220146_AT, 213733_AT, 203382_S_AT, 212884_X_AT	68	129	10391	7.10739	0.780729	0.0401825	2.24371
GOTERM_BP_ALL	GO:0002429~immune response-activating cell surface receptor signaling pathway	4	5.12821	0.001447	209906_AT, 204924_AT, 221698_S_AT, 212588_AT	68	35	10391	17.4639	0.786083	0.0397708	2.27984
GOTERM_BP_ALL	GO:0002768~immune response-regulating cell surface receptor signaling pathway	4	5.12821	0.00170211	209906_AT, 204924_AT, 221698_S_AT, 212588_AT	68	37	10391	16.5199	0.837046	0.044344	2.6767
GOTERM_BP_ALL	GO:0001819~positive regulation of cytokine production	5	6.41026	0.00172849	204924_AT, 204232_AT, 221698_S_AT, 201743_AT, 220146_AT	68	80	10391	9.55055	0.841568	0.0439426	2.71765
GOTERM_BP_FAT	GO:0007243~protein kinase cascade	8	10.2564	0.0030386	204924_AT, 210176_AT, 220146_AT, 212588_AT, 203471_S_AT, 220088_AT, 216598_S_AT, 206584_AT	61	324	10040	4.06395	0.943288	0.0787218	4.66015
GOTERM_BP_FAT	GO:0045088~regulation of innate immune response	4	5.12821	0.00344675	204924_AT, 221698_S_AT, 220146_AT, 213733_AT	61	51	10040	12.909	0.961454	0.0821134	5.27039
GOTERM_BP_FAT	GO:0007249~I-kappaB kinase/NF-kappaB cascade	4	5.12821	0.00344675	204924_AT, 210176_AT, 220146_AT, 206584_AT	61	51	10040	12.909	0.961454	0.0821134	5.27039
GOTERM_BP_FAT	GO:0042116~macrophage activation	3	3.84615	0.00350778	204924_AT, 210176_AT, 220146_AT	61	15	10040	32.918	0.963617	0.081456	5.36132
GOTERM_BP_FAT	GO:0002221~pattern recognition receptor signaling pathway	3	3.84615	0.00399353	204924_AT, 221698_S_AT, 220146_AT	61	16	10040	30.8607	0.977027	0.0859261	6.08217
GOTERM_BP_ALL	GO:0042116~macrophage activation	3	3.84615	0.00407381	204924_AT, 210176_AT, 220146_AT	68	15	10391	30.5618	0.987061	0.0883502	6.29458
GOTERM_BP_ALL	GO:0007249~I-kappaB kinase/NF-kappaB cascade	4	5.12821	0.00427826	204924_AT, 210176_AT, 220146_AT, 206584_AT	68	51	10391	11.985	0.989602	0.090743	6.60047
GOTERM_BP_ALL	GO:0045088~regulation of innate immune response	4	5.12821	0.00427826	204924_AT, 221698_S_AT, 220146_AT, 213733_AT	68	51	10391	11.985	0.989602	0.090743	6.60047
GOTERM_BP_ALL	GO:0002221~pattern recognition receptor signaling pathway	3	3.84615	0.00463648	204924_AT, 221698_S_AT, 220146_AT	68	16	10391	28.6517	0.992912	0.0924856	7.13419
GOTERM_BP_ALL	GO:0007243~protein kinase cascade	8	10.2564	0.00469845	204924_AT, 210176_AT, 220146_AT, 212588_AT, 203471_S_AT, 220088_AT, 216598_S_AT, 206584_AT	68	324	10391	3.77306	0.993367	0.091949	7.22624
GOTERM_BP_FAT	GO:0002218~activation of innate immune response	3	3.84615	0.00505283	204924_AT, 221698_S_AT, 220146_AT	61	18	10040	27.4317	0.991578	0.10288	7.63637
GOTERM_BP_FAT	GO:0002275~myeloid cell activation during immune response	3	3.84615	0.00505283	204924_AT, 220146_AT, 213733_AT	61	18	10040	27.4317	0.991578	0.10288	7.63637
GOTERM_BP_FAT	GO:0002758~innate immune response-activating signal transduction	3	3.84615	0.00505283	204924_AT, 221698_S_AT, 220146_AT	61	18	10040	27.4317	0.991578	0.10288	7.63637
GOTERM_BP_ALL	GO:0080134~regulation of response to stress	7	8.97436	0.00535123	204924_AT, 204232_AT, 221698_S_AT, 220146_AT, 213733_AT, 203471_S_AT, 203382_S_AT, 212884_X_AT	68	250	10391	4.27865	0.996702	0.0970086	8.19058
GOTERM_BP_ALL	GO:0002275~myeloid cell activation during immune response	3	3.84615	0.00586263	204924_AT, 220146_AT, 213733_AT	68	18	10391	25.4681	0.998093	0.104041	8.93949
GOTERM_BP_ALL	GO:0002218~activation of innate immune response	3	3.84615	0.00586263	204924_AT, 221698_S_AT, 220146_AT	68	18	10391	25.4681	0.998093	0.104041	8.93949
GOTERM_BP_ALL	GO:0002758~innate immune response-activating signal transduction	3	3.84615	0.00586263	204924_AT, 221698_S_AT, 220146_AT	68	18	10391	25.4681	0.998093	0.104041	8.93949
INTERPRO	IPR000157:Toll-Interleukin receptor	3	3.84615	0.00689967	204924_AT, 210176_AT, 220146_AT	74	20	11598	23.5095	0.63356	0.0955172	7.89067
UP_SEQ_FEATURE	domain:TIR	3	3.84615	0.00723419	204924_AT, 210176_AT, 220146_AT	78	21	12551	22.9872	0.873718	0.171479	9.17747
GOTERM_BP_ALL	GO:0051239~regulation of multicellular organismal process	13	16.6667	0.00757642	201858_S_AT, 204924_AT, 204787_AT, 201743_AT, 203471_S_AT, 216598_S_AT, 212884_X_AT, 210895_S_AT, 221698_S_AT, 204232_AT, 210176_AT, 220146_AT, 212588_AT, 201859_AT, 203382_S_AT	68	851	10391	2.33433	0.999696	0.128275	11.4077
GOTERM_BP_FAT	GO:0031349~positive regulation of defense response	4	5.12821	0.00803799	204924_AT, 204232_AT, 221698_S_AT, 220146_AT	61	69	10040	9.54146	0.999505	0.149495	11.8876
BIOCARTA	h_tollPathway:Toll-Like Receptor Pathway	4	5.12821	0.00832401	204924_AT, 201743_AT, 220146_AT, 206584_AT	19	33	1358	8.66348	0.234697	0.234697	6.98361
GOTERM_BP_ALL	GO:0031349~positive regulation of defense response	4	5.12821	0.00991425	204924_AT, 204232_AT, 221698_S_AT, 220146_AT	68	69	10391	8.85848	0.999975	0.159667	14.6737
GOTERM_BP_FAT	GO:0051240~positive regulation of multicellular organismal process	6	7.69231	0.00992058	204924_AT, 204232_AT, 221698_S_AT, 201743_AT, 220146_AT, 216598_S_AT	61	220	10040	4.48882	0.999917	0.168355	14.4737
SMART	SM00255:TIR	3	3.84615	0.00997457	204924_AT, 210176_AT, 220146_AT	51	20	6538	19.2294	0.323594	0.0931157	8.71317
GOTERM_BP_ALL	GO:0051240~positive regulation of multicellular organismal process	6	7.69231	0.013562	204924_AT, 204232_AT, 221698_S_AT, 201743_AT, 220146_AT, 216598_S_AT	68	220	10391	4.16751	1	0.197753	19.545
UP_SEQ_FEATURE	repeat:LRR 8	4	5.12821	0.0143591	204924_AT, 201743_AT, 210176_AT, 220146_AT	78	83	12551	7.75471	0.983788	0.255043	17.4494
GOTERM_BP_FAT	GO:0032675~regulation of interleukin-6 production	3	3.84615	0.0146119	204924_AT, 210176_AT, 220146_AT	61	31	10040	15.9281	0.999999	0.216136	20.6123
GOTERM_BP_FAT	GO:0002263~cell activation during immune response	3	3.84615	0.0164655	204924_AT, 220146_AT, 213733_AT	61	33	10040	14.9627	1	0.23307	22.9221
GOTERM_BP_FAT	GO:0002366~leukocyte activation during immune response	3	3.84615	0.0164655	204924_AT, 220146_AT, 213733_AT	61	33	10040	14.9627	1	0.23307	22.9221
GOTERM_BP_ALL	GO:0032675~regulation of interleukin-6 production	3	3.84615	0.0168847	204924_AT, 210176_AT, 220146_AT	68	31	10391	14.788	1	0.222666	23.7544
GOTERM_BP_ALL	GO:0002366~leukocyte activation during immune response	3	3.84615	0.0190149	204924_AT, 220146_AT, 213733_AT	68	33	10391	13.8917	1	0.241411	26.3434
GOTERM_BP_ALL	GO:0002263~cell activation during immune response	3	3.84615	0.0190149	204924_AT, 220146_AT, 213733_AT	68	33	10391	13.8917	1	0.241411	26.3434
UP_SEQ_FEATURE	repeat:LRR 7	4	5.12821	0.0234748	204924_AT, 201743_AT, 210176_AT, 220146_AT	78	100	12551	6.43641	0.998852	0.363226	27.0175
GOTERM_BP_FAT	GO:0045089~positive regulation of innate immune response	3	3.84615	0.0271092	204924_AT, 221698_S_AT, 220146_AT	61	43	10040	11.483	1	0.309433	35.0129
GOTERM_BP_ALL	GO:0045089~positive regulation of innate immune response	3	3.84615	0.0312099	204924_AT, 221698_S_AT, 220146_AT	68	43	10391	10.6611	1	0.324738	39.6487
UP_SEQ_FEATURE	repeat:LRR 6	4	5.12821	0.0358542	204924_AT, 201743_AT, 210176_AT, 220146_AT	78	118	12551	5.45458	0.99997	0.478154	38.375
INTERPRO	IPR000483:Cysteine-rich flanking region, C-terminal	3	3.84615	0.0379947	204924_AT, 210176_AT, 220146_AT	74	49	11598	9.5957	0.996363	0.399866	36.8622
INTERPRO	IPR001611:Leucine-rich repeat	4	5.12821	0.0406524	204924_AT, 201743_AT, 210176_AT, 220146_AT	74	121	11598	5.18115	0.997565	0.394366	38.9021
UP_SEQ_FEATURE	repeat:LRR 5	4	5.12821	0.0422456	204924_AT, 201743_AT, 210176_AT, 220146_AT	78	126	12551	5.10826	0.999995	0.515011	43.5766
SMART	SM00082:LRRCT	3	3.84615	0.0536731	204924_AT, 210176_AT, 220146_AT	51	49	6538	7.84874	0.883693	0.349689	39.4492
UP_SEQ_FEATURE	repeat:LRR 4	4	5.12821	0.0537649	204924_AT, 201743_AT, 210176_AT, 220146_AT	78	139	12551	4.63051	1	0.563498	51.9399
UP_SEQ_FEATURE	repeat:LRR 11	3	3.84615	0.0538859	204924_AT, 201743_AT, 220146_AT	78	61	12551	7.91362	1	0.545854	52.0213
GOTERM_BP_ALL	GO:0048518~positive regulation of biological process	18	23.0769	0.0624814	209906_AT, 214770_AT, 204924_AT, 201743_AT, 204787_AT, 202957_AT, 203471_S_AT, 216598_S_AT, 212884_X_AT, 210895_S_AT, 202953_AT, 221698_S_AT, 204232_AT, 210176_AT, 213733_AT, 220146_AT, 212588_AT, 218232_AT, 203382_S_AT	68	1804	10391	1.5247	1	0.480248	64.212
UP_SEQ_FEATURE	repeat:LRR 10	3	3.84615	0.0703908	204924_AT, 201743_AT, 220146_AT	78	71	12551	6.79902	1	0.595237	62.0062
UP_SEQ_FEATURE	repeat:LRR 3	4	5.12821	0.0719272	204924_AT, 201743_AT, 210176_AT, 220146_AT	78	157	12551	4.09962	1	0.587867	62.8304
UP_SEQ_FEATURE	repeat:LRR 9	3	3.84615	0.082796	204924_AT, 201743_AT, 220146_AT	78	78	12551	6.18886	1	0.626654	68.2052
UP_SEQ_FEATURE	repeat:LRR 1	4	5.12821	0.0830611	204924_AT, 201743_AT, 210176_AT, 220146_AT	78	167	12551	3.85414	1	0.613462	68.3268
UP_SEQ_FEATURE	repeat:LRR 2	4	5.12821	0.0830611	204924_AT, 201743_AT, 210176_AT, 220146_AT	78	167	12551	3.85414	1	0.613462	68.3268
SP_PIR_KEYWORDS	leucine-rich repeat	4	5.12821	0.0861923	204924_AT, 201743_AT, 210176_AT, 220146_AT	78	170	12573	3.79276	0.999999	0.417724	66.1646
GOTERM_BP_ALL	GO:0010556~regulation of macromolecule biosynthetic process	7	8.97436	0.995759	210895_S_AT, 204924_AT, 210176_AT, 220146_AT, 202957_AT, 204959_AT, 206715_AT	68	2076	10391	0.515251	1	1	100
Annotation Cluster 10	Enrichment Score: 2.9643557733936285
Category	Term	Count	%	PValue	Genes	List Total	Pop Hits	Pop Total	Fold Enrichment	Bonferroni	Benjamini	FDR
SP_PIR_KEYWORDS	inflammatory response	10	12.8205	1.57405e-10	204924_AT, 221698_S_AT, 201743_AT, 210176_AT, 205859_AT, 220146_AT, 203645_S_AT, 215049_X_AT, 216598_S_AT, 204103_AT, 206584_AT	78	64	12573	25.1863	2.45552e-08	2.72836e-09	1.89243e-07
GOTERM_BP_ALL	GO:0051707~response to other organism	10	12.8205	1.81263e-05	204924_AT, 221698_S_AT, 201743_AT, 220146_AT, 213733_AT, 212588_AT, 208018_S_AT, 216598_S_AT, 204103_AT, 206584_AT	68	235	10391	6.5025	0.0191195	0.00101552	0.0288649
GOTERM_MF_FAT	GO:0008329~pattern recognition receptor activity	4	5.12821	3.07638e-05	204924_AT, 221698_S_AT, 201743_AT, 206584_AT	52	12	9524	61.0513	0.00604224	0.00121138	0.038457
GOTERM_MF_ALL	GO:0008329~pattern recognition receptor activity	4	5.12821	5.37429e-05	204924_AT, 221698_S_AT, 201743_AT, 206584_AT	71	12	10886	51.108	0.0124974	0.00157079	0.0690683
GOTERM_MF_FAT	GO:0030247~polysaccharide binding	7	8.97436	7.42717e-05	204924_AT, 221698_S_AT, 201743_AT, 212588_AT, 201141_AT, 203382_S_AT, 216598_S_AT, 212884_X_AT	52	134	9524	9.56774	0.0145255	0.00243571	0.0928218
GOTERM_MF_FAT	GO:0001871~pattern binding	7	8.97436	7.42717e-05	204924_AT, 221698_S_AT, 201743_AT, 212588_AT, 201141_AT, 203382_S_AT, 216598_S_AT, 212884_X_AT	52	134	9524	9.56774	0.0145255	0.00243571	0.0928218
KEGG_PATHWAY	hsa04620:Toll-like receptor signaling pathway	7	8.97436	0.000122216	210895_S_AT, 204924_AT, 201743_AT, 210176_AT, 220146_AT, 204103_AT, 206584_AT	36	97	4203	8.42526	0.00487702	0.00162832	0.111761
GOTERM_BP_ALL	GO:0009607~response to biotic stimulus	10	12.8205	0.000163304	204924_AT, 221698_S_AT, 201743_AT, 220146_AT, 213733_AT, 212588_AT, 208018_S_AT, 216598_S_AT, 204103_AT, 206584_AT	68	312	10391	4.89772	0.159647	0.00619265	0.25977
GOTERM_MF_ALL	GO:0030247~polysaccharide binding	7	8.97436	0.000213767	204924_AT, 221698_S_AT, 201743_AT, 212588_AT, 201141_AT, 203382_S_AT, 216598_S_AT, 212884_X_AT	71	134	10886	8.00946	0.048796	0.0055431	0.274464
GOTERM_MF_ALL	GO:0001871~pattern binding	7	8.97436	0.000213767	204924_AT, 221698_S_AT, 201743_AT, 212588_AT, 201141_AT, 203382_S_AT, 216598_S_AT, 212884_X_AT	71	134	10886	8.00946	0.048796	0.0055431	0.274464
GOTERM_BP_ALL	GO:0051704~multi-organism process	13	16.6667	0.000446518	204924_AT, 201743_AT, 208018_S_AT, 216598_S_AT, 204103_AT, 206584_AT, 210895_S_AT, 221698_S_AT, 210889_S_AT, 213733_AT, 220146_AT, 222218_S_AT, 212588_AT	68	608	10391	3.26729	0.378518	0.0143102	0.708782
GOTERM_MF_FAT	GO:0005539~glycosaminoglycan binding	6	7.69231	0.000465949	204924_AT, 201743_AT, 212588_AT, 201141_AT, 203382_S_AT, 216598_S_AT, 212884_X_AT	52	122	9524	9.00757	0.0877246	0.0130306	0.581015
GOTERM_MF_ALL	GO:0005539~glycosaminoglycan binding	6	7.69231	0.00110201	204924_AT, 201743_AT, 212588_AT, 201141_AT, 203382_S_AT, 216598_S_AT, 212884_X_AT	71	122	10886	7.54052	0.227414	0.0254711	1.40749
GOTERM_MF_FAT	GO:0001530~lipopolysaccharide binding	3	3.84615	0.00149933	204924_AT, 201743_AT, 206584_AT	52	11	9524	49.951	0.255907	0.0362744	1.85852
GOTERM_BP_FAT	GO:0009617~response to bacterium	6	7.69231	0.00190713	204924_AT, 201743_AT, 213733_AT, 208018_S_AT, 216598_S_AT, 206584_AT	61	149	10040	6.62779	0.834724	0.0547013	2.94916
GOTERM_MF_ALL	GO:0001530~lipopolysaccharide binding	3	3.84615	0.00215938	204924_AT, 201743_AT, 206584_AT	71	11	10886	41.8156	0.397002	0.0449442	2.74077
GOTERM_BP_ALL	GO:0009617~response to bacterium	6	7.69231	0.0026802	204924_AT, 201743_AT, 213733_AT, 208018_S_AT, 216598_S_AT, 206584_AT	68	149	10391	6.15338	0.942631	0.0628952	4.18429
BIOCARTA	h_tollPathway:Toll-Like Receptor Pathway	4	5.12821	0.00832401	204924_AT, 201743_AT, 220146_AT, 206584_AT	19	33	1358	8.66348	0.234697	0.234697	6.98361
GOTERM_BP_FAT	GO:0051240~positive regulation of multicellular organismal process	6	7.69231	0.00992058	204924_AT, 204232_AT, 221698_S_AT, 201743_AT, 220146_AT, 216598_S_AT	61	220	10040	4.48882	0.999917	0.168355	14.4737
GOTERM_BP_ALL	GO:0051240~positive regulation of multicellular organismal process	6	7.69231	0.013562	204924_AT, 204232_AT, 221698_S_AT, 201743_AT, 220146_AT, 216598_S_AT	68	220	10391	4.16751	1	0.197753	19.545
GOTERM_BP_FAT	GO:0002237~response to molecule of bacterial origin	4	5.12821	0.0137254	204924_AT, 201743_AT, 216598_S_AT, 206584_AT	61	84	10040	7.83763	0.999998	0.20763	19.4849
GOTERM_BP_ALL	GO:0002237~response to molecule of bacterial origin	4	5.12821	0.0168413	204924_AT, 201743_AT, 216598_S_AT, 206584_AT	68	84	10391	7.27661	1	0.224906	23.7007
GOTERM_BP_FAT	GO:0042742~defense response to bacterium	3	3.84615	0.0654827	204924_AT, 213733_AT, 208018_S_AT	61	70	10040	7.05386	1	0.489447	65.4247
GOTERM_BP_FAT	GO:0032496~response to lipopolysaccharide	3	3.84615	0.0738487	201743_AT, 216598_S_AT, 206584_AT	61	75	10040	6.58361	1	0.518455	69.9722
GOTERM_BP_ALL	GO:0042742~defense response to bacterium	3	3.84615	0.074774	204924_AT, 213733_AT, 208018_S_AT	68	70	10391	6.54895	1	0.51618	70.9968
GOTERM_BP_ALL	GO:0032496~response to lipopolysaccharide	3	3.84615	0.0842016	201743_AT, 216598_S_AT, 206584_AT	68	75	10391	6.11235	1	0.544881	75.362
GOTERM_BP_FAT	GO:0010033~response to organic substance	8	10.2564	0.101962	202953_AT, 204924_AT, 221698_S_AT, 201743_AT, 202957_AT, 203382_S_AT, 216598_S_AT, 212884_X_AT, 206584_AT	61	668	10040	1.97114	1	0.622853	81.482
GOTERM_BP_ALL	GO:0010033~response to organic substance	8	10.2564	0.13756	202953_AT, 204924_AT, 221698_S_AT, 201743_AT, 202957_AT, 203382_S_AT, 216598_S_AT, 212884_X_AT, 206584_AT	68	668	10391	1.83005	1	0.708093	90.5292
Annotation Cluster 11	Enrichment Score: 2.6493450275492845
Category	Term	Count	%	PValue	Genes	List Total	Pop Hits	Pop Total	Fold Enrichment	Bonferroni	Benjamini	FDR
GOTERM_BP_FAT	GO:0006909~phagocytosis	5	6.41026	0.000119497	204232_AT, 221698_S_AT, 201743_AT, 208018_S_AT, 216950_S_AT	61	43	10040	19.1384	0.106575	0.00591364	0.187226
GOTERM_BP_FAT	GO:0006897~endocytosis	8	10.2564	0.000156208	214770_AT, 204232_AT, 221698_S_AT, 201743_AT, 204438_AT, 208018_S_AT, 203382_S_AT, 216950_S_AT, 212884_X_AT	61	196	10040	6.71797	0.136979	0.00733874	0.244678
GOTERM_BP_FAT	GO:0010324~membrane invagination	8	10.2564	0.000156208	214770_AT, 204232_AT, 221698_S_AT, 201743_AT, 204438_AT, 208018_S_AT, 203382_S_AT, 216950_S_AT, 212884_X_AT	61	196	10040	6.71797	0.136979	0.00733874	0.244678
GOTERM_BP_ALL	GO:0006909~phagocytosis	5	6.41026	0.000161249	204232_AT, 221698_S_AT, 201743_AT, 208018_S_AT, 216950_S_AT	68	43	10391	17.7685	0.157806	0.00634072	0.256505
GOTERM_BP_ALL	GO:0010324~membrane invagination	8	10.2564	0.000254896	214770_AT, 204232_AT, 221698_S_AT, 201743_AT, 204438_AT, 208018_S_AT, 203382_S_AT, 216950_S_AT, 212884_X_AT	68	196	10391	6.23709	0.237764	0.00900915	0.40519
GOTERM_BP_ALL	GO:0006897~endocytosis	8	10.2564	0.000254896	214770_AT, 204232_AT, 221698_S_AT, 201743_AT, 204438_AT, 208018_S_AT, 203382_S_AT, 216950_S_AT, 212884_X_AT	68	196	10391	6.23709	0.237764	0.00900915	0.40519
GOTERM_BP_FAT	GO:0016044~membrane organization	9	11.5385	0.000910063	214770_AT, 204232_AT, 221698_S_AT, 201743_AT, 213160_AT, 204438_AT, 208018_S_AT, 203382_S_AT, 216950_S_AT, 212884_X_AT	61	342	10040	4.33132	0.576236	0.032483	1.41762
GOTERM_BP_ALL	GO:0016044~membrane organization	9	11.5385	0.00152181	214770_AT, 204232_AT, 221698_S_AT, 201743_AT, 213160_AT, 204438_AT, 208018_S_AT, 203382_S_AT, 216950_S_AT, 212884_X_AT	68	342	10391	4.02128	0.80249	0.0407359	2.39638
GOTERM_BP_FAT	GO:0006911~phagocytosis, engulfment	3	3.84615	0.0015325	204232_AT, 221698_S_AT, 216950_S_AT	61	10	10040	49.377	0.764551	0.045582	2.37635
GOTERM_BP_ALL	GO:0006911~phagocytosis, engulfment	3	3.84615	0.00178262	204232_AT, 221698_S_AT, 216950_S_AT	68	10	10391	45.8426	0.850459	0.0432282	2.80163
GOTERM_BP_FAT	GO:0016192~vesicle-mediated transport	10	12.8205	0.00253916	214770_AT, 204232_AT, 221698_S_AT, 201743_AT, 213733_AT, 203471_S_AT, 204438_AT, 208018_S_AT, 203382_S_AT, 216950_S_AT, 212884_X_AT	61	496	10040	3.31835	0.909053	0.0680853	3.90843
GOTERM_BP_ALL	GO:0016192~vesicle-mediated transport	10	12.8205	0.00433599	214770_AT, 204232_AT, 221698_S_AT, 201743_AT, 213733_AT, 203471_S_AT, 204438_AT, 208018_S_AT, 203382_S_AT, 216950_S_AT, 212884_X_AT	68	496	10391	3.08082	0.990224	0.0901234	6.68668
GOTERM_BP_ALL	GO:0051179~localization	24	30.7692	0.0245178	201858_S_AT, 204924_AT, 203923_S_AT, 204438_AT, 208018_S_AT, 216598_S_AT, 204588_S_AT, 212884_X_AT, 201720_S_AT, 203473_AT, 221698_S_AT, 213733_AT, 212588_AT, 201859_AT, 209879_AT, 205269_AT, 203382_S_AT, 219282_S_AT, 214770_AT, 201743_AT, 205270_S_AT, 203471_S_AT, 205885_S_AT, 216950_S_AT, 204232_AT, 201721_S_AT, 213160_AT, 213416_AT, 202803_S_AT	68	2405	10391	1.52491	1	0.287471	32.6555
GOTERM_BP_ALL	GO:0006810~transport	18	23.0769	0.174653	214770_AT, 204924_AT, 205270_S_AT, 201743_AT, 203471_S_AT, 203923_S_AT, 204438_AT, 216950_S_AT, 208018_S_AT, 204588_S_AT, 212884_X_AT, 201720_S_AT, 221698_S_AT, 204232_AT, 203473_AT, 201721_S_AT, 213733_AT, 212588_AT, 205269_AT, 203382_S_AT, 219282_S_AT	68	2087	10391	1.31795	1	0.772672	95.2977
GOTERM_BP_ALL	GO:0051234~establishment of localization	18	23.0769	0.186933	214770_AT, 204924_AT, 205270_S_AT, 201743_AT, 203471_S_AT, 203923_S_AT, 204438_AT, 216950_S_AT, 208018_S_AT, 204588_S_AT, 212884_X_AT, 201720_S_AT, 221698_S_AT, 204232_AT, 203473_AT, 201721_S_AT, 213733_AT, 212588_AT, 205269_AT, 203382_S_AT, 219282_S_AT	68	2110	10391	1.30358	1	0.790507	96.2964
GOTERM_BP_ALL	GO:0016043~cellular component organization	16	20.5128	0.40038	214770_AT, 201858_S_AT, 201743_AT, 214181_X_AT, 215051_X_AT, 203471_S_AT, 211582_X_AT, 204438_AT, 216950_S_AT, 208018_S_AT, 204103_AT, 212884_X_AT, 204588_S_AT, 213095_X_AT, 209901_X_AT, 221698_S_AT, 204232_AT, 214574_X_AT, 213160_AT, 201859_AT, 203382_S_AT, 210629_X_AT, 204174_AT	68	2134	10391	1.14571	1	0.960926	99.971
Annotation Cluster 12	Enrichment Score: 2.4020597925214004
Category	Term	Count	%	PValue	Genes	List Total	Pop Hits	Pop Total	Fold Enrichment	Bonferroni	Benjamini	FDR
GOTERM_MF_FAT	GO:0030246~carbohydrate binding	11	14.1026	1.99073e-06	209732_AT, 219947_AT, 204924_AT, 221698_S_AT, 201743_AT, 212588_AT, 209879_AT, 201141_AT, 204438_AT, 203382_S_AT, 216598_S_AT, 212884_X_AT	52	283	9524	7.11905	0.000392097	0.000130716	0.00248896
GOTERM_MF_ALL	GO:0030246~carbohydrate binding	11	14.1026	1.20321e-05	209732_AT, 219947_AT, 204924_AT, 221698_S_AT, 201743_AT, 212588_AT, 209879_AT, 201141_AT, 204438_AT, 203382_S_AT, 216598_S_AT, 212884_X_AT	71	283	10886	5.95959	0.00281156	0.000469143	0.0154669
SP_PIR_KEYWORDS	Lectin	5	6.41026	0.0047486	209732_AT, 219947_AT, 221698_S_AT, 209879_AT, 204438_AT	78	111	12573	7.26091	0.524099	0.0404132	5.562
INTERPRO	IPR018378:C-type lectin, conserved site	4	5.12821	0.0052224	209732_AT, 219947_AT, 221698_S_AT, 204438_AT	74	56	11598	11.195	0.531975	0.102787	6.02681
INTERPRO	IPR001304:C-type lectin	4	5.12821	0.0054879	209732_AT, 219947_AT, 221698_S_AT, 204438_AT	74	57	11598	10.9986	0.549743	0.0949292	6.32413
INTERPRO	IPR002353:Type II antifreeze protein	3	3.84615	0.00560135	219947_AT, 221698_S_AT, 204438_AT	74	18	11598	26.1216	0.55713	0.0865235	6.45091
GOTERM_MF_FAT	GO:0005529~sugar binding	5	6.41026	0.00757942	209732_AT, 219947_AT, 221698_S_AT, 209879_AT, 204438_AT	52	146	9524	6.27239	0.776609	0.153409	9.07417
SMART	SM00034:CLECT	4	5.12821	0.0092161	209732_AT, 219947_AT, 221698_S_AT, 204438_AT	51	57	6538	8.99622	0.303087	0.113403	8.0752
GOTERM_MF_ALL	GO:0005529~sugar binding	5	6.41026	0.0143722	209732_AT, 219947_AT, 221698_S_AT, 209879_AT, 204438_AT	71	146	10886	5.25082	0.966207	0.229393	16.9814
UP_SEQ_FEATURE	domain:C-type lectin	3	3.84615	0.0433008	209732_AT, 219947_AT, 221698_S_AT	78	54	12551	8.93946	0.999997	0.503853	44.3953
INTERPRO	IPR016186:C-type lectin-like	3	3.84615	0.0664895	219947_AT, 221698_S_AT, 204438_AT	74	67	11598	7.01775	0.999954	0.509634	55.8158
SP_PIR_KEYWORDS	Signal-anchor	4	5.12821	0.283687	209732_AT, 219947_AT, 214770_AT, 221698_S_AT	78	303	12573	2.12795	1	0.793448	98.1889
Annotation Cluster 13	Enrichment Score: 2.36352947842534
Category	Term	Count	%	PValue	Genes	List Total	Pop Hits	Pop Total	Fold Enrichment	Bonferroni	Benjamini	FDR
GOTERM_BP_FAT	GO:0002253~activation of immune response	8	10.2564	6.01251e-07	209906_AT, 202953_AT, 204924_AT, 221698_S_AT, 204787_AT, 220146_AT, 212588_AT, 218232_AT	61	84	10040	15.6753	0.000566819	9.44921e-05	0.000942847
GOTERM_BP_ALL	GO:0002253~activation of immune response	8	10.2564	1.02937e-06	209906_AT, 202953_AT, 204924_AT, 221698_S_AT, 204787_AT, 220146_AT, 212588_AT, 218232_AT	68	84	10391	14.5532	0.00109568	9.96569e-05	0.00163942
SP_PIR_KEYWORDS	innate immunity	7	8.97436	3.21203e-06	202953_AT, 204924_AT, 221698_S_AT, 210176_AT, 204787_AT, 218232_AT, 216950_S_AT	78	67	12573	16.841	0.000500952	3.85437e-05	0.00386164
GOTERM_BP_FAT	GO:0002252~immune effector process	7	8.97436	8.72342e-05	202953_AT, 204232_AT, 204787_AT, 220146_AT, 213733_AT, 212588_AT, 218232_AT	61	123	10040	9.36692	0.0789725	0.00512839	0.136709
GOTERM_BP_ALL	GO:0002252~immune effector process	7	8.97436	0.000134703	202953_AT, 204232_AT, 204787_AT, 220146_AT, 213733_AT, 212588_AT, 218232_AT	68	123	10391	8.69644	0.133652	0.0057223	0.214319
GOTERM_BP_FAT	GO:0006959~humoral immune response	5	6.41026	0.000970667	202953_AT, 204787_AT, 205859_AT, 218232_AT, 216598_S_AT	61	74	10040	11.121	0.599797	0.0333491	1.51135
GOTERM_BP_ALL	GO:0006959~humoral immune response	5	6.41026	0.00129438	202953_AT, 204787_AT, 205859_AT, 218232_AT, 216598_S_AT	68	74	10391	10.3249	0.748271	0.037592	2.04169
GOTERM_BP_FAT	GO:0051605~protein maturation by peptide bond cleavage	4	5.12821	0.0104723	202953_AT, 201858_S_AT, 204787_AT, 218232_AT, 201859_AT	61	76	10040	8.66264	0.999951	0.170813	15.218
GOTERM_BP_ALL	GO:0051605~protein maturation by peptide bond cleavage	4	5.12821	0.0128853	202953_AT, 201858_S_AT, 204787_AT, 218232_AT, 201859_AT	68	76	10391	8.04257	0.999999	0.191434	18.6616
GOTERM_BP_FAT	GO:0002526~acute inflammatory response	4	5.12821	0.0160195	202953_AT, 204787_AT, 203645_S_AT, 218232_AT, 215049_X_AT	61	89	10040	7.39731	1	0.230922	22.3721
GOTERM_BP_ALL	GO:0002526~acute inflammatory response	4	5.12821	0.0196222	202953_AT, 204787_AT, 203645_S_AT, 218232_AT, 215049_X_AT	68	89	10391	6.86781	1	0.245278	27.0664
GOTERM_BP_FAT	GO:0006956~complement activation	3	3.84615	0.0204551	202953_AT, 204787_AT, 218232_AT	61	37	10040	13.3451	1	0.269731	27.6817
GOTERM_BP_FAT	GO:0002541~activation of plasma proteins involved in acute inflammatory response	3	3.84615	0.0215096	202953_AT, 204787_AT, 218232_AT	61	38	10040	12.994	1	0.277815	28.8929
GOTERM_BP_FAT	GO:0016485~protein processing	4	5.12821	0.0223575	202953_AT, 201858_S_AT, 204787_AT, 218232_AT, 201859_AT	61	101	10040	6.51842	1	0.279663	29.853
GOTERM_BP_ALL	GO:0006956~complement activation	3	3.84615	0.0235929	202953_AT, 204787_AT, 218232_AT	68	37	10391	12.3899	1	0.281241	31.6314
GOTERM_BP_ALL	GO:0002541~activation of plasma proteins involved in acute inflammatory response	3	3.84615	0.0248014	202953_AT, 204787_AT, 218232_AT	68	38	10391	12.0639	1	0.287207	32.9667
GOTERM_BP_ALL	GO:0016485~protein processing	4	5.12821	0.0272731	202953_AT, 201858_S_AT, 204787_AT, 218232_AT, 201859_AT	68	101	10391	6.05183	1	0.301722	35.622
GOTERM_BP_FAT	GO:0051604~protein maturation	4	5.12821	0.0278874	202953_AT, 201858_S_AT, 204787_AT, 218232_AT, 201859_AT	61	110	10040	5.9851	1	0.309568	35.8233
GOTERM_BP_ALL	GO:0051604~protein maturation	4	5.12821	0.0339148	202953_AT, 201858_S_AT, 204787_AT, 218232_AT, 201859_AT	68	110	10391	5.55668	1	0.338255	42.2771
GOTERM_BP_FAT	GO:0006508~proteolysis	5	6.41026	0.711169	219574_AT, 202953_AT, 201858_S_AT, 204787_AT, 218232_AT, 201859_AT	61	796	10040	1.03386	1	0.999022	100
GOTERM_BP_ALL	GO:0006508~proteolysis	5	6.41026	0.765239	219574_AT, 202953_AT, 201858_S_AT, 204787_AT, 218232_AT, 201859_AT	68	796	10391	0.959854	1	0.999211	100
GOTERM_BP_ALL	GO:0010467~gene expression	6	7.69231	0.999542	202953_AT, 201858_S_AT, 204787_AT, 218232_AT, 201859_AT, 204959_AT, 206715_AT	68	2242	10391	0.408944	1	1	100
Annotation Cluster 14	Enrichment Score: 2.0983061709648836
Category	Term	Count	%	PValue	Genes	List Total	Pop Hits	Pop Total	Fold Enrichment	Bonferroni	Benjamini	FDR
GOTERM_BP_FAT	GO:0022610~biological adhesion	12	15.3846	0.000600972	209933_S_AT, 205885_S_AT, 203471_S_AT, 201141_AT, 216598_S_AT, 204103_AT, 219947_AT, 221698_S_AT, 212588_AT, 213416_AT, 209879_AT, 202803_S_AT, 205098_AT	61	585	10040	3.37621	0.432711	0.0224203	0.938268
GOTERM_BP_FAT	GO:0007155~cell adhesion	12	15.3846	0.000600972	209933_S_AT, 205885_S_AT, 203471_S_AT, 201141_AT, 216598_S_AT, 204103_AT, 219947_AT, 221698_S_AT, 212588_AT, 213416_AT, 209879_AT, 202803_S_AT, 205098_AT	61	585	10040	3.37621	0.432711	0.0224203	0.938268
GOTERM_BP_ALL	GO:0022610~biological adhesion	12	15.3846	0.00118205	209933_S_AT, 205885_S_AT, 203471_S_AT, 201141_AT, 216598_S_AT, 204103_AT, 219947_AT, 221698_S_AT, 212588_AT, 213416_AT, 209879_AT, 202803_S_AT, 205098_AT	68	585	10391	3.13454	0.716239	0.0353493	1.86607
GOTERM_BP_ALL	GO:0007155~cell adhesion	12	15.3846	0.00118205	209933_S_AT, 205885_S_AT, 203471_S_AT, 201141_AT, 216598_S_AT, 204103_AT, 219947_AT, 221698_S_AT, 212588_AT, 213416_AT, 209879_AT, 202803_S_AT, 205098_AT	68	585	10391	3.13454	0.716239	0.0353493	1.86607
GOTERM_BP_ALL	GO:0040011~locomotion	9	11.5385	0.00279903	209906_AT, 213160_AT, 213416_AT, 205885_S_AT, 209879_AT, 220088_AT, 202803_S_AT, 216598_S_AT, 204103_AT, 205098_AT	68	377	10391	3.64796	0.949468	0.0641842	4.36595
GOTERM_BP_FAT	GO:0016337~cell-cell adhesion	6	7.69231	0.0102908	221698_S_AT, 212588_AT, 203471_S_AT, 213416_AT, 205885_S_AT, 209879_AT, 202803_S_AT	61	222	10040	4.44838	0.999942	0.171042	14.9738
GOTERM_BP_ALL	GO:0016337~cell-cell adhesion	6	7.69231	0.0140572	221698_S_AT, 212588_AT, 203471_S_AT, 213416_AT, 205885_S_AT, 209879_AT, 202803_S_AT	68	222	10391	4.12997	1	0.20151	20.186
GOTERM_BP_FAT	GO:0007229~integrin-mediated signaling pathway	3	3.84615	0.0498308	203471_S_AT, 213416_AT, 205885_S_AT, 202803_S_AT	61	60	10040	8.22951	1	0.43282	55.1373
GOTERM_BP_ALL	GO:0007229~integrin-mediated signaling pathway	3	3.84615	0.0570723	203471_S_AT, 213416_AT, 205885_S_AT, 202803_S_AT	68	60	10391	7.64044	1	0.458592	60.7779
GOTERM_BP_FAT	GO:0006928~cell motion	6	7.69231	0.106016	213160_AT, 213416_AT, 205885_S_AT, 209879_AT, 202803_S_AT, 216598_S_AT, 204103_AT	61	421	10040	2.3457	1	0.634495	82.7506
GOTERM_BP_ALL	GO:0006928~cell motion	6	7.69231	0.134587	213160_AT, 213416_AT, 205885_S_AT, 209879_AT, 202803_S_AT, 216598_S_AT, 204103_AT	68	421	10391	2.1778	1	0.702445	89.9956
Annotation Cluster 15	Enrichment Score: 2.0460875431390844
Category	Term	Count	%	PValue	Genes	List Total	Pop Hits	Pop Total	Fold Enrichment	Bonferroni	Benjamini	FDR
GOTERM_CC_ALL	GO:0009897~external side of plasma membrane	7	8.97436	0.000519469	210895_S_AT, 204924_AT, 204232_AT, 221698_S_AT, 212588_AT, 213416_AT, 205885_S_AT, 203382_S_AT, 212884_X_AT	76	150	11082	6.80474	0.0623991	0.00713342	0.598213
GOTERM_CC_FAT	GO:0009897~external side of plasma membrane	7	8.97436	0.00109021	210895_S_AT, 204924_AT, 204232_AT, 221698_S_AT, 212588_AT, 213416_AT, 205885_S_AT, 203382_S_AT, 212884_X_AT	72	150	9077	5.88324	0.109191	0.0163822	1.21653
GOTERM_CC_ALL	GO:0009986~cell surface	8	10.2564	0.00424035	210895_S_AT, 204924_AT, 204232_AT, 221698_S_AT, 212588_AT, 203416_AT, 213416_AT, 205885_S_AT, 203382_S_AT, 212884_X_AT	76	302	11082	3.86267	0.40958	0.051328	4.78848
GOTERM_BP_ALL	GO:0051239~regulation of multicellular organismal process	13	16.6667	0.00757642	201858_S_AT, 204924_AT, 204787_AT, 201743_AT, 203471_S_AT, 216598_S_AT, 212884_X_AT, 210895_S_AT, 221698_S_AT, 204232_AT, 210176_AT, 220146_AT, 212588_AT, 201859_AT, 203382_S_AT	68	851	10391	2.33433	0.999696	0.128275	11.4077
GOTERM_CC_FAT	GO:0009986~cell surface	8	10.2564	0.00906267	210895_S_AT, 204924_AT, 204232_AT, 221698_S_AT, 212588_AT, 203416_AT, 213416_AT, 205885_S_AT, 203382_S_AT, 212884_X_AT	72	302	9077	3.33959	0.619026	0.113636	9.71114
GOTERM_BP_FAT	GO:0002822~regulation of adaptive immune response based on somatic recombination of immune receptors built from immunoglobulin superfamily domains	3	3.84615	0.0358138	210895_S_AT, 204232_AT, 212588_AT	61	50	10040	9.87541	1	0.367806	43.5558
GOTERM_BP_FAT	GO:0002819~regulation of adaptive immune response	3	3.84615	0.0371349	210895_S_AT, 204232_AT, 212588_AT	61	51	10040	9.68177	1	0.370885	44.7564
GOTERM_BP_ALL	GO:0002822~regulation of adaptive immune response based on somatic recombination of immune receptors built from immunoglobulin superfamily domains	3	3.84615	0.0411429	210895_S_AT, 204232_AT, 212588_AT	68	50	10391	9.16853	1	0.385132	48.7843
GOTERM_BP_ALL	GO:0002819~regulation of adaptive immune response	3	3.84615	0.0426475	210895_S_AT, 204232_AT, 212588_AT	68	51	10391	8.98875	1	0.389693	50.0494
Annotation Cluster 16	Enrichment Score: 1.7594238213441502
Category	Term	Count	%	PValue	Genes	List Total	Pop Hits	Pop Total	Fold Enrichment	Bonferroni	Benjamini	FDR
GOTERM_BP_FAT	GO:0042330~taxis	7	8.97436	0.000171221	209906_AT, 213160_AT, 220088_AT, 202803_S_AT, 216598_S_AT, 204103_AT, 205098_AT	61	139	10040	8.28871	0.149113	0.00731292	0.268163
GOTERM_BP_FAT	GO:0006935~chemotaxis	7	8.97436	0.000171221	209906_AT, 213160_AT, 220088_AT, 202803_S_AT, 216598_S_AT, 204103_AT, 205098_AT	61	139	10040	8.28871	0.149113	0.00731292	0.268163
GOTERM_BP_ALL	GO:0006935~chemotaxis	7	8.97436	0.000262643	209906_AT, 213160_AT, 220088_AT, 202803_S_AT, 216598_S_AT, 204103_AT, 205098_AT	68	139	10391	7.69541	0.244028	0.00898365	0.41748
GOTERM_BP_ALL	GO:0042330~taxis	7	8.97436	0.000262643	209906_AT, 213160_AT, 220088_AT, 202803_S_AT, 216598_S_AT, 204103_AT, 205098_AT	68	139	10391	7.69541	0.244028	0.00898365	0.41748
GOTERM_BP_FAT	GO:0007159~leukocyte adhesion	4	5.12821	0.000535924	212588_AT, 213416_AT, 205885_S_AT, 209879_AT, 202803_S_AT	61	27	10040	24.3837	0.396803	0.0208427	0.837112
GOTERM_BP_ALL	GO:0007159~leukocyte adhesion	4	5.12821	0.000670917	212588_AT, 213416_AT, 205885_S_AT, 209879_AT, 202803_S_AT	68	27	10391	22.6383	0.510694	0.0208031	1.0632
GOTERM_BP_ALL	GO:0040011~locomotion	9	11.5385	0.00279903	209906_AT, 213160_AT, 213416_AT, 205885_S_AT, 209879_AT, 220088_AT, 202803_S_AT, 216598_S_AT, 204103_AT, 205098_AT	68	377	10391	3.64796	0.949468	0.0641842	4.36595
GOTERM_BP_FAT	GO:0007626~locomotory behavior	7	8.97436	0.00323881	209906_AT, 213160_AT, 220088_AT, 202803_S_AT, 216598_S_AT, 204103_AT, 205098_AT	61	244	10040	4.72185	0.953073	0.0814662	4.95996
GOTERM_BP_FAT	GO:0050900~leukocyte migration	4	5.12821	0.00364235	213160_AT, 209879_AT, 202803_S_AT, 216598_S_AT	61	52	10040	12.6608	0.967968	0.0824289	5.56155
GOTERM_BP_ALL	GO:0050900~leukocyte migration	4	5.12821	0.00451946	213160_AT, 209879_AT, 202803_S_AT, 216598_S_AT	68	52	10391	11.7545	0.991966	0.0919743	6.96015
GOTERM_BP_ALL	GO:0007626~locomotory behavior	7	8.97436	0.00475917	209906_AT, 213160_AT, 220088_AT, 202803_S_AT, 216598_S_AT, 204103_AT, 205098_AT	68	244	10391	4.38386	0.993784	0.0897951	7.31633
SP_PIR_KEYWORDS	chemotaxis	4	5.12821	0.00509693	209906_AT, 220088_AT, 216598_S_AT, 204103_AT	78	57	12573	11.3117	0.549391	0.0410875	5.95862
SP_PIR_KEYWORDS	Pyrrolidone carboxylic acid	4	5.12821	0.00535152	202953_AT, 209879_AT, 202803_S_AT, 216598_S_AT	78	58	12573	11.1167	0.567027	0.0409902	6.24754
SP_PIR_KEYWORDS	inflammation	3	3.84615	0.00936418	220088_AT, 216598_S_AT, 204103_AT	78	24	12573	20.149	0.769544	0.0675038	10.695
GOTERM_BP_FAT	GO:0016337~cell-cell adhesion	6	7.69231	0.0102908	221698_S_AT, 212588_AT, 203471_S_AT, 213416_AT, 205885_S_AT, 209879_AT, 202803_S_AT	61	222	10040	4.44838	0.999942	0.171042	14.9738
GOTERM_BP_ALL	GO:0016337~cell-cell adhesion	6	7.69231	0.0140572	221698_S_AT, 212588_AT, 203471_S_AT, 213416_AT, 205885_S_AT, 209879_AT, 202803_S_AT	68	222	10391	4.12997	1	0.20151	20.186
KEGG_PATHWAY	hsa04514:Cell adhesion molecules (CAMs)	5	6.41026	0.0162468	210895_S_AT, 212588_AT, 213416_AT, 205885_S_AT, 209879_AT, 202803_S_AT	36	119	4203	4.90546	0.480666	0.122819	13.9174
GOTERM_BP_FAT	GO:0030595~leukocyte chemotaxis	3	3.84615	0.0164655	213160_AT, 202803_S_AT, 216598_S_AT	61	33	10040	14.9627	1	0.23307	22.9221
BIOCARTA	h_LairPathway:Cells and Molecules involved in local acute inflammatory response	3	3.84615	0.0178463	213416_AT, 205885_S_AT, 209879_AT, 202803_S_AT	19	16	1358	13.4013	0.437992	0.174759	14.4406
GOTERM_BP_FAT	GO:0060326~cell chemotaxis	3	3.84615	0.0184141	213160_AT, 202803_S_AT, 216598_S_AT	61	35	10040	14.1077	1	0.253311	25.2823
GOTERM_BP_ALL	GO:0030595~leukocyte chemotaxis	3	3.84615	0.0190149	213160_AT, 202803_S_AT, 216598_S_AT	68	33	10391	13.8917	1	0.241411	26.3434
GOTERM_BP_ALL	GO:0060326~cell chemotaxis	3	3.84615	0.0212519	213160_AT, 202803_S_AT, 216598_S_AT	68	35	10391	13.0979	1	0.259935	28.9735
GOTERM_BP_FAT	GO:0007610~behavior	7	8.97436	0.0390225	209906_AT, 213160_AT, 220088_AT, 202803_S_AT, 216598_S_AT, 204103_AT, 205098_AT	61	421	10040	2.73665	1	0.378197	46.4305
KEGG_PATHWAY	hsa04062:Chemokine signaling pathway	5	6.41026	0.0491785	213160_AT, 208018_S_AT, 216598_S_AT, 204103_AT, 205098_AT	36	168	4203	3.4747	0.866967	0.222868	36.9584
GOTERM_BP_ALL	GO:0007610~behavior	7	8.97436	0.0534811	209906_AT, 213160_AT, 220088_AT, 202803_S_AT, 216598_S_AT, 204103_AT, 205098_AT	68	421	10391	2.54076	1	0.439864	58.3301
GOTERM_BP_FAT	GO:0016477~cell migration	5	6.41026	0.0626857	213160_AT, 213416_AT, 205885_S_AT, 209879_AT, 202803_S_AT, 216598_S_AT	61	251	10040	3.27869	1	0.477658	63.7658
GOTERM_BP_FAT	GO:0051674~localization of cell	5	6.41026	0.0782784	213160_AT, 213416_AT, 205885_S_AT, 209879_AT, 202803_S_AT, 216598_S_AT	61	271	10040	3.03672	1	0.532824	72.1471
GOTERM_BP_FAT	GO:0048870~cell motility	5	6.41026	0.0782784	213160_AT, 213416_AT, 205885_S_AT, 209879_AT, 202803_S_AT, 216598_S_AT	61	271	10040	3.03672	1	0.532824	72.1471
GOTERM_BP_ALL	GO:0016477~cell migration	5	6.41026	0.0783637	213160_AT, 213416_AT, 205885_S_AT, 209879_AT, 202803_S_AT, 216598_S_AT	68	251	10391	3.044	1	0.527262	72.738
GOTERM_BP_ALL	GO:0048870~cell motility	5	6.41026	0.0971819	213160_AT, 213416_AT, 205885_S_AT, 209879_AT, 202803_S_AT, 216598_S_AT	68	271	10391	2.81935	1	0.587368	80.3724
GOTERM_BP_ALL	GO:0051674~localization of cell	5	6.41026	0.0971819	213160_AT, 213416_AT, 205885_S_AT, 209879_AT, 202803_S_AT, 216598_S_AT	68	271	10391	2.81935	1	0.587368	80.3724
GOTERM_BP_FAT	GO:0006928~cell motion	6	7.69231	0.106016	213160_AT, 213416_AT, 205885_S_AT, 209879_AT, 202803_S_AT, 216598_S_AT, 204103_AT	61	421	10040	2.3457	1	0.634495	82.7506
GOTERM_BP_ALL	GO:0006928~cell motion	6	7.69231	0.134587	213160_AT, 213416_AT, 205885_S_AT, 209879_AT, 202803_S_AT, 216598_S_AT, 204103_AT	68	421	10391	2.1778	1	0.702445	89.9956
GOTERM_MF_ALL	GO:0005102~receptor binding	8	10.2564	0.227326	221698_S_AT, 213160_AT, 204834_AT, 209879_AT, 201141_AT, 203382_S_AT, 216598_S_AT, 204103_AT, 212884_X_AT	71	773	10886	1.58679	1	0.965009	96.3683
KEGG_PATHWAY	hsa04060:Cytokine-cytokine receptor interaction	4	5.12821	0.313463	203104_AT, 216598_S_AT, 204103_AT, 205098_AT	36	236	4203	1.97881	1	0.714539	96.7964
SP_PIR_KEYWORDS	cell adhesion	4	5.12821	0.34254	209933_S_AT, 213416_AT, 205885_S_AT, 209879_AT, 202803_S_AT	78	338	12573	1.9076	1	0.854003	99.3539
SP_PIR_KEYWORDS	cytoskeleton	4	5.12821	0.630706	213095_X_AT, 209901_X_AT, 215051_X_AT, 213160_AT, 213416_AT, 205885_S_AT, 202803_S_AT	78	526	12573	1.2258	1	0.979453	99.9994
GOTERM_BP_ALL	GO:0051716~cellular response to stimulus	5	6.41026	0.68288	221698_S_AT, 213160_AT, 202803_S_AT, 216598_S_AT, 206715_AT	68	712	10391	1.0731	1	0.997583	100
GOTERM_BP_ALL	GO:0009653~anatomical structure morphogenesis	6	7.69231	0.813203	214574_X_AT, 214181_X_AT, 213160_AT, 213416_AT, 205885_S_AT, 211582_X_AT, 203382_S_AT, 216598_S_AT, 210629_X_AT, 204103_AT, 212884_X_AT	68	1039	10391	0.882438	1	0.999644	100
Annotation Cluster 17	Enrichment Score: 1.7180857262180536
Category	Term	Count	%	PValue	Genes	List Total	Pop Hits	Pop Total	Fold Enrichment	Bonferroni	Benjamini	FDR
GOTERM_BP_FAT	GO:0002252~immune effector process	7	8.97436	8.72342e-05	202953_AT, 204232_AT, 204787_AT, 220146_AT, 213733_AT, 212588_AT, 218232_AT	61	123	10040	9.36692	0.0789725	0.00512839	0.136709
GOTERM_BP_ALL	GO:0002252~immune effector process	7	8.97436	0.000134703	202953_AT, 204232_AT, 204787_AT, 220146_AT, 213733_AT, 212588_AT, 218232_AT	68	123	10391	8.69644	0.133652	0.0057223	0.214319
GOTERM_BP_FAT	GO:0002443~leukocyte mediated immunity	4	5.12821	0.0124457	202953_AT, 204232_AT, 213733_AT, 218232_AT	61	81	10040	8.12791	0.999993	0.193238	17.831
GOTERM_BP_ALL	GO:0002443~leukocyte mediated immunity	4	5.12821	0.015287	202953_AT, 204232_AT, 213733_AT, 218232_AT	68	81	10391	7.54611	1	0.211618	21.7568
GOTERM_BP_FAT	GO:0016064~immunoglobulin mediated immune response	3	3.84615	0.0384746	202953_AT, 204232_AT, 218232_AT	61	52	10040	9.49559	1	0.377699	45.9495
GOTERM_BP_FAT	GO:0019724~B cell mediated immunity	3	3.84615	0.0398326	202953_AT, 204232_AT, 218232_AT	61	53	10040	9.31642	1	0.377006	47.1343
GOTERM_BP_ALL	GO:0016064~immunoglobulin mediated immune response	3	3.84615	0.0441727	202953_AT, 204232_AT, 218232_AT	68	52	10391	8.81589	1	0.39738	51.3018
GOTERM_BP_ALL	GO:0019724~B cell mediated immunity	3	3.84615	0.0457179	202953_AT, 204232_AT, 218232_AT	68	53	10391	8.64956	1	0.401777	52.5406
GOTERM_BP_FAT	GO:0002449~lymphocyte mediated immunity	3	3.84615	0.059041	202953_AT, 204232_AT, 218232_AT	61	66	10040	7.48137	1	0.460474	61.4922
GOTERM_BP_ALL	GO:0002449~lymphocyte mediated immunity	3	3.84615	0.067499	202953_AT, 204232_AT, 218232_AT	68	66	10391	6.94586	1	0.488557	67.1436
GOTERM_BP_FAT	GO:0002250~adaptive immune response	3	3.84615	0.070462	202953_AT, 204232_AT, 218232_AT	61	73	10040	6.76398	1	0.504946	68.2033
GOTERM_BP_FAT	GO:0002460~adaptive immune response based on somatic recombination of immune receptors built from immunoglobulin superfamily domains	3	3.84615	0.070462	202953_AT, 204232_AT, 218232_AT	61	73	10040	6.76398	1	0.504946	68.2033
GOTERM_BP_ALL	GO:0002460~adaptive immune response based on somatic recombination of immune receptors built from immunoglobulin superfamily domains	3	3.84615	0.0803879	202953_AT, 204232_AT, 218232_AT	68	73	10391	6.27981	1	0.530628	73.6761
GOTERM_BP_ALL	GO:0002250~adaptive immune response	3	3.84615	0.0803879	202953_AT, 204232_AT, 218232_AT	68	73	10391	6.27981	1	0.530628	73.6761
Annotation Cluster 18	Enrichment Score: 1.6075394781194174
Category	Term	Count	%	PValue	Genes	List Total	Pop Hits	Pop Total	Fold Enrichment	Bonferroni	Benjamini	FDR
GOTERM_CC_ALL	GO:0043235~receptor complex	5	6.41026	0.00571326	203104_AT, 201743_AT, 213416_AT, 205885_S_AT, 202803_S_AT, 206584_AT	76	106	11082	6.8781	0.50859	0.062547	6.40214
GOTERM_CC_FAT	GO:0043235~receptor complex	5	6.41026	0.00937942	203104_AT, 201743_AT, 213416_AT, 205885_S_AT, 202803_S_AT, 206584_AT	72	106	9077	5.94667	0.631719	0.105052	10.0344
KEGG_PATHWAY	hsa04640:Hematopoietic cell lineage	4	5.12821	0.031831	203104_AT, 201743_AT, 213416_AT, 205885_S_AT, 216950_S_AT	36	84	4203	5.55952	0.725813	0.168771	25.6182
KEGG_PATHWAY	hsa04810:Regulation of actin cytoskeleton	4	5.12821	0.217737	201743_AT, 213416_AT, 205885_S_AT, 209734_AT, 202803_S_AT	36	194	4203	2.40722	0.999946	0.590558	89.4249
Annotation Cluster 19	Enrichment Score: 1.5585740688913
Category	Term	Count	%	PValue	Genes	List Total	Pop Hits	Pop Total	Fold Enrichment	Bonferroni	Benjamini	FDR
GOTERM_MF_FAT	GO:0030246~carbohydrate binding	11	14.1026	1.99073e-06	209732_AT, 219947_AT, 204924_AT, 221698_S_AT, 201743_AT, 212588_AT, 209879_AT, 201141_AT, 204438_AT, 203382_S_AT, 216598_S_AT, 212884_X_AT	52	283	9524	7.11905	0.000392097	0.000130716	0.00248896
GOTERM_MF_ALL	GO:0030246~carbohydrate binding	11	14.1026	1.20321e-05	209732_AT, 219947_AT, 204924_AT, 221698_S_AT, 201743_AT, 212588_AT, 209879_AT, 201141_AT, 204438_AT, 203382_S_AT, 216598_S_AT, 212884_X_AT	71	283	10886	5.95959	0.00281156	0.000469143	0.0154669
GOTERM_MF_FAT	GO:0030247~polysaccharide binding	7	8.97436	7.42717e-05	204924_AT, 221698_S_AT, 201743_AT, 212588_AT, 201141_AT, 203382_S_AT, 216598_S_AT, 212884_X_AT	52	134	9524	9.56774	0.0145255	0.00243571	0.0928218
GOTERM_MF_FAT	GO:0001871~pattern binding	7	8.97436	7.42717e-05	204924_AT, 221698_S_AT, 201743_AT, 212588_AT, 201141_AT, 203382_S_AT, 216598_S_AT, 212884_X_AT	52	134	9524	9.56774	0.0145255	0.00243571	0.0928218
GOTERM_MF_ALL	GO:0030247~polysaccharide binding	7	8.97436	0.000213767	204924_AT, 221698_S_AT, 201743_AT, 212588_AT, 201141_AT, 203382_S_AT, 216598_S_AT, 212884_X_AT	71	134	10886	8.00946	0.048796	0.0055431	0.274464
GOTERM_MF_ALL	GO:0001871~pattern binding	7	8.97436	0.000213767	204924_AT, 221698_S_AT, 201743_AT, 212588_AT, 201141_AT, 203382_S_AT, 216598_S_AT, 212884_X_AT	71	134	10886	8.00946	0.048796	0.0055431	0.274464
GOTERM_MF_FAT	GO:0005539~glycosaminoglycan binding	6	7.69231	0.000465949	204924_AT, 201743_AT, 212588_AT, 201141_AT, 203382_S_AT, 216598_S_AT, 212884_X_AT	52	122	9524	9.00757	0.0877246	0.0130306	0.581015
GOTERM_MF_ALL	GO:0005539~glycosaminoglycan binding	6	7.69231	0.00110201	204924_AT, 201743_AT, 212588_AT, 201141_AT, 203382_S_AT, 216598_S_AT, 212884_X_AT	71	122	10886	7.54052	0.227414	0.0254711	1.40749
GOTERM_MF_FAT	GO:0008201~heparin binding	4	5.12821	0.0130035	212588_AT, 201141_AT, 203382_S_AT, 216598_S_AT, 212884_X_AT	52	92	9524	7.96321	0.924111	0.227288	15.0959
GOTERM_MF_ALL	GO:0008201~heparin binding	4	5.12821	0.0212798	212588_AT, 201141_AT, 203382_S_AT, 216598_S_AT, 212884_X_AT	71	92	10886	6.66626	0.993482	0.285054	24.1581
GOTERM_BP_FAT	GO:0044093~positive regulation of molecular function	5	6.41026	0.391253	204924_AT, 212588_AT, 203471_S_AT, 203382_S_AT, 220088_AT, 212884_X_AT	61	530	10040	1.55274	1	0.965519	99.9583
GOTERM_BP_ALL	GO:0044093~positive regulation of molecular function	5	6.41026	0.448073	204924_AT, 212588_AT, 203471_S_AT, 203382_S_AT, 220088_AT, 212884_X_AT	68	530	10391	1.44159	1	0.974779	99.9923
GOTERM_BP_FAT	GO:0042981~regulation of apoptosis	5	6.41026	0.632765	204924_AT, 212588_AT, 203382_S_AT, 216598_S_AT, 205681_AT, 212884_X_AT	61	720	10040	1.14299	1	0.997272	100
GOTERM_BP_FAT	GO:0043067~regulation of programmed cell death	5	6.41026	0.639401	204924_AT, 212588_AT, 203382_S_AT, 216598_S_AT, 205681_AT, 212884_X_AT	61	726	10040	1.13354	1	0.997457	100
GOTERM_BP_FAT	GO:0010941~regulation of cell death	5	6.41026	0.642692	204924_AT, 212588_AT, 203382_S_AT, 216598_S_AT, 205681_AT, 212884_X_AT	61	729	10040	1.12888	1	0.997498	100
GOTERM_BP_ALL	GO:0065009~regulation of molecular function	6	7.69231	0.652234	204924_AT, 212588_AT, 203471_S_AT, 202988_S_AT, 216834_AT, 203382_S_AT, 220088_AT, 212884_X_AT	68	852	10391	1.07612	1	0.996289	100
GOTERM_BP_FAT	GO:0043065~positive regulation of apoptosis	3	3.84615	0.685758	204924_AT, 212588_AT, 203382_S_AT, 212884_X_AT	61	392	10040	1.25962	1	0.998714	100
GOTERM_BP_FAT	GO:0043068~positive regulation of programmed cell death	3	3.84615	0.688483	204924_AT, 212588_AT, 203382_S_AT, 212884_X_AT	61	394	10040	1.25322	1	0.998726	100
GOTERM_BP_FAT	GO:0010942~positive regulation of cell death	3	3.84615	0.69119	204924_AT, 212588_AT, 203382_S_AT, 212884_X_AT	61	396	10040	1.2469	1	0.998738	100
GOTERM_BP_ALL	GO:0042981~regulation of apoptosis	5	6.41026	0.69149	204924_AT, 212588_AT, 203382_S_AT, 216598_S_AT, 205681_AT, 212884_X_AT	68	720	10391	1.06117	1	0.997844	100
GOTERM_BP_ALL	GO:0043067~regulation of programmed cell death	5	6.41026	0.697841	204924_AT, 212588_AT, 203382_S_AT, 216598_S_AT, 205681_AT, 212884_X_AT	68	726	10391	1.0524	1	0.998006	100
GOTERM_BP_ALL	GO:0010941~regulation of cell death	5	6.41026	0.700982	204924_AT, 212588_AT, 203382_S_AT, 216598_S_AT, 205681_AT, 212884_X_AT	68	729	10391	1.04807	1	0.998053	100
GOTERM_BP_ALL	GO:0043065~positive regulation of apoptosis	3	3.84615	0.72521	204924_AT, 212588_AT, 203382_S_AT, 212884_X_AT	68	392	10391	1.16946	1	0.998526	100
GOTERM_BP_ALL	GO:0043068~positive regulation of programmed cell death	3	3.84615	0.727837	204924_AT, 212588_AT, 203382_S_AT, 212884_X_AT	68	394	10391	1.16352	1	0.998552	100
GOTERM_BP_ALL	GO:0010942~positive regulation of cell death	3	3.84615	0.730443	204924_AT, 212588_AT, 203382_S_AT, 212884_X_AT	68	396	10391	1.15764	1	0.998577	100
Annotation Cluster 20	Enrichment Score: 1.5465391215587436
Category	Term	Count	%	PValue	Genes	List Total	Pop Hits	Pop Total	Fold Enrichment	Bonferroni	Benjamini	FDR
UP_SEQ_FEATURE	domain:Collagen-like	3	3.84615	0.00792617	202953_AT, 214770_AT, 218232_AT	78	22	12551	21.9423	0.896477	0.172211	10.0132
INTERPRO	IPR008160:Collagen triple helix repeat	3	3.84615	0.0468412	202953_AT, 214770_AT, 218232_AT	74	55	11598	8.54889	0.999047	0.414384	43.4206
SP_PIR_KEYWORDS	collagen	3	3.84615	0.0617577	202953_AT, 214770_AT, 218232_AT	78	66	12573	7.32692	0.999952	0.328191	53.5321
Annotation Cluster 21	Enrichment Score: 1.4797426343552897
Category	Term	Count	%	PValue	Genes	List Total	Pop Hits	Pop Total	Fold Enrichment	Bonferroni	Benjamini	FDR
GOTERM_BP_FAT	GO:0042098~T cell proliferation	3	3.84615	0.00964549	210895_S_AT, 213160_AT, 212588_AT	61	25	10040	19.7508	0.999893	0.167063	14.1003
GOTERM_BP_ALL	GO:0042098~T cell proliferation	3	3.84615	0.0111667	210895_S_AT, 213160_AT, 212588_AT	68	25	10391	18.3371	0.999994	0.172902	16.3766
GOTERM_BP_FAT	GO:0046649~lymphocyte activation	5	6.41026	0.0231787	210895_S_AT, 221698_S_AT, 213160_AT, 212588_AT, 213416_AT, 205885_S_AT	61	182	10040	4.52171	1	0.284714	30.7714
GOTERM_BP_FAT	GO:0046651~lymphocyte proliferation	3	3.84615	0.0236848	210895_S_AT, 213160_AT, 212588_AT	61	40	10040	12.3443	1	0.286353	31.3317
GOTERM_BP_FAT	GO:0070661~leukocyte proliferation	3	3.84615	0.0259466	210895_S_AT, 213160_AT, 212588_AT	61	42	10040	11.7564	1	0.305504	33.7844
GOTERM_BP_FAT	GO:0032943~mononuclear cell proliferation	3	3.84615	0.0259466	210895_S_AT, 213160_AT, 212588_AT	61	42	10040	11.7564	1	0.305504	33.7844
GOTERM_BP_ALL	GO:0046651~lymphocyte proliferation	3	3.84615	0.0272927	210895_S_AT, 213160_AT, 212588_AT	68	40	10391	11.4607	1	0.298875	35.6427
GOTERM_BP_ALL	GO:0046649~lymphocyte activation	5	6.41026	0.0296941	210895_S_AT, 221698_S_AT, 213160_AT, 212588_AT, 213416_AT, 205885_S_AT	68	182	10391	4.19804	1	0.317629	38.127
GOTERM_BP_ALL	GO:0070661~leukocyte proliferation	3	3.84615	0.0298806	210895_S_AT, 213160_AT, 212588_AT	68	42	10391	10.9149	1	0.316203	38.3162
GOTERM_BP_ALL	GO:0032943~mononuclear cell proliferation	3	3.84615	0.0298806	210895_S_AT, 213160_AT, 212588_AT	68	42	10391	10.9149	1	0.316203	38.3162
GOTERM_BP_FAT	GO:0042110~T cell activation	4	5.12821	0.0312469	210895_S_AT, 221698_S_AT, 213160_AT, 212588_AT	61	115	10040	5.72488	1	0.336404	39.2144
GOTERM_BP_ALL	GO:0042110~T cell activation	4	5.12821	0.037936	210895_S_AT, 221698_S_AT, 213160_AT, 212588_AT	68	115	10391	5.31509	1	0.367228	45.987
GOTERM_BP_FAT	GO:0008283~cell proliferation	5	6.41026	0.21749	203104_AT, 210895_S_AT, 205859_AT, 213160_AT, 212588_AT	61	401	10040	2.05225	1	0.852114	97.8632
GOTERM_BP_ALL	GO:0008283~cell proliferation	5	6.41026	0.258725	203104_AT, 210895_S_AT, 205859_AT, 213160_AT, 212588_AT	68	401	10391	1.90535	1	0.880642	99.1504
Annotation Cluster 22	Enrichment Score: 1.4142961778524819
Category	Term	Count	%	PValue	Genes	List Total	Pop Hits	Pop Total	Fold Enrichment	Bonferroni	Benjamini	FDR
GOTERM_CC_ALL	GO:0005576~extracellular region	18	23.0769	0.0108389	201858_S_AT, 214770_AT, 204007_AT, 201743_AT, 203645_S_AT, 203471_S_AT, 216598_S_AT, 204103_AT, 212884_X_AT, 206584_AT, 202953_AT, 201422_AT, 213566_AT, 222218_S_AT, 205859_AT, 204834_AT, 215049_X_AT, 201859_AT, 218232_AT, 204006_S_AT, 203382_S_AT	76	1398	11082	1.87746	0.741114	0.106504	11.8249
GOTERM_CC_ALL	GO:0005615~extracellular space	10	12.8205	0.0183747	202953_AT, 214770_AT, 201858_S_AT, 205859_AT, 204834_AT, 218232_AT, 201859_AT, 203382_S_AT, 216598_S_AT, 204103_AT, 212884_X_AT, 206584_AT	76	594	11082	2.45481	0.899707	0.162134	19.2777
SP_PIR_KEYWORDS	Secreted	14	17.9487	0.0241277	201858_S_AT, 204007_AT, 203645_S_AT, 216598_S_AT, 204103_AT, 206584_AT, 212884_X_AT, 202953_AT, 213566_AT, 222218_S_AT, 205859_AT, 204834_AT, 215049_X_AT, 201859_AT, 218232_AT, 204006_S_AT, 203382_S_AT	78	1167	12573	1.93376	0.977854	0.159018	25.4452
GOTERM_CC_FAT	GO:0005576~extracellular region	18	23.0769	0.0386096	201858_S_AT, 214770_AT, 204007_AT, 201743_AT, 203645_S_AT, 203471_S_AT, 216598_S_AT, 204103_AT, 212884_X_AT, 206584_AT, 202953_AT, 201422_AT, 213566_AT, 222218_S_AT, 205859_AT, 204834_AT, 215049_X_AT, 201859_AT, 218232_AT, 204006_S_AT, 203382_S_AT	72	1398	9077	1.62321	0.984605	0.341224	35.7138
GOTERM_CC_FAT	GO:0005615~extracellular space	10	12.8205	0.041006	202953_AT, 214770_AT, 201858_S_AT, 205859_AT, 204834_AT, 218232_AT, 201859_AT, 203382_S_AT, 216598_S_AT, 204103_AT, 212884_X_AT, 206584_AT	72	594	9077	2.12238	0.988184	0.332008	37.4891
GOTERM_CC_ALL	GO:0044421~extracellular region part	10	12.8205	0.09364	202953_AT, 214770_AT, 201858_S_AT, 205859_AT, 204834_AT, 218232_AT, 201859_AT, 203382_S_AT, 216598_S_AT, 204103_AT, 212884_X_AT, 206584_AT	76	807	11082	1.80689	0.999995	0.581393	67.8684
GOTERM_CC_FAT	GO:0044421~extracellular region part	10	12.8205	0.176684	202953_AT, 214770_AT, 201858_S_AT, 205859_AT, 204834_AT, 218232_AT, 201859_AT, 203382_S_AT, 216598_S_AT, 204103_AT, 212884_X_AT, 206584_AT	72	807	9077	1.5622	1	0.820456	88.7133
Annotation Cluster 23	Enrichment Score: 1.3857694123875384
Category	Term	Count	%	PValue	Genes	List Total	Pop Hits	Pop Total	Fold Enrichment	Bonferroni	Benjamini	FDR
GOTERM_BP_ALL	GO:0007165~signal transduction	25	32.0513	0.00174327	219666_AT, 204924_AT, 216834_AT, 216598_S_AT, 220088_AT, 212884_X_AT, 214467_AT, 221698_S_AT, 210889_S_AT, 220146_AT, 219607_S_AT, 212588_AT, 203382_S_AT, 209906_AT, 202957_AT, 203416_AT, 203471_S_AT, 216950_S_AT, 204122_AT, 204103_AT, 206584_AT, 203104_AT, 210176_AT, 204834_AT, 222218_S_AT, 202988_S_AT, 205098_AT	68	2071	10391	1.84463	0.844048	0.0432785	2.74059
GOTERM_BP_ALL	GO:0050789~regulation of biological process	42	53.8462	0.0616968	201858_S_AT, 211582_X_AT, 216834_AT, 214467_AT, 209901_X_AT, 221698_S_AT, 214574_X_AT, 213733_AT, 220146_AT, 218232_AT, 203382_S_AT, 215051_X_AT, 203416_AT, 201141_AT, 204103_AT, 203104_AT, 213095_X_AT, 204232_AT, 201422_AT, 210176_AT, 204834_AT, 202988_S_AT, 202803_S_AT, 205681_AT, 210629_X_AT, 219666_AT, 204924_AT, 204787_AT, 214181_X_AT, 216598_S_AT, 220088_AT, 206715_AT, 212884_X_AT, 210895_S…	68	5309	10391	1.20889	1	0.479065	63.732
GOTERM_BP_ALL	GO:0065007~biological regulation	42	53.8462	0.154523	201858_S_AT, 211582_X_AT, 216834_AT, 214467_AT, 209901_X_AT, 221698_S_AT, 214574_X_AT, 213733_AT, 220146_AT, 218232_AT, 203382_S_AT, 215051_X_AT, 203416_AT, 201141_AT, 204103_AT, 203104_AT, 213095_X_AT, 204232_AT, 201422_AT, 210176_AT, 204834_AT, 202988_S_AT, 202803_S_AT, 205681_AT, 210629_X_AT, 219666_AT, 204924_AT, 204787_AT, 214181_X_AT, 216598_S_AT, 220088_AT, 206715_AT, 212884_X_AT, 210895_S…	68	5640	10391	1.13794	1	0.739226	93.0979
GOTERM_BP_ALL	GO:0050794~regulation of cellular process	38	48.7179	0.172306	219666_AT, 201858_S_AT, 204924_AT, 214181_X_AT, 204787_AT, 211582_X_AT, 216834_AT, 220088_AT, 216598_S_AT, 206715_AT, 212884_X_AT, 209901_X_AT, 210895_S_AT, 214467_AT, 221698_S_AT, 214574_X_AT, 210889_S_AT, 220146_AT, 213733_AT, 212588_AT, 219607_S_AT, 201859_AT, 203382_S_AT, 209906_AT, 214770_AT, 215051_X_AT, 202957_AT, 203471_S_AT, 203416_AT, 201141_AT, 216950_S_AT, 204103_AT, 204122_AT, 206584…	68	5063	10391	1.1469	1	0.770098	95.0801
Annotation Cluster 24	Enrichment Score: 1.2759465163151364
Category	Term	Count	%	PValue	Genes	List Total	Pop Hits	Pop Total	Fold Enrichment	Bonferroni	Benjamini	FDR
GOTERM_BP_FAT	GO:0050865~regulation of cell activation	6	7.69231	0.00208132	210895_S_AT, 214574_X_AT, 214181_X_AT, 204787_AT, 212588_AT, 203471_S_AT, 211582_X_AT, 203382_S_AT, 210629_X_AT, 212884_X_AT	61	152	10040	6.49698	0.859807	0.0577997	3.21443
GOTERM_BP_ALL	GO:0050865~regulation of cell activation	6	7.69231	0.00292156	210895_S_AT, 214574_X_AT, 214181_X_AT, 204787_AT, 212588_AT, 203471_S_AT, 211582_X_AT, 203382_S_AT, 210629_X_AT, 212884_X_AT	68	152	10391	6.03193	0.955666	0.065496	4.55293
GOTERM_BP_FAT	GO:0050866~negative regulation of cell activation	3	3.84615	0.0345115	214574_X_AT, 214181_X_AT, 204787_AT, 211582_X_AT, 203382_S_AT, 210629_X_AT, 212884_X_AT	61	49	10040	10.0769	1	0.360812	42.3484
GOTERM_BP_ALL	GO:0050866~negative regulation of cell activation	3	3.84615	0.039659	214574_X_AT, 214181_X_AT, 204787_AT, 211582_X_AT, 203382_S_AT, 210629_X_AT, 212884_X_AT	68	49	10391	9.35564	1	0.377241	47.5072
GOTERM_BP_FAT	GO:0051249~regulation of lymphocyte activation	4	5.12821	0.0425421	210895_S_AT, 214574_X_AT, 214181_X_AT, 204787_AT, 212588_AT, 211582_X_AT, 210629_X_AT	61	130	10040	5.06431	1	0.389772	49.4259
GOTERM_BP_FAT	GO:0008285~negative regulation of cell proliferation	6	7.69231	0.0476937	213095_X_AT, 209901_X_AT, 201422_AT, 214574_X_AT, 214181_X_AT, 204787_AT, 215051_X_AT, 211582_X_AT, 201141_AT, 203382_S_AT, 210629_X_AT, 212884_X_AT	61	332	10040	2.97452	1	0.422247	53.5286
GOTERM_BP_ALL	GO:0051249~regulation of lymphocyte activation	4	5.12821	0.0513892	210895_S_AT, 214574_X_AT, 214181_X_AT, 204787_AT, 212588_AT, 211582_X_AT, 210629_X_AT	68	130	10391	4.70181	1	0.429851	56.8388
GOTERM_BP_FAT	GO:0002694~regulation of leukocyte activation	4	5.12821	0.0537727	210895_S_AT, 214574_X_AT, 214181_X_AT, 204787_AT, 212588_AT, 211582_X_AT, 210629_X_AT	61	143	10040	4.60392	1	0.439616	57.9687
GOTERM_BP_ALL	GO:0008285~negative regulation of cell proliferation	6	7.69231	0.0625115	213095_X_AT, 209901_X_AT, 201422_AT, 214574_X_AT, 214181_X_AT, 204787_AT, 215051_X_AT, 211582_X_AT, 201141_AT, 203382_S_AT, 210629_X_AT, 212884_X_AT	68	332	10391	2.76161	1	0.477198	64.2303
GOTERM_BP_ALL	GO:0002694~regulation of leukocyte activation	4	5.12821	0.0646747	210895_S_AT, 214574_X_AT, 214181_X_AT, 204787_AT, 212588_AT, 211582_X_AT, 210629_X_AT	68	143	10391	4.27437	1	0.485976	65.5224
GOTERM_BP_FAT	GO:0002683~negative regulation of immune system process	3	3.84615	0.0671287	214574_X_AT, 214181_X_AT, 204787_AT, 212588_AT, 211582_X_AT, 210629_X_AT	61	71	10040	6.95451	1	0.494686	66.3675
GOTERM_BP_FAT	GO:0050670~regulation of lymphocyte proliferation	3	3.84615	0.0738487	214574_X_AT, 214181_X_AT, 204787_AT, 212588_AT, 211582_X_AT, 210629_X_AT	61	75	10040	6.58361	1	0.518455	69.9722
GOTERM_BP_FAT	GO:0070663~regulation of leukocyte proliferation	3	3.84615	0.0755615	214574_X_AT, 214181_X_AT, 204787_AT, 212588_AT, 211582_X_AT, 210629_X_AT	61	76	10040	6.49698	1	0.523317	70.8314
GOTERM_BP_FAT	GO:0032944~regulation of mononuclear cell proliferation	3	3.84615	0.0755615	214574_X_AT, 214181_X_AT, 204787_AT, 212588_AT, 211582_X_AT, 210629_X_AT	61	76	10040	6.49698	1	0.523317	70.8314
GOTERM_BP_ALL	GO:0002683~negative regulation of immune system process	3	3.84615	0.0766307	214574_X_AT, 214181_X_AT, 204787_AT, 212588_AT, 211582_X_AT, 210629_X_AT	68	71	10391	6.45671	1	0.52209	71.91
GOTERM_BP_ALL	GO:0050670~regulation of lymphocyte proliferation	3	3.84615	0.0842016	214574_X_AT, 214181_X_AT, 204787_AT, 212588_AT, 211582_X_AT, 210629_X_AT	68	75	10391	6.11235	1	0.544881	75.362
GOTERM_BP_ALL	GO:0032944~regulation of mononuclear cell proliferation	3	3.84615	0.0861291	214574_X_AT, 214181_X_AT, 204787_AT, 212588_AT, 211582_X_AT, 210629_X_AT	68	76	10391	6.03193	1	0.550372	76.175
GOTERM_BP_ALL	GO:0070663~regulation of leukocyte proliferation	3	3.84615	0.0861291	214574_X_AT, 214181_X_AT, 204787_AT, 212588_AT, 211582_X_AT, 210629_X_AT	68	76	10391	6.03193	1	0.550372	76.175
GOTERM_BP_FAT	GO:0050867~positive regulation of cell activation	3	3.84615	0.125982	210895_S_AT, 212588_AT, 203471_S_AT	61	103	10040	4.79389	1	0.688061	87.8954
GOTERM_BP_FAT	GO:0050863~regulation of T cell activation	3	3.84615	0.127979	210895_S_AT, 204787_AT, 212588_AT	61	104	10040	4.74779	1	0.690862	88.322
GOTERM_BP_ALL	GO:0050867~positive regulation of cell activation	3	3.84615	0.142475	210895_S_AT, 212588_AT, 203471_S_AT	68	103	10391	4.45074	1	0.713377	91.3532
GOTERM_BP_ALL	GO:0050863~regulation of T cell activation	3	3.84615	0.144692	210895_S_AT, 204787_AT, 212588_AT	68	104	10391	4.40795	1	0.716632	91.7025
Annotation Cluster 25	Enrichment Score: 1.1777754235482272
Category	Term	Count	%	PValue	Genes	List Total	Pop Hits	Pop Total	Fold Enrichment	Bonferroni	Benjamini	FDR
GOTERM_BP_ALL	GO:0080134~regulation of response to stress	7	8.97436	0.00535123	204924_AT, 204232_AT, 221698_S_AT, 220146_AT, 213733_AT, 203471_S_AT, 203382_S_AT, 212884_X_AT	68	250	10391	4.27865	0.996702	0.0970086	8.19058
GOTERM_BP_FAT	GO:0032101~regulation of response to external stimulus	3	3.84615	0.22137	204232_AT, 203471_S_AT, 203382_S_AT, 212884_X_AT	61	148	10040	3.33629	1	0.855442	98.0235
GOTERM_BP_ALL	GO:0032101~regulation of response to external stimulus	3	3.84615	0.24723	204232_AT, 203471_S_AT, 203382_S_AT, 212884_X_AT	68	148	10391	3.09748	1	0.872229	98.9144
Annotation Cluster 26	Enrichment Score: 1.0956543724373136
Category	Term	Count	%	PValue	Genes	List Total	Pop Hits	Pop Total	Fold Enrichment	Bonferroni	Benjamini	FDR
GOTERM_BP_FAT	GO:0042127~regulation of cell proliferation	10	12.8205	0.0274192	204787_AT, 214181_X_AT, 215051_X_AT, 202957_AT, 211582_X_AT, 201141_AT, 216598_S_AT, 212884_X_AT, 213095_X_AT, 209901_X_AT, 210895_S_AT, 201422_AT, 214574_X_AT, 212588_AT, 203382_S_AT, 210629_X_AT	61	726	10040	2.26708	1	0.308754	35.3369
GOTERM_BP_ALL	GO:0042127~regulation of cell proliferation	10	12.8205	0.0424435	204787_AT, 214181_X_AT, 215051_X_AT, 202957_AT, 211582_X_AT, 201141_AT, 216598_S_AT, 212884_X_AT, 213095_X_AT, 209901_X_AT, 210895_S_AT, 201422_AT, 214574_X_AT, 212588_AT, 203382_S_AT, 210629_X_AT	68	726	10391	2.1048	1	0.391442	49.8796
GOTERM_BP_FAT	GO:0008285~negative regulation of cell proliferation	6	7.69231	0.0476937	213095_X_AT, 209901_X_AT, 201422_AT, 214574_X_AT, 214181_X_AT, 204787_AT, 215051_X_AT, 211582_X_AT, 201141_AT, 203382_S_AT, 210629_X_AT, 212884_X_AT	61	332	10040	2.97452	1	0.422247	53.5286
GOTERM_BP_ALL	GO:0008285~negative regulation of cell proliferation	6	7.69231	0.0625115	213095_X_AT, 209901_X_AT, 201422_AT, 214574_X_AT, 214181_X_AT, 204787_AT, 215051_X_AT, 211582_X_AT, 201141_AT, 203382_S_AT, 210629_X_AT, 212884_X_AT	68	332	10391	2.76161	1	0.477198	64.2303
GOTERM_BP_ALL	GO:0048523~negative regulation of cellular process	13	16.6667	0.231439	201858_S_AT, 204787_AT, 214181_X_AT, 215051_X_AT, 203471_S_AT, 211582_X_AT, 216834_AT, 201141_AT, 216598_S_AT, 212884_X_AT, 213095_X_AT, 209901_X_AT, 201422_AT, 214574_X_AT, 213733_AT, 212588_AT, 202988_S_AT, 201859_AT, 203382_S_AT, 205681_AT, 210629_X_AT	68	1469	10391	1.35229	1	0.855347	98.489
GOTERM_BP_ALL	GO:0048519~negative regulation of biological process	13	16.6667	0.332162	201858_S_AT, 204787_AT, 214181_X_AT, 215051_X_AT, 203471_S_AT, 211582_X_AT, 216834_AT, 201141_AT, 216598_S_AT, 212884_X_AT, 213095_X_AT, 209901_X_AT, 201422_AT, 214574_X_AT, 213733_AT, 212588_AT, 202988_S_AT, 201859_AT, 203382_S_AT, 205681_AT, 210629_X_AT	68	1600	10391	1.24157	1	0.934204	99.8387
Annotation Cluster 27	Enrichment Score: 0.9816817226654846
Category	Term	Count	%	PValue	Genes	List Total	Pop Hits	Pop Total	Fold Enrichment	Bonferroni	Benjamini	FDR
GOTERM_BP_FAT	GO:0006935~chemotaxis	7	8.97436	0.000171221	209906_AT, 213160_AT, 220088_AT, 202803_S_AT, 216598_S_AT, 204103_AT, 205098_AT	61	139	10040	8.28871	0.149113	0.00731292	0.268163
GOTERM_BP_FAT	GO:0042330~taxis	7	8.97436	0.000171221	209906_AT, 213160_AT, 220088_AT, 202803_S_AT, 216598_S_AT, 204103_AT, 205098_AT	61	139	10040	8.28871	0.149113	0.00731292	0.268163
GOTERM_BP_ALL	GO:0006935~chemotaxis	7	8.97436	0.000262643	209906_AT, 213160_AT, 220088_AT, 202803_S_AT, 216598_S_AT, 204103_AT, 205098_AT	68	139	10391	7.69541	0.244028	0.00898365	0.41748
GOTERM_BP_ALL	GO:0042330~taxis	7	8.97436	0.000262643	209906_AT, 213160_AT, 220088_AT, 202803_S_AT, 216598_S_AT, 204103_AT, 205098_AT	68	139	10391	7.69541	0.244028	0.00898365	0.41748
GOTERM_BP_ALL	GO:0040011~locomotion	9	11.5385	0.00279903	209906_AT, 213160_AT, 213416_AT, 205885_S_AT, 209879_AT, 220088_AT, 202803_S_AT, 216598_S_AT, 204103_AT, 205098_AT	68	377	10391	3.64796	0.949468	0.0641842	4.36595
GOTERM_BP_FAT	GO:0007626~locomotory behavior	7	8.97436	0.00323881	209906_AT, 213160_AT, 220088_AT, 202803_S_AT, 216598_S_AT, 204103_AT, 205098_AT	61	244	10040	4.72185	0.953073	0.0814662	4.95996
GOTERM_BP_FAT	GO:0006874~cellular calcium ion homeostasis	6	7.69231	0.0033806	209906_AT, 212588_AT, 203382_S_AT, 220088_AT, 216598_S_AT, 205098_AT, 212884_X_AT	61	170	10040	5.80906	0.958964	0.0826861	5.17174
GOTERM_BP_FAT	GO:0055074~calcium ion homeostasis	6	7.69231	0.00382685	209906_AT, 212588_AT, 203382_S_AT, 220088_AT, 216598_S_AT, 205098_AT, 212884_X_AT	61	175	10040	5.64309	0.9731	0.0844099	5.83541
GOTERM_BP_FAT	GO:0006875~cellular metal ion homeostasis	6	7.69231	0.00462673	209906_AT, 212588_AT, 203382_S_AT, 220088_AT, 216598_S_AT, 205098_AT, 212884_X_AT	61	183	10040	5.3964	0.987388	0.0967002	7.01411
GOTERM_BP_ALL	GO:0006874~cellular calcium ion homeostasis	6	7.69231	0.00471196	209906_AT, 212588_AT, 203382_S_AT, 220088_AT, 216598_S_AT, 205098_AT, 212884_X_AT	68	170	10391	5.39325	0.993462	0.0905429	7.24628
GOTERM_BP_ALL	GO:0007626~locomotory behavior	7	8.97436	0.00475917	209906_AT, 213160_AT, 220088_AT, 202803_S_AT, 216598_S_AT, 204103_AT, 205098_AT	68	244	10391	4.38386	0.993784	0.0897951	7.31633
SP_PIR_KEYWORDS	chemotaxis	4	5.12821	0.00509693	209906_AT, 220088_AT, 216598_S_AT, 204103_AT	78	57	12573	11.3117	0.549391	0.0410875	5.95862
GOTERM_BP_ALL	GO:0055074~calcium ion homeostasis	6	7.69231	0.00532355	209906_AT, 212588_AT, 203382_S_AT, 220088_AT, 216598_S_AT, 205098_AT, 212884_X_AT	68	175	10391	5.23916	0.996603	0.0981965	8.14987
GOTERM_BP_FAT	GO:0055065~metal ion homeostasis	6	7.69231	0.00566193	209906_AT, 212588_AT, 203382_S_AT, 220088_AT, 216598_S_AT, 205098_AT, 212884_X_AT	61	192	10040	5.14344	0.995273	0.11218	8.51908
GOTERM_BP_ALL	GO:0006875~cellular metal ion homeostasis	6	7.69231	0.00641621	209906_AT, 212588_AT, 203382_S_AT, 220088_AT, 216598_S_AT, 205098_AT, 212884_X_AT	68	183	10391	5.01013	0.998946	0.111477	9.74372
GOTERM_BP_FAT	GO:0030005~cellular di-, tri-valent inorganic cation homeostasis	6	7.69231	0.0074328	209906_AT, 212588_AT, 203382_S_AT, 220088_AT, 216598_S_AT, 205098_AT, 212884_X_AT	61	205	10040	4.81727	0.99912	0.14182	11.0408
GOTERM_BP_ALL	GO:0055065~metal ion homeostasis	6	7.69231	0.00782435	209906_AT, 212588_AT, 203382_S_AT, 220088_AT, 216598_S_AT, 205098_AT, 212884_X_AT	68	192	10391	4.77528	0.999767	0.130145	11.7595
GOTERM_BP_FAT	GO:0055066~di-, tri-valent inorganic cation homeostasis	6	7.69231	0.00938269	209906_AT, 212588_AT, 203382_S_AT, 220088_AT, 216598_S_AT, 205098_AT, 212884_X_AT	61	217	10040	4.55088	0.999862	0.165916	13.7422
GOTERM_BP_ALL	GO:0030005~cellular di-, tri-valent inorganic cation homeostasis	6	7.69231	0.01022	209906_AT, 212588_AT, 203382_S_AT, 220088_AT, 216598_S_AT, 205098_AT, 212884_X_AT	68	205	10391	4.47245	0.999982	0.161764	15.0923
GOTERM_BP_FAT	GO:0030003~cellular cation homeostasis	6	7.69231	0.0116614	209906_AT, 212588_AT, 203382_S_AT, 220088_AT, 216598_S_AT, 205098_AT, 212884_X_AT	61	229	10040	4.31241	0.999984	0.185222	16.8017
GOTERM_BP_ALL	GO:0055066~di-, tri-valent inorganic cation homeostasis	6	7.69231	0.0128414	209906_AT, 212588_AT, 203382_S_AT, 220088_AT, 216598_S_AT, 205098_AT, 212884_X_AT	68	217	10391	4.22513	0.999999	0.193518	18.604
GOTERM_MF_FAT	GO:0008201~heparin binding	4	5.12821	0.0130035	212588_AT, 201141_AT, 203382_S_AT, 216598_S_AT, 212884_X_AT	52	92	9524	7.96321	0.924111	0.227288	15.0959
GOTERM_BP_ALL	GO:0030003~cellular cation homeostasis	6	7.69231	0.0158868	209906_AT, 212588_AT, 203382_S_AT, 220088_AT, 216598_S_AT, 205098_AT, 212884_X_AT	68	229	10391	4.00372	1	0.216236	22.5124
GOTERM_BP_FAT	GO:0055080~cation homeostasis	6	7.69231	0.0186681	209906_AT, 212588_AT, 203382_S_AT, 220088_AT, 216598_S_AT, 205098_AT, 212884_X_AT	61	258	10040	3.82768	1	0.252722	25.5849
GOTERM_MF_ALL	GO:0008201~heparin binding	4	5.12821	0.0212798	212588_AT, 201141_AT, 203382_S_AT, 216598_S_AT, 212884_X_AT	71	92	10886	6.66626	0.993482	0.285054	24.1581
GOTERM_BP_FAT	GO:0007204~elevation of cytosolic calcium ion concentration	4	5.12821	0.0217841	209906_AT, 212588_AT, 220088_AT, 205098_AT	61	100	10040	6.58361	1	0.277128	29.2051
GOTERM_BP_ALL	GO:0055080~cation homeostasis	6	7.69231	0.0251528	209906_AT, 212588_AT, 203382_S_AT, 220088_AT, 216598_S_AT, 205098_AT, 212884_X_AT	68	258	10391	3.55369	1	0.28761	33.3503
GOTERM_BP_ALL	GO:0007204~elevation of cytosolic calcium ion concentration	4	5.12821	0.0265828	209906_AT, 212588_AT, 220088_AT, 205098_AT	68	100	10391	6.11235	1	0.298296	34.8905
GOTERM_BP_FAT	GO:0051480~cytosolic calcium ion homeostasis	4	5.12821	0.026601	209906_AT, 212588_AT, 220088_AT, 205098_AT	61	108	10040	6.09593	1	0.308208	34.4785
GOTERM_BP_ALL	GO:0051480~cytosolic calcium ion homeostasis	4	5.12821	0.0323723	209906_AT, 212588_AT, 220088_AT, 205098_AT	68	108	10391	5.65959	1	0.328513	40.7916
GOTERM_BP_FAT	GO:0019935~cyclic-nucleotide-mediated signaling	4	5.12821	0.0370456	202988_S_AT, 216834_AT, 203382_S_AT, 216598_S_AT, 205098_AT, 212884_X_AT	61	123	10040	5.35253	1	0.37399	44.6761
GOTERM_BP_FAT	GO:0007610~behavior	7	8.97436	0.0390225	209906_AT, 213160_AT, 220088_AT, 202803_S_AT, 216598_S_AT, 204103_AT, 205098_AT	61	421	10040	2.73665	1	0.378197	46.4305
GOTERM_BP_ALL	GO:0019935~cyclic-nucleotide-mediated signaling	4	5.12821	0.0448548	202988_S_AT, 216834_AT, 203382_S_AT, 216598_S_AT, 205098_AT, 212884_X_AT	68	123	10391	4.96939	1	0.398972	51.8523
KEGG_PATHWAY	hsa04062:Chemokine signaling pathway	5	6.41026	0.0491785	213160_AT, 208018_S_AT, 216598_S_AT, 204103_AT, 205098_AT	36	168	4203	3.4747	0.866967	0.222868	36.9584
GOTERM_BP_FAT	GO:0006873~cellular ion homeostasis	6	7.69231	0.0502836	209906_AT, 212588_AT, 203382_S_AT, 220088_AT, 216598_S_AT, 205098_AT, 212884_X_AT	61	337	10040	2.93039	1	0.432044	55.4714
GOTERM_BP_FAT	GO:0055082~cellular chemical homeostasis	6	7.69231	0.0529558	209906_AT, 212588_AT, 203382_S_AT, 220088_AT, 216598_S_AT, 205098_AT, 212884_X_AT	61	342	10040	2.88755	1	0.438136	57.396
GOTERM_BP_ALL	GO:0007610~behavior	7	8.97436	0.0534811	209906_AT, 213160_AT, 220088_AT, 202803_S_AT, 216598_S_AT, 204103_AT, 205098_AT	68	421	10391	2.54076	1	0.439864	58.3301
GOTERM_BP_FAT	GO:0007186~G-protein coupled receptor protein signaling pathway	8	10.2564	0.0564994	209906_AT, 214467_AT, 203471_S_AT, 202988_S_AT, 216834_AT, 203382_S_AT, 220088_AT, 216598_S_AT, 205098_AT, 212884_X_AT	61	580	10040	2.27021	1	0.452653	59.8284
GOTERM_BP_ALL	GO:0006873~cellular ion homeostasis	6	7.69231	0.0657854	209906_AT, 212588_AT, 203382_S_AT, 220088_AT, 216598_S_AT, 205098_AT, 212884_X_AT	68	337	10391	2.72063	1	0.482548	66.1687
GOTERM_BP_FAT	GO:0050801~ion homeostasis	6	7.69231	0.0688108	209906_AT, 212588_AT, 203382_S_AT, 220088_AT, 216598_S_AT, 205098_AT, 212884_X_AT	61	369	10040	2.67626	1	0.499968	67.306
GOTERM_BP_ALL	GO:0055082~cellular chemical homeostasis	6	7.69231	0.0691549	209906_AT, 212588_AT, 203382_S_AT, 220088_AT, 216598_S_AT, 205098_AT, 212884_X_AT	68	342	10391	2.68086	1	0.494108	68.0606
GOTERM_BP_ALL	GO:0065008~regulation of biological quality	14	17.9487	0.0730178	209906_AT, 201858_S_AT, 204924_AT, 214181_X_AT, 202957_AT, 211582_X_AT, 203471_S_AT, 216598_S_AT, 220088_AT, 212884_X_AT, 201422_AT, 214574_X_AT, 220146_AT, 212588_AT, 201859_AT, 203382_S_AT, 202803_S_AT, 210629_X_AT, 205098_AT	68	1310	10391	1.63307	1	0.51061	70.1075
GOTERM_BP_ALL	GO:0007186~G-protein coupled receptor protein signaling pathway	8	10.2564	0.078818	209906_AT, 214467_AT, 203471_S_AT, 202988_S_AT, 216834_AT, 203382_S_AT, 220088_AT, 216598_S_AT, 205098_AT, 212884_X_AT	68	580	10391	2.10771	1	0.526356	72.9513
GOTERM_BP_ALL	GO:0050801~ion homeostasis	6	7.69231	0.0889841	209906_AT, 212588_AT, 203382_S_AT, 220088_AT, 216598_S_AT, 205098_AT, 212884_X_AT	68	369	10391	2.4847	1	0.559687	77.3332
GOTERM_MF_FAT	GO:0001653~peptide receptor activity	3	3.84615	0.0966337	209906_AT, 220088_AT, 205098_AT	52	98	9524	5.60675	1	0.811447	71.9347
GOTERM_MF_FAT	GO:0008528~peptide receptor activity, G-protein coupled	3	3.84615	0.0966337	209906_AT, 220088_AT, 205098_AT	52	98	9524	5.60675	1	0.811447	71.9347
GOTERM_BP_FAT	GO:0019725~cellular homeostasis	6	7.69231	0.0966711	209906_AT, 212588_AT, 203382_S_AT, 220088_AT, 216598_S_AT, 205098_AT, 212884_X_AT	61	409	10040	2.41453	1	0.605766	79.6953
GOTERM_BP_FAT	GO:0006928~cell motion	6	7.69231	0.106016	213160_AT, 213416_AT, 205885_S_AT, 209879_AT, 202803_S_AT, 216598_S_AT, 204103_AT	61	421	10040	2.3457	1	0.634495	82.7506
GOTERM_BP_FAT	GO:0019220~regulation of phosphate metabolic process	6	7.69231	0.111671	202957_AT, 212588_AT, 203471_S_AT, 203382_S_AT, 220088_AT, 202803_S_AT, 212884_X_AT	61	428	10040	2.30734	1	0.647809	84.3842
GOTERM_BP_FAT	GO:0051174~regulation of phosphorus metabolic process	6	7.69231	0.111671	202957_AT, 212588_AT, 203471_S_AT, 203382_S_AT, 220088_AT, 202803_S_AT, 212884_X_AT	61	428	10040	2.30734	1	0.647809	84.3842
GOTERM_BP_ALL	GO:0019725~cellular homeostasis	6	7.69231	0.123242	209906_AT, 212588_AT, 203382_S_AT, 220088_AT, 216598_S_AT, 205098_AT, 212884_X_AT	68	409	10391	2.24169	1	0.673911	87.6895
GOTERM_MF_ALL	GO:0001653~peptide receptor activity	3	3.84615	0.130953	209906_AT, 220088_AT, 205098_AT	71	98	10886	4.69359	1	0.871616	83.5426
GOTERM_MF_ALL	GO:0008528~peptide receptor activity, G-protein coupled	3	3.84615	0.130953	209906_AT, 220088_AT, 205098_AT	71	98	10886	4.69359	1	0.871616	83.5426
GOTERM_BP_ALL	GO:0006928~cell motion	6	7.69231	0.134587	213160_AT, 213416_AT, 205885_S_AT, 209879_AT, 202803_S_AT, 216598_S_AT, 204103_AT	68	421	10391	2.1778	1	0.702445	89.9956
GOTERM_BP_FAT	GO:0007187~G-protein signaling, coupled to cyclic nucleotide second messenger	3	3.84615	0.138076	202988_S_AT, 216834_AT, 216598_S_AT, 205098_AT	61	109	10040	4.53	1	0.717007	90.2713
GOTERM_BP_ALL	GO:0019220~regulation of phosphate metabolic process	6	7.69231	0.141418	202957_AT, 212588_AT, 203471_S_AT, 203382_S_AT, 220088_AT, 202803_S_AT, 212884_X_AT	68	428	10391	2.14218	1	0.71324	91.182
GOTERM_BP_ALL	GO:0051174~regulation of phosphorus metabolic process	6	7.69231	0.141418	202957_AT, 212588_AT, 203471_S_AT, 203382_S_AT, 220088_AT, 202803_S_AT, 212884_X_AT	68	428	10391	2.14218	1	0.71324	91.182
GOTERM_BP_FAT	GO:0048878~chemical homeostasis	6	7.69231	0.142081	209906_AT, 212588_AT, 203382_S_AT, 220088_AT, 216598_S_AT, 205098_AT, 212884_X_AT	61	463	10040	2.13292	1	0.724804	90.9565
GOTERM_BP_FAT	GO:0019932~second-messenger-mediated signaling	4	5.12821	0.142628	202988_S_AT, 216834_AT, 203382_S_AT, 216598_S_AT, 205098_AT, 212884_X_AT	61	219	10040	3.00621	1	0.723123	91.0465
SP_PIR_KEYWORDS	G protein-coupled receptor	3	3.84615	0.145852	209906_AT, 220088_AT, 205098_AT	78	110	12573	4.39615	1	0.571751	84.9738
GOTERM_BP_ALL	GO:0007187~G-protein signaling, coupled to cyclic nucleotide second messenger	3	3.84615	0.155885	202988_S_AT, 216834_AT, 216598_S_AT, 205098_AT	68	109	10391	4.20575	1	0.739949	93.2728
GOTERM_BP_ALL	GO:0019932~second-messenger-mediated signaling	4	5.12821	0.167408	202988_S_AT, 216834_AT, 203382_S_AT, 216598_S_AT, 205098_AT, 212884_X_AT	68	219	10391	2.79103	1	0.761814	94.5954
GOTERM_BP_FAT	GO:0043405~regulation of MAP kinase activity	3	3.84615	0.173578	212588_AT, 203382_S_AT, 220088_AT, 212884_X_AT	61	126	10040	3.91881	1	0.78772	94.9696
GOTERM_BP_ALL	GO:0048878~chemical homeostasis	6	7.69231	0.177768	209906_AT, 212588_AT, 203382_S_AT, 220088_AT, 216598_S_AT, 205098_AT, 212884_X_AT	68	463	10391	1.98024	1	0.776797	95.5725
GOTERM_MF_FAT	GO:0004713~protein tyrosine kinase activity	3	3.84615	0.187711	203104_AT, 208018_S_AT, 204103_AT	52	148	9524	3.71258	1	0.934808	92.5678
GOTERM_BP_ALL	GO:0043405~regulation of MAP kinase activity	3	3.84615	0.195029	212588_AT, 203382_S_AT, 220088_AT, 212884_X_AT	68	126	10391	3.63831	1	0.801256	96.842
GOTERM_BP_FAT	GO:0042592~homeostatic process	7	8.97436	0.208497	209906_AT, 202957_AT, 212588_AT, 203382_S_AT, 220088_AT, 216598_S_AT, 205098_AT, 212884_X_AT	61	669	10040	1.72217	1	0.840776	97.4438
GOTERM_BP_FAT	GO:0042325~regulation of phosphorylation	5	6.41026	0.230252	202957_AT, 212588_AT, 203382_S_AT, 220088_AT, 202803_S_AT, 212884_X_AT	61	411	10040	2.00231	1	0.863321	98.3489
INTERPRO	IPR017452:GPCR, rhodopsin-like superfamily	4	5.12821	0.236364	209906_AT, 214467_AT, 220088_AT, 205098_AT	74	267	11598	2.34801	1	0.899749	95.9293
INTERPRO	IPR000276:7TM GPCR, rhodopsin-like	4	5.12821	0.23804	209906_AT, 214467_AT, 220088_AT, 205098_AT	74	268	11598	2.33925	1	0.888083	96.0341
GOTERM_MF_ALL	GO:0004713~protein tyrosine kinase activity	3	3.84615	0.246269	203104_AT, 208018_S_AT, 204103_AT	71	148	10886	3.10792	1	0.963404	97.3605
GOTERM_MF_FAT	GO:0042277~peptide binding	3	3.84615	0.254747	209906_AT, 220088_AT, 205098_AT	52	182	9524	3.01902	1	0.952577	97.4682
GOTERM_BP_ALL	GO:0042592~homeostatic process	7	8.97436	0.261255	209906_AT, 202957_AT, 212588_AT, 203382_S_AT, 220088_AT, 216598_S_AT, 205098_AT, 212884_X_AT	68	669	10391	1.5989	1	0.881833	99.1954
GOTERM_BP_ALL	GO:0042325~regulation of phosphorylation	5	6.41026	0.273056	202957_AT, 212588_AT, 203382_S_AT, 220088_AT, 202803_S_AT, 212884_X_AT	68	411	10391	1.85899	1	0.891373	99.3774
PIR_SUPERFAMILY	PIRSF800006:rhodopsin-like G protein-coupled receptors	4	5.12821	0.273752	209906_AT, 214467_AT, 220088_AT, 205098_AT	43	250	5765	2.14512	1	0.999537	95.2766
KEGG_PATHWAY	hsa04060:Cytokine-cytokine receptor interaction	4	5.12821	0.313463	203104_AT, 216598_S_AT, 204103_AT, 205098_AT	36	236	4203	1.97881	1	0.714539	96.7964
GOTERM_MF_ALL	GO:0042277~peptide binding	3	3.84615	0.327313	209906_AT, 220088_AT, 205098_AT	71	182	10886	2.52732	1	0.982291	99.3885
SP_PIR_KEYWORDS	g-protein coupled receptor	4	5.12821	0.345907	209906_AT, 214467_AT, 220088_AT, 205098_AT	78	340	12573	1.89638	1	0.849243	99.3926
GOTERM_BP_FAT	GO:0044093~positive regulation of molecular function	5	6.41026	0.391253	204924_AT, 212588_AT, 203471_S_AT, 203382_S_AT, 220088_AT, 212884_X_AT	61	530	10040	1.55274	1	0.965519	99.9583
SP_PIR_KEYWORDS	transducer	4	5.12821	0.424244	209906_AT, 214467_AT, 220088_AT, 205098_AT	78	387	12573	1.66607	1	0.896315	99.869
GOTERM_MF_ALL	GO:0004930~G-protein coupled receptor activity	4	5.12821	0.433735	209906_AT, 214467_AT, 220088_AT, 205098_AT	71	374	10886	1.63983	1	0.992764	99.9332
GOTERM_BP_FAT	GO:0006468~protein amino acid phosphorylation	5	6.41026	0.440436	203104_AT, 212588_AT, 208018_S_AT, 220088_AT, 216598_S_AT	61	566	10040	1.45398	1	0.979411	99.9889
GOTERM_BP_ALL	GO:0044093~positive regulation of molecular function	5	6.41026	0.448073	204924_AT, 212588_AT, 203471_S_AT, 203382_S_AT, 220088_AT, 212884_X_AT	68	530	10391	1.44159	1	0.974779	99.9923
GOTERM_BP_ALL	GO:0006468~protein amino acid phosphorylation	5	6.41026	0.499507	203104_AT, 212588_AT, 208018_S_AT, 220088_AT, 216598_S_AT	68	566	10391	1.3499	1	0.984829	99.9984
GOTERM_BP_ALL	GO:0010646~regulation of cell communication	7	8.97436	0.504888	202957_AT, 212588_AT, 203471_S_AT, 202988_S_AT, 216834_AT, 203382_S_AT, 220088_AT, 216598_S_AT, 212884_X_AT	68	879	10391	1.21691	1	0.98474	99.9986
GOTERM_BP_ALL	GO:0009966~regulation of signal transduction	6	7.69231	0.513074	202957_AT, 212588_AT, 203471_S_AT, 202988_S_AT, 216834_AT, 203382_S_AT, 220088_AT, 212884_X_AT	68	731	10391	1.25424	1	0.985511	99.9989
GOTERM_MF_FAT	GO:0004672~protein kinase activity	4	5.12821	0.521966	203104_AT, 208018_S_AT, 216598_S_AT, 204103_AT	52	512	9524	1.43089	1	0.997021	99.9902
GOTERM_BP_FAT	GO:0043085~positive regulation of catalytic activity	4	5.12821	0.543627	212588_AT, 203471_S_AT, 203382_S_AT, 220088_AT, 212884_X_AT	61	474	10040	1.38895	1	0.99302	99.9995
GOTERM_BP_FAT	GO:0045859~regulation of protein kinase activity	3	3.84615	0.555469	212588_AT, 203382_S_AT, 220088_AT, 212884_X_AT	61	309	10040	1.59796	1	0.993884	99.9997
GOTERM_BP_FAT	GO:0043549~regulation of kinase activity	3	3.84615	0.574684	212588_AT, 203382_S_AT, 220088_AT, 212884_X_AT	61	320	10040	1.54303	1	0.995199	99.9998
GOTERM_BP_FAT	GO:0016310~phosphorylation	5	6.41026	0.583086	203104_AT, 212588_AT, 208018_S_AT, 220088_AT, 216598_S_AT	61	677	10040	1.21558	1	0.995286	99.9999
GOTERM_BP_FAT	GO:0051338~regulation of transferase activity	3	3.84615	0.593305	212588_AT, 203382_S_AT, 220088_AT, 212884_X_AT	61	331	10040	1.49175	1	0.995501	99.9999
GOTERM_BP_ALL	GO:0043085~positive regulation of catalytic activity	4	5.12821	0.595466	212588_AT, 203471_S_AT, 203382_S_AT, 220088_AT, 212884_X_AT	68	474	10391	1.28953	1	0.994065	99.9999
GOTERM_BP_ALL	GO:0045859~regulation of protein kinase activity	3	3.84615	0.596861	212588_AT, 203382_S_AT, 220088_AT, 212884_X_AT	68	309	10391	1.48358	1	0.994019	99.9999
GOTERM_BP_ALL	GO:0043549~regulation of kinase activity	3	3.84615	0.61611	212588_AT, 203382_S_AT, 220088_AT, 212884_X_AT	68	320	10391	1.43258	1	0.994923	100
GOTERM_BP_FAT	GO:0042981~regulation of apoptosis	5	6.41026	0.632765	204924_AT, 212588_AT, 203382_S_AT, 216598_S_AT, 205681_AT, 212884_X_AT	61	720	10040	1.14299	1	0.997272	100
GOTERM_BP_ALL	GO:0051338~regulation of transferase activity	3	3.84615	0.634663	212588_AT, 203382_S_AT, 220088_AT, 212884_X_AT	68	331	10391	1.38497	1	0.995555	100
GOTERM_BP_FAT	GO:0043067~regulation of programmed cell death	5	6.41026	0.639401	204924_AT, 212588_AT, 203382_S_AT, 216598_S_AT, 205681_AT, 212884_X_AT	61	726	10040	1.13354	1	0.997457	100
GOTERM_BP_FAT	GO:0010941~regulation of cell death	5	6.41026	0.642692	204924_AT, 212588_AT, 203382_S_AT, 216598_S_AT, 205681_AT, 212884_X_AT	61	729	10040	1.12888	1	0.997498	100
GOTERM_BP_ALL	GO:0016310~phosphorylation	5	6.41026	0.643343	203104_AT, 212588_AT, 208018_S_AT, 220088_AT, 216598_S_AT	68	677	10391	1.12857	1	0.995872	100
GOTERM_MF_ALL	GO:0004672~protein kinase activity	4	5.12821	0.646126	203104_AT, 208018_S_AT, 216598_S_AT, 204103_AT	71	512	10886	1.19784	1	0.999498	99.9998
GOTERM_BP_ALL	GO:0065009~regulation of molecular function	6	7.69231	0.652234	204924_AT, 212588_AT, 203471_S_AT, 202988_S_AT, 216834_AT, 203382_S_AT, 220088_AT, 212884_X_AT	68	852	10391	1.07612	1	0.996289	100
GOTERM_BP_ALL	GO:0042981~regulation of apoptosis	5	6.41026	0.69149	204924_AT, 212588_AT, 203382_S_AT, 216598_S_AT, 205681_AT, 212884_X_AT	68	720	10391	1.06117	1	0.997844	100
GOTERM_BP_ALL	GO:0043067~regulation of programmed cell death	5	6.41026	0.697841	204924_AT, 212588_AT, 203382_S_AT, 216598_S_AT, 205681_AT, 212884_X_AT	68	726	10391	1.0524	1	0.998006	100
GOTERM_BP_ALL	GO:0010941~regulation of cell death	5	6.41026	0.700982	204924_AT, 212588_AT, 203382_S_AT, 216598_S_AT, 205681_AT, 212884_X_AT	68	729	10391	1.04807	1	0.998053	100
GOTERM_BP_ALL	GO:0050790~regulation of catalytic activity	5	6.41026	0.720351	212588_AT, 203471_S_AT, 202988_S_AT, 216834_AT, 203382_S_AT, 220088_AT, 212884_X_AT	68	748	10391	1.02145	1	0.998486	100
GOTERM_BP_FAT	GO:0006796~phosphate metabolic process	5	6.41026	0.734223	203104_AT, 212588_AT, 208018_S_AT, 220088_AT, 216598_S_AT	61	821	10040	1.00238	1	0.999329	100
GOTERM_BP_FAT	GO:0006793~phosphorus metabolic process	5	6.41026	0.734223	203104_AT, 212588_AT, 208018_S_AT, 220088_AT, 216598_S_AT	61	821	10040	1.00238	1	0.999329	100
GOTERM_MF_ALL	GO:0016773~phosphotransferase activity, alcohol group as acceptor	4	5.12821	0.757654	203104_AT, 208018_S_AT, 216598_S_AT, 204103_AT	71	608	10886	1.00871	1	0.9999	100
GOTERM_BP_ALL	GO:0006793~phosphorus metabolic process	5	6.41026	0.786362	203104_AT, 212588_AT, 208018_S_AT, 220088_AT, 216598_S_AT	68	821	10391	0.930626	1	0.999391	100
GOTERM_BP_ALL	GO:0006796~phosphate metabolic process	5	6.41026	0.786362	203104_AT, 212588_AT, 208018_S_AT, 220088_AT, 216598_S_AT	68	821	10391	0.930626	1	0.999391	100
GOTERM_MF_ALL	GO:0016301~kinase activity	4	5.12821	0.83884	203104_AT, 208018_S_AT, 216598_S_AT, 204103_AT	71	703	10886	0.872398	1	0.999977	100
GOTERM_BP_ALL	GO:0043687~post-translational protein modification	5	6.41026	0.891307	203104_AT, 212588_AT, 208018_S_AT, 220088_AT, 216598_S_AT	68	987	10391	0.774108	1	0.999957	100
GOTERM_MF_ALL	GO:0016772~transferase activity, transferring phosphorus-containing groups	4	5.12821	0.896291	203104_AT, 208018_S_AT, 216598_S_AT, 204103_AT	71	799	10886	0.767579	1	0.999992	100
GOTERM_BP_ALL	GO:0006464~protein modification process	5	6.41026	0.960239	203104_AT, 212588_AT, 208018_S_AT, 220088_AT, 216598_S_AT	68	1206	10391	0.633536	1	0.999999	100
GOTERM_BP_ALL	GO:0003008~system process	4	5.12821	0.961693	209906_AT, 203382_S_AT, 220088_AT, 219282_S_AT, 212884_X_AT	68	995	10391	0.614307	1	0.999999	100
GOTERM_BP_ALL	GO:0019538~protein metabolic process	10	12.8205	0.967395	203104_AT, 219574_AT, 202953_AT, 201858_S_AT, 204787_AT, 212588_AT, 218232_AT, 201859_AT, 208018_S_AT, 220088_AT, 216598_S_AT	68	2237	10391	0.683097	1	0.999999	100
GOTERM_BP_ALL	GO:0043412~biopolymer modification	5	6.41026	0.970254	203104_AT, 212588_AT, 208018_S_AT, 220088_AT, 216598_S_AT	68	1265	10391	0.603987	1	1	100
GOTERM_MF_ALL	GO:0016740~transferase activity	4	5.12821	0.995449	203104_AT, 208018_S_AT, 216598_S_AT, 204103_AT	71	1382	10886	0.443774	1	1	100
GOTERM_BP_ALL	GO:0044267~cellular protein metabolic process	6	7.69231	0.996324	203104_AT, 219574_AT, 212588_AT, 208018_S_AT, 220088_AT, 216598_S_AT	68	1884	10391	0.486652	1	1	100
GOTERM_BP_ALL	GO:0044260~cellular macromolecule metabolic process	10	12.8205	0.999999	203104_AT, 219574_AT, 213566_AT, 212588_AT, 204959_AT, 208018_S_AT, 203382_S_AT, 220088_AT, 216598_S_AT, 206715_AT, 212884_X_AT	68	3998	10391	0.382213	1	1	100
Annotation Cluster 28	Enrichment Score: 0.952609477978079
Category	Term	Count	%	PValue	Genes	List Total	Pop Hits	Pop Total	Fold Enrichment	Bonferroni	Benjamini	FDR
GOTERM_BP_FAT	GO:0009408~response to heat	3	3.84615	0.0412087	216598_S_AT, 219282_S_AT, 206715_AT	61	54	10040	9.1439	1	0.383651	48.3101
GOTERM_BP_ALL	GO:0009408~response to heat	3	3.84615	0.047283	216598_S_AT, 219282_S_AT, 206715_AT	68	54	10391	8.48938	1	0.409264	53.7652
GOTERM_BP_FAT	GO:0009266~response to temperature stimulus	3	3.84615	0.0825383	216598_S_AT, 219282_S_AT, 206715_AT	61	80	10040	6.17213	1	0.549057	74.0986
GOTERM_BP_ALL	GO:0009266~response to temperature stimulus	3	3.84615	0.0939704	216598_S_AT, 219282_S_AT, 206715_AT	68	80	10391	5.73033	1	0.577454	79.2304
GOTERM_BP_FAT	GO:0009628~response to abiotic stimulus	4	5.12821	0.335372	212588_AT, 216598_S_AT, 219282_S_AT, 206715_AT	61	342	10040	1.92503	1	0.944787	99.8349
GOTERM_BP_ALL	GO:0009628~response to abiotic stimulus	4	5.12821	0.379731	212588_AT, 216598_S_AT, 219282_S_AT, 206715_AT	68	342	10391	1.78724	1	0.955018	99.9503
Annotation Cluster 29	Enrichment Score: 0.9326030713317477
Category	Term	Count	%	PValue	Genes	List Total	Pop Hits	Pop Total	Fold Enrichment	Bonferroni	Benjamini	FDR
GOTERM_BP_FAT	GO:0016337~cell-cell adhesion	6	7.69231	0.0102908	221698_S_AT, 212588_AT, 203471_S_AT, 213416_AT, 205885_S_AT, 209879_AT, 202803_S_AT	61	222	10040	4.44838	0.999942	0.171042	14.9738
GOTERM_BP_ALL	GO:0016337~cell-cell adhesion	6	7.69231	0.0140572	221698_S_AT, 212588_AT, 203471_S_AT, 213416_AT, 205885_S_AT, 209879_AT, 202803_S_AT	68	222	10391	4.12997	1	0.20151	20.186
GOTERM_BP_FAT	GO:0051174~regulation of phosphorus metabolic process	6	7.69231	0.111671	202957_AT, 212588_AT, 203471_S_AT, 203382_S_AT, 220088_AT, 202803_S_AT, 212884_X_AT	61	428	10040	2.30734	1	0.647809	84.3842
GOTERM_BP_FAT	GO:0019220~regulation of phosphate metabolic process	6	7.69231	0.111671	202957_AT, 212588_AT, 203471_S_AT, 203382_S_AT, 220088_AT, 202803_S_AT, 212884_X_AT	61	428	10040	2.30734	1	0.647809	84.3842
GOTERM_BP_ALL	GO:0019220~regulation of phosphate metabolic process	6	7.69231	0.141418	202957_AT, 212588_AT, 203471_S_AT, 203382_S_AT, 220088_AT, 202803_S_AT, 212884_X_AT	68	428	10391	2.14218	1	0.71324	91.182
GOTERM_BP_ALL	GO:0051174~regulation of phosphorus metabolic process	6	7.69231	0.141418	202957_AT, 212588_AT, 203471_S_AT, 203382_S_AT, 220088_AT, 202803_S_AT, 212884_X_AT	68	428	10391	2.14218	1	0.71324	91.182
GOTERM_MF_FAT	GO:0019901~protein kinase binding	3	3.84615	0.162825	212588_AT, 203471_S_AT, 202803_S_AT	52	135	9524	4.07009	1	0.932334	89.1613
GOTERM_MF_ALL	GO:0019901~protein kinase binding	3	3.84615	0.215385	212588_AT, 203471_S_AT, 202803_S_AT	71	135	10886	3.4072	1	0.96452	95.5768
GOTERM_MF_FAT	GO:0019900~kinase binding	3	3.84615	0.217043	212588_AT, 203471_S_AT, 202803_S_AT	52	163	9524	3.37093	1	0.950836	95.3074
GOTERM_MF_FAT	GO:0019899~enzyme binding	5	6.41026	0.237157	212588_AT, 203471_S_AT, 209949_AT, 219279_AT, 202803_S_AT	52	465	9524	1.9694	1	0.948321	96.6109
GOTERM_MF_ALL	GO:0019900~kinase binding	3	3.84615	0.282108	212588_AT, 203471_S_AT, 202803_S_AT	71	163	10886	2.82191	1	0.975106	98.589
GOTERM_MF_ALL	GO:0019899~enzyme binding	5	6.41026	0.350421	212588_AT, 203471_S_AT, 209949_AT, 219279_AT, 202803_S_AT	71	465	10886	1.64864	1	0.982371	99.6098
Annotation Cluster 30	Enrichment Score: 0.9269166793035811
Category	Term	Count	%	PValue	Genes	List Total	Pop Hits	Pop Total	Fold Enrichment	Bonferroni	Benjamini	FDR
UP_SEQ_FEATURE	domain:SH2	3	3.84615	0.0864561	203761_AT, 205270_S_AT, 205269_AT, 208018_S_AT	78	80	12551	6.03413	1	0.614986	69.8469
SP_PIR_KEYWORDS	SH2 domain	3	3.84615	0.114999	203761_AT, 205270_S_AT, 205269_AT, 208018_S_AT	78	95	12573	5.09028	1	0.49371	76.9792
INTERPRO	IPR000980:SH2 motif	3	3.84615	0.12025	203761_AT, 205270_S_AT, 205269_AT, 208018_S_AT	74	95	11598	4.94936	1	0.710172	78.1497
SMART	SM00252:SH2	3	3.84615	0.163967	203761_AT, 205270_S_AT, 205269_AT, 208018_S_AT	51	95	6538	4.0483	0.999074	0.687787	80.3798
Annotation Cluster 31	Enrichment Score: 0.9074653740781999
Category	Term	Count	%	PValue	Genes	List Total	Pop Hits	Pop Total	Fold Enrichment	Bonferroni	Benjamini	FDR
UP_SEQ_FEATURE	repeat:8	3	3.84615	0.0570627	201858_S_AT, 209879_AT, 201859_AT, 203382_S_AT, 212884_X_AT	78	63	12551	7.66239	1	0.5495	54.1139
UP_SEQ_FEATURE	repeat:7	3	3.84615	0.0669696	201858_S_AT, 209879_AT, 201859_AT, 203382_S_AT, 212884_X_AT	78	69	12551	6.9961	1	0.592607	60.1099
UP_SEQ_FEATURE	repeat:6	3	3.84615	0.082796	201858_S_AT, 209879_AT, 201859_AT, 203382_S_AT, 212884_X_AT	78	78	12551	6.18886	1	0.626654	68.2052
UP_SEQ_FEATURE	repeat:5	3	3.84615	0.101562	201858_S_AT, 209879_AT, 201859_AT, 203382_S_AT, 212884_X_AT	78	88	12551	5.48558	1	0.663818	75.8275
UP_SEQ_FEATURE	repeat:4	3	3.84615	0.142038	201858_S_AT, 209879_AT, 201859_AT, 203382_S_AT, 212884_X_AT	78	108	12551	4.46973	1	0.755467	86.8813
UP_SEQ_FEATURE	repeat:3	3	3.84615	0.191924	201858_S_AT, 209879_AT, 201859_AT, 203382_S_AT, 212884_X_AT	78	131	12551	3.68497	1	0.85012	94.0714
UP_SEQ_FEATURE	repeat:1	3	3.84615	0.248279	201858_S_AT, 209879_AT, 201859_AT, 203382_S_AT, 212884_X_AT	78	156	12551	3.09443	1	0.914969	97.7265
UP_SEQ_FEATURE	repeat:2	3	3.84615	0.252831	201858_S_AT, 209879_AT, 201859_AT, 203382_S_AT, 212884_X_AT	78	158	12551	3.05526	1	0.913114	97.9024
Annotation Cluster 32	Enrichment Score: 0.8427887212711985
Category	Term	Count	%	PValue	Genes	List Total	Pop Hits	Pop Total	Fold Enrichment	Bonferroni	Benjamini	FDR
SP_PIR_KEYWORDS	sh3 domain	7	8.97436	0.000618752	203761_AT, 213160_AT, 213733_AT, 202957_AT, 209949_AT, 208018_S_AT, 220330_S_AT	78	171	12573	6.59852	0.0920403	0.00641634	0.741372
INTERPRO	IPR001452:Src homology-3 domain	7	8.97436	0.000707807	203761_AT, 213160_AT, 213733_AT, 202957_AT, 209949_AT, 208018_S_AT, 220330_S_AT	74	171	11598	6.41584	0.0975738	0.0169658	0.837055
SMART	SM00326:SH3	7	8.97436	0.0017944	203761_AT, 213160_AT, 213733_AT, 202957_AT, 209949_AT, 208018_S_AT, 220330_S_AT	51	171	6538	5.24779	0.0676476	0.034416	1.62002
UP_SEQ_FEATURE	domain:SH3	6	7.69231	0.00206733	203761_AT, 213160_AT, 213733_AT, 202957_AT, 208018_S_AT, 220330_S_AT	78	147	12551	6.56777	0.445561	0.063432	2.7065
GOTERM_CC_ALL	GO:0031090~organelle membrane	3	3.84615	0.988257	201720_S_AT, 201721_S_AT, 220146_AT, 204174_AT	76	917	11082	0.477042	1	1	100
GOTERM_CC_ALL	GO:0005856~cytoskeleton	3	3.84615	0.99538	213095_X_AT, 209901_X_AT, 215051_X_AT, 213160_AT, 213733_AT	76	1061	11082	0.412297	1	1	100
GOTERM_CC_FAT	GO:0031090~organelle membrane	3	3.84615	0.995437	201720_S_AT, 201721_S_AT, 220146_AT, 204174_AT	72	917	9077	0.412441	1	1	100
GOTERM_CC_FAT	GO:0005856~cytoskeleton	3	3.84615	0.998515	213095_X_AT, 209901_X_AT, 215051_X_AT, 213160_AT, 213733_AT	72	1061	9077	0.356464	1	1	100
GOTERM_CC_ALL	GO:0043232~intracellular non-membrane-bounded organelle	4	5.12821	0.999968	213095_X_AT, 209901_X_AT, 215051_X_AT, 213160_AT, 213733_AT, 209949_AT	76	2058	11082	0.283413	1	1	100
GOTERM_CC_ALL	GO:0043228~non-membrane-bounded organelle	4	5.12821	0.999968	213095_X_AT, 209901_X_AT, 215051_X_AT, 213160_AT, 213733_AT, 209949_AT	76	2058	11082	0.283413	1	1	100
GOTERM_CC_FAT	GO:0043232~intracellular non-membrane-bounded organelle	4	5.12821	0.999997	213095_X_AT, 209901_X_AT, 215051_X_AT, 213160_AT, 213733_AT, 209949_AT	72	2058	9077	0.245033	1	1	100
GOTERM_CC_FAT	GO:0043228~non-membrane-bounded organelle	4	5.12821	0.999997	213095_X_AT, 209901_X_AT, 215051_X_AT, 213160_AT, 213733_AT, 209949_AT	72	2058	9077	0.245033	1	1	100
GOTERM_CC_ALL	GO:0044446~intracellular organelle part	7	8.97436	1	213095_X_AT, 201720_S_AT, 209901_X_AT, 201858_S_AT, 215051_X_AT, 201721_S_AT, 220146_AT, 213733_AT, 209949_AT, 201859_AT, 204174_AT	76	3469	11082	0.294238	1	1	100
GOTERM_CC_ALL	GO:0044422~organelle part	7	8.97436	1	213095_X_AT, 201720_S_AT, 209901_X_AT, 201858_S_AT, 215051_X_AT, 201721_S_AT, 220146_AT, 213733_AT, 209949_AT, 201859_AT, 204174_AT	76	3490	11082	0.292467	1	1	100
Annotation Cluster 33	Enrichment Score: 0.7866057555996435
Category	Term	Count	%	PValue	Genes	List Total	Pop Hits	Pop Total	Fold Enrichment	Bonferroni	Benjamini	FDR
GOTERM_BP_FAT	GO:0007267~cell-cell signaling	7	8.97436	0.107683	210895_S_AT, 210146_X_AT, 218232_AT, 203382_S_AT, 202803_S_AT, 204103_AT, 205098_AT, 212884_X_AT	61	548	10040	2.10243	1	0.637084	83.2481
GOTERM_BP_ALL	GO:0007267~cell-cell signaling	7	8.97436	0.14077	210895_S_AT, 210146_X_AT, 218232_AT, 203382_S_AT, 202803_S_AT, 204103_AT, 205098_AT, 212884_X_AT	68	548	10391	1.95194	1	0.714228	91.0753
GOTERM_BP_ALL	GO:0007154~cell communication	7	8.97436	0.288087	210895_S_AT, 210146_X_AT, 218232_AT, 203382_S_AT, 202803_S_AT, 204103_AT, 205098_AT, 212884_X_AT	68	693	10391	1.54352	1	0.903166	99.5537
Annotation Cluster 34	Enrichment Score: 0.7406425906275608
Category	Term	Count	%	PValue	Genes	List Total	Pop Hits	Pop Total	Fold Enrichment	Bonferroni	Benjamini	FDR
GOTERM_BP_ALL	GO:0051128~regulation of cellular component organization	6	7.69231	0.119566	221698_S_AT, 214574_X_AT, 214181_X_AT, 213733_AT, 203471_S_AT, 211582_X_AT, 203382_S_AT, 202803_S_AT, 210629_X_AT, 212884_X_AT	68	405	10391	2.26383	1	0.665021	86.8413
GOTERM_BP_FAT	GO:0022604~regulation of cell morphogenesis	3	3.84615	0.146278	214574_X_AT, 214181_X_AT, 211582_X_AT, 203382_S_AT, 202803_S_AT, 210629_X_AT, 212884_X_AT	61	113	10040	4.36965	1	0.729695	91.6259
GOTERM_BP_ALL	GO:0022604~regulation of cell morphogenesis	3	3.84615	0.164957	214574_X_AT, 214181_X_AT, 211582_X_AT, 203382_S_AT, 202803_S_AT, 210629_X_AT, 212884_X_AT	68	113	10391	4.05687	1	0.758804	94.3364
GOTERM_BP_ALL	GO:0050793~regulation of developmental process	7	8.97436	0.189913	210895_S_AT, 214770_AT, 201858_S_AT, 214574_X_AT, 214181_X_AT, 212588_AT, 211582_X_AT, 201859_AT, 203382_S_AT, 202803_S_AT, 210629_X_AT, 212884_X_AT	68	601	10391	1.7798	1	0.793943	96.5068
GOTERM_BP_ALL	GO:0022603~regulation of anatomical structure morphogenesis	3	3.84615	0.361472	214574_X_AT, 214181_X_AT, 211582_X_AT, 203382_S_AT, 202803_S_AT, 210629_X_AT, 212884_X_AT	68	196	10391	2.33891	1	0.947611	99.9211
Annotation Cluster 35	Enrichment Score: 0.7209566243484448
Category	Term	Count	%	PValue	Genes	List Total	Pop Hits	Pop Total	Fold Enrichment	Bonferroni	Benjamini	FDR
GOTERM_BP_FAT	GO:0046649~lymphocyte activation	5	6.41026	0.0231787	210895_S_AT, 221698_S_AT, 213160_AT, 212588_AT, 213416_AT, 205885_S_AT	61	182	10040	4.52171	1	0.284714	30.7714
GOTERM_BP_ALL	GO:0046649~lymphocyte activation	5	6.41026	0.0296941	210895_S_AT, 221698_S_AT, 213160_AT, 212588_AT, 213416_AT, 205885_S_AT	68	182	10391	4.19804	1	0.317629	38.127
GOTERM_BP_FAT	GO:0030097~hemopoiesis	5	6.41026	0.0392892	213160_AT, 202957_AT, 212588_AT, 203471_S_AT, 213416_AT, 205885_S_AT	61	215	10040	3.82768	1	0.376536	46.6632
GOTERM_BP_ALL	GO:0030097~hemopoiesis	5	6.41026	0.0497412	213160_AT, 202957_AT, 212588_AT, 203471_S_AT, 213416_AT, 205885_S_AT	68	215	10391	3.55369	1	0.422393	55.629
GOTERM_BP_FAT	GO:0048534~hemopoietic or lymphoid organ development	5	6.41026	0.0521981	213160_AT, 202957_AT, 212588_AT, 203471_S_AT, 213416_AT, 205885_S_AT	61	236	10040	3.48708	1	0.437001	56.8584
GOTERM_BP_FAT	GO:0002520~immune system development	5	6.41026	0.0626857	213160_AT, 202957_AT, 212588_AT, 203471_S_AT, 213416_AT, 205885_S_AT	61	251	10040	3.27869	1	0.477658	63.7658
GOTERM_BP_ALL	GO:0048534~hemopoietic or lymphoid organ development	5	6.41026	0.065596	213160_AT, 202957_AT, 212588_AT, 203471_S_AT, 213416_AT, 205885_S_AT	68	236	10391	3.23748	1	0.487801	66.0593
GOTERM_BP_ALL	GO:0002520~immune system development	5	6.41026	0.0783637	213160_AT, 202957_AT, 212588_AT, 203471_S_AT, 213416_AT, 205885_S_AT	68	251	10391	3.044	1	0.527262	72.738
GOTERM_BP_FAT	GO:0030098~lymphocyte differentiation	3	3.84615	0.112229	213160_AT, 212588_AT, 213416_AT, 205885_S_AT	61	96	10040	5.14344	1	0.646336	84.5374
GOTERM_BP_ALL	GO:0030098~lymphocyte differentiation	3	3.84615	0.127178	213160_AT, 212588_AT, 213416_AT, 205885_S_AT	68	96	10391	4.77528	1	0.683275	88.5408
GOTERM_BP_FAT	GO:0002521~leukocyte differentiation	3	3.84615	0.165084	213160_AT, 212588_AT, 213416_AT, 205885_S_AT	61	122	10040	4.0473	1	0.772243	94.0947
GOTERM_BP_ALL	GO:0002521~leukocyte differentiation	3	3.84615	0.185693	213160_AT, 212588_AT, 213416_AT, 205885_S_AT	68	122	10391	3.75759	1	0.790418	96.2054
GOTERM_BP_ALL	GO:0048513~organ development	11	14.1026	0.517272	201858_S_AT, 202957_AT, 205885_S_AT, 203471_S_AT, 201141_AT, 208018_S_AT, 216598_S_AT, 212884_X_AT, 202953_AT, 213160_AT, 212588_AT, 213416_AT, 201859_AT, 203382_S_AT	68	1511	10391	1.11244	1	0.985903	99.9991
GOTERM_BP_ALL	GO:0048869~cellular developmental process	9	11.5385	0.711302	214181_X_AT, 202957_AT, 211582_X_AT, 205885_S_AT, 203471_S_AT, 201141_AT, 204103_AT, 212884_X_AT, 214574_X_AT, 213160_AT, 212588_AT, 213416_AT, 203382_S_AT, 210629_X_AT	68	1418	10391	0.969873	1	0.998273	100
GOTERM_BP_ALL	GO:0048731~system development	12	15.3846	0.769183	201858_S_AT, 214181_X_AT, 202957_AT, 203471_S_AT, 211582_X_AT, 205885_S_AT, 201141_AT, 208018_S_AT, 216598_S_AT, 212884_X_AT, 202953_AT, 214574_X_AT, 213160_AT, 212588_AT, 213416_AT, 201859_AT, 203382_S_AT, 210629_X_AT	68	2003	10391	0.91548	1	0.999225	100
GOTERM_BP_ALL	GO:0048856~anatomical structure development	13	16.6667	0.769256	201858_S_AT, 214181_X_AT, 202957_AT, 205885_S_AT, 211582_X_AT, 203471_S_AT, 201141_AT, 208018_S_AT, 216598_S_AT, 204103_AT, 212884_X_AT, 202953_AT, 214574_X_AT, 213160_AT, 212588_AT, 213416_AT, 201859_AT, 203382_S_AT, 210629_X_AT	68	2169	10391	0.915867	1	0.9992	100
GOTERM_BP_ALL	GO:0032501~multicellular organismal process	20	25.641	0.769436	201858_S_AT, 214181_X_AT, 211582_X_AT, 208018_S_AT, 220088_AT, 216598_S_AT, 212884_X_AT, 214467_AT, 221698_S_AT, 214574_X_AT, 212588_AT, 201859_AT, 205269_AT, 203382_S_AT, 219282_S_AT, 209906_AT, 214770_AT, 205270_S_AT, 202957_AT, 203471_S_AT, 205885_S_AT, 201141_AT, 203104_AT, 202953_AT, 213160_AT, 213416_AT, 210629_X_AT	68	3308	10391	0.923874	1	0.999177	100
GOTERM_BP_ALL	GO:0030154~cell differentiation	8	10.2564	0.79184	214181_X_AT, 202957_AT, 211582_X_AT, 205885_S_AT, 203471_S_AT, 201141_AT, 212884_X_AT, 214574_X_AT, 213160_AT, 212588_AT, 213416_AT, 203382_S_AT, 210629_X_AT	68	1361	10391	0.898215	1	0.999444	100
GOTERM_BP_ALL	GO:0007275~multicellular organismal development	14	17.9487	0.805245	201858_S_AT, 214181_X_AT, 202957_AT, 205885_S_AT, 211582_X_AT, 203471_S_AT, 201141_AT, 208018_S_AT, 216598_S_AT, 212884_X_AT, 203104_AT, 214467_AT, 202953_AT, 214574_X_AT, 213160_AT, 212588_AT, 213416_AT, 201859_AT, 203382_S_AT, 210629_X_AT	68	2401	10391	0.891014	1	0.999581	100
GOTERM_BP_ALL	GO:0009653~anatomical structure morphogenesis	6	7.69231	0.813203	214574_X_AT, 214181_X_AT, 213160_AT, 213416_AT, 205885_S_AT, 211582_X_AT, 203382_S_AT, 216598_S_AT, 210629_X_AT, 204103_AT, 212884_X_AT	68	1039	10391	0.882438	1	0.999644	100
GOTERM_BP_ALL	GO:0032502~developmental process	15	19.2308	0.842404	201858_S_AT, 214181_X_AT, 202957_AT, 205885_S_AT, 211582_X_AT, 203471_S_AT, 201141_AT, 208018_S_AT, 216598_S_AT, 204103_AT, 212884_X_AT, 203104_AT, 214467_AT, 202953_AT, 214574_X_AT, 213160_AT, 212588_AT, 213416_AT, 201859_AT, 203382_S_AT, 210629_X_AT	68	2647	10391	0.865936	1	0.999835	100
Annotation Cluster 36	Enrichment Score: 0.6330098397678723
Category	Term	Count	%	PValue	Genes	List Total	Pop Hits	Pop Total	Fold Enrichment	Bonferroni	Benjamini	FDR
GOTERM_BP_FAT	GO:0050865~regulation of cell activation	6	7.69231	0.00208132	210895_S_AT, 214574_X_AT, 214181_X_AT, 204787_AT, 212588_AT, 203471_S_AT, 211582_X_AT, 203382_S_AT, 210629_X_AT, 212884_X_AT	61	152	10040	6.49698	0.859807	0.0577997	3.21443
GOTERM_BP_ALL	GO:0050865~regulation of cell activation	6	7.69231	0.00292156	210895_S_AT, 214574_X_AT, 214181_X_AT, 204787_AT, 212588_AT, 203471_S_AT, 211582_X_AT, 203382_S_AT, 210629_X_AT, 212884_X_AT	68	152	10391	6.03193	0.955666	0.065496	4.55293
GOTERM_BP_FAT	GO:0050730~regulation of peptidyl-tyrosine phosphorylation	3	3.84615	0.0513264	202957_AT, 212588_AT, 202803_S_AT	61	61	10040	8.0946	1	0.435106	56.232
GOTERM_BP_ALL	GO:0050730~regulation of peptidyl-tyrosine phosphorylation	3	3.84615	0.0587675	202957_AT, 212588_AT, 202803_S_AT	68	61	10391	7.51519	1	0.465397	61.8861
GOTERM_BP_FAT	GO:0019220~regulation of phosphate metabolic process	6	7.69231	0.111671	202957_AT, 212588_AT, 203471_S_AT, 203382_S_AT, 220088_AT, 202803_S_AT, 212884_X_AT	61	428	10040	2.30734	1	0.647809	84.3842
GOTERM_BP_FAT	GO:0051174~regulation of phosphorus metabolic process	6	7.69231	0.111671	202957_AT, 212588_AT, 203471_S_AT, 203382_S_AT, 220088_AT, 202803_S_AT, 212884_X_AT	61	428	10040	2.30734	1	0.647809	84.3842
GOTERM_BP_FAT	GO:0050867~positive regulation of cell activation	3	3.84615	0.125982	210895_S_AT, 212588_AT, 203471_S_AT	61	103	10040	4.79389	1	0.688061	87.8954
GOTERM_BP_ALL	GO:0019220~regulation of phosphate metabolic process	6	7.69231	0.141418	202957_AT, 212588_AT, 203471_S_AT, 203382_S_AT, 220088_AT, 202803_S_AT, 212884_X_AT	68	428	10391	2.14218	1	0.71324	91.182
GOTERM_BP_ALL	GO:0051174~regulation of phosphorus metabolic process	6	7.69231	0.141418	202957_AT, 212588_AT, 203471_S_AT, 203382_S_AT, 220088_AT, 202803_S_AT, 212884_X_AT	68	428	10391	2.14218	1	0.71324	91.182
GOTERM_BP_ALL	GO:0050867~positive regulation of cell activation	3	3.84615	0.142475	210895_S_AT, 212588_AT, 203471_S_AT	68	103	10391	4.45074	1	0.713377	91.3532
GOTERM_BP_FAT	GO:0043086~negative regulation of catalytic activity	4	5.12821	0.187627	212588_AT, 203471_S_AT, 202988_S_AT, 216834_AT, 203382_S_AT, 212884_X_AT	61	250	10040	2.63344	1	0.812653	96.1556
GOTERM_BP_FAT	GO:0042592~homeostatic process	7	8.97436	0.208497	209906_AT, 202957_AT, 212588_AT, 203382_S_AT, 220088_AT, 216598_S_AT, 205098_AT, 212884_X_AT	61	669	10040	1.72217	1	0.840776	97.4438
GOTERM_BP_ALL	GO:0043086~negative regulation of catalytic activity	4	5.12821	0.218142	212588_AT, 203471_S_AT, 202988_S_AT, 216834_AT, 203382_S_AT, 212884_X_AT	68	250	10391	2.44494	1	0.837972	98.0144
GOTERM_BP_FAT	GO:0042325~regulation of phosphorylation	5	6.41026	0.230252	202957_AT, 212588_AT, 203382_S_AT, 220088_AT, 202803_S_AT, 212884_X_AT	61	411	10040	2.00231	1	0.863321	98.3489
GOTERM_BP_FAT	GO:0001932~regulation of protein amino acid phosphorylation	3	3.84615	0.234619	202957_AT, 212588_AT, 202803_S_AT	61	154	10040	3.2063	1	0.866963	98.4898
GOTERM_BP_ALL	GO:0042592~homeostatic process	7	8.97436	0.261255	209906_AT, 202957_AT, 212588_AT, 203382_S_AT, 220088_AT, 216598_S_AT, 205098_AT, 212884_X_AT	68	669	10391	1.5989	1	0.881833	99.1954
GOTERM_BP_ALL	GO:0001932~regulation of protein amino acid phosphorylation	3	3.84615	0.261603	202957_AT, 212588_AT, 202803_S_AT	68	154	10391	2.9768	1	0.880556	99.2014
GOTERM_BP_FAT	GO:0044092~negative regulation of molecular function	4	5.12821	0.268021	212588_AT, 203471_S_AT, 202988_S_AT, 216834_AT, 203382_S_AT, 212884_X_AT	61	301	10040	2.18724	1	0.903196	99.2499
GOTERM_BP_ALL	GO:0042325~regulation of phosphorylation	5	6.41026	0.273056	202957_AT, 212588_AT, 203382_S_AT, 220088_AT, 202803_S_AT, 212884_X_AT	68	411	10391	1.85899	1	0.891373	99.3774
GOTERM_BP_ALL	GO:0044092~negative regulation of molecular function	4	5.12821	0.306972	212588_AT, 203471_S_AT, 202988_S_AT, 216834_AT, 203382_S_AT, 212884_X_AT	68	301	10391	2.03068	1	0.916873	99.7091
GOTERM_BP_FAT	GO:0009968~negative regulation of signal transduction	3	3.84615	0.325552	212588_AT, 203471_S_AT, 202988_S_AT, 216834_AT	61	195	10040	2.53216	1	0.941293	99.7922
GOTERM_BP_ALL	GO:0009968~negative regulation of signal transduction	3	3.84615	0.359135	212588_AT, 203471_S_AT, 202988_S_AT, 216834_AT	68	195	10391	2.3509	1	0.947304	99.9164
GOTERM_BP_FAT	GO:0010648~negative regulation of cell communication	3	3.84615	0.38421	212588_AT, 203471_S_AT, 202988_S_AT, 216834_AT	61	222	10040	2.22419	1	0.963598	99.9501
GOTERM_BP_FAT	GO:0044093~positive regulation of molecular function	5	6.41026	0.391253	204924_AT, 212588_AT, 203471_S_AT, 203382_S_AT, 220088_AT, 212884_X_AT	61	530	10040	1.55274	1	0.965519	99.9583
GOTERM_BP_ALL	GO:0010648~negative regulation of cell communication	3	3.84615	0.421019	212588_AT, 203471_S_AT, 202988_S_AT, 216834_AT	68	222	10391	2.06498	1	0.967404	99.9834
GOTERM_BP_ALL	GO:0044093~positive regulation of molecular function	5	6.41026	0.448073	204924_AT, 212588_AT, 203471_S_AT, 203382_S_AT, 220088_AT, 212884_X_AT	68	530	10391	1.44159	1	0.974779	99.9923
GOTERM_BP_FAT	GO:0032268~regulation of cellular protein metabolic process	4	5.12821	0.452435	202957_AT, 212588_AT, 203382_S_AT, 202803_S_AT, 212884_X_AT	61	414	10040	1.59024	1	0.981677	99.9921
GOTERM_BP_FAT	GO:0031399~regulation of protein modification process	3	3.84615	0.470884	202957_AT, 212588_AT, 202803_S_AT	61	264	10040	1.87034	1	0.984073	99.9954
GOTERM_BP_ALL	GO:0032268~regulation of cellular protein metabolic process	4	5.12821	0.50273	202957_AT, 212588_AT, 203382_S_AT, 202803_S_AT, 212884_X_AT	68	414	10391	1.47641	1	0.985058	99.9985
GOTERM_BP_ALL	GO:0010646~regulation of cell communication	7	8.97436	0.504888	202957_AT, 212588_AT, 203471_S_AT, 202988_S_AT, 216834_AT, 203382_S_AT, 220088_AT, 216598_S_AT, 212884_X_AT	68	879	10391	1.21691	1	0.98474	99.9986
GOTERM_BP_ALL	GO:0031399~regulation of protein modification process	3	3.84615	0.510944	202957_AT, 212588_AT, 202803_S_AT	68	264	10391	1.73646	1	0.985478	99.9989
GOTERM_BP_ALL	GO:0009966~regulation of signal transduction	6	7.69231	0.513074	202957_AT, 212588_AT, 203471_S_AT, 202988_S_AT, 216834_AT, 203382_S_AT, 220088_AT, 212884_X_AT	68	731	10391	1.25424	1	0.985511	99.9989
GOTERM_BP_FAT	GO:0043085~positive regulation of catalytic activity	4	5.12821	0.543627	212588_AT, 203471_S_AT, 203382_S_AT, 220088_AT, 212884_X_AT	61	474	10040	1.38895	1	0.99302	99.9995
GOTERM_BP_ALL	GO:0043085~positive regulation of catalytic activity	4	5.12821	0.595466	212588_AT, 203471_S_AT, 203382_S_AT, 220088_AT, 212884_X_AT	68	474	10391	1.28953	1	0.994065	99.9999
GOTERM_BP_ALL	GO:0051246~regulation of protein metabolic process	4	5.12821	0.596918	202957_AT, 212588_AT, 203382_S_AT, 202803_S_AT, 212884_X_AT	68	475	10391	1.28681	1	0.993861	99.9999
GOTERM_BP_ALL	GO:0065009~regulation of molecular function	6	7.69231	0.652234	204924_AT, 212588_AT, 203471_S_AT, 202988_S_AT, 216834_AT, 203382_S_AT, 220088_AT, 212884_X_AT	68	852	10391	1.07612	1	0.996289	100
GOTERM_BP_ALL	GO:0050790~regulation of catalytic activity	5	6.41026	0.720351	212588_AT, 203471_S_AT, 202988_S_AT, 216834_AT, 203382_S_AT, 220088_AT, 212884_X_AT	68	748	10391	1.02145	1	0.998486	100
SP_PIR_KEYWORDS	disease mutation	7	8.97436	0.879465	202953_AT, 212588_AT, 209949_AT, 203923_S_AT, 203382_S_AT, 202803_S_AT, 204588_S_AT, 212884_X_AT	78	1418	12573	0.795731	1	0.999536	100
GOTERM_BP_ALL	GO:0009892~negative regulation of metabolic process	3	3.84615	0.94183	212588_AT, 203471_S_AT, 203382_S_AT, 212884_X_AT	68	687	10391	0.667287	1	0.999996	100
Annotation Cluster 37	Enrichment Score: 0.5864312798713116
Category	Term	Count	%	PValue	Genes	List Total	Pop Hits	Pop Total	Fold Enrichment	Bonferroni	Benjamini	FDR
KEGG_PATHWAY	hsa04620:Toll-like receptor signaling pathway	7	8.97436	0.000122216	210895_S_AT, 204924_AT, 201743_AT, 210176_AT, 220146_AT, 204103_AT, 206584_AT	36	97	4203	8.42526	0.00487702	0.00162832	0.111761
GOTERM_BP_FAT	GO:0042108~positive regulation of cytokine biosynthetic process	3	3.84615	0.0271092	210895_S_AT, 210176_AT, 220146_AT	61	43	10040	11.483	1	0.309433	35.0129
GOTERM_BP_ALL	GO:0042108~positive regulation of cytokine biosynthetic process	3	3.84615	0.0312099	210895_S_AT, 210176_AT, 220146_AT	68	43	10391	10.6611	1	0.324738	39.6487
GOTERM_BP_FAT	GO:0042035~regulation of cytokine biosynthetic process	3	3.84615	0.0574674	210895_S_AT, 210176_AT, 220146_AT	61	65	10040	7.59647	1	0.454822	60.4698
GOTERM_BP_ALL	GO:0042035~regulation of cytokine biosynthetic process	3	3.84615	0.0657196	210895_S_AT, 210176_AT, 220146_AT	68	65	10391	7.05271	1	0.485312	66.1307
GOTERM_BP_FAT	GO:0010604~positive regulation of macromolecule metabolic process	6	7.69231	0.476564	210895_S_AT, 210176_AT, 220146_AT, 202957_AT, 212588_AT, 203382_S_AT, 212884_X_AT	61	757	10040	1.30455	1	0.984718	99.9961
GOTERM_BP_ALL	GO:0010604~positive regulation of macromolecule metabolic process	6	7.69231	0.544881	210895_S_AT, 210176_AT, 220146_AT, 202957_AT, 212588_AT, 203382_S_AT, 212884_X_AT	68	757	10391	1.21117	1	0.989499	99.9996
GOTERM_BP_ALL	GO:0031325~positive regulation of cellular metabolic process	6	7.69231	0.569889	210895_S_AT, 210176_AT, 220146_AT, 202957_AT, 212588_AT, 203382_S_AT, 212884_X_AT	68	778	10391	1.17847	1	0.992021	99.9999
GOTERM_BP_ALL	GO:0009893~positive regulation of metabolic process	6	7.69231	0.612259	210895_S_AT, 210176_AT, 220146_AT, 202957_AT, 212588_AT, 203382_S_AT, 212884_X_AT	68	815	10391	1.12497	1	0.99478	100
GOTERM_BP_FAT	GO:0031328~positive regulation of cellular biosynthetic process	4	5.12821	0.708569	210895_S_AT, 210176_AT, 220146_AT, 203382_S_AT, 212884_X_AT	61	604	10040	1.09	1	0.999013	100
GOTERM_BP_FAT	GO:0009891~positive regulation of biosynthetic process	4	5.12821	0.719204	210895_S_AT, 210176_AT, 220146_AT, 203382_S_AT, 212884_X_AT	61	614	10040	1.07225	1	0.999129	100
GOTERM_BP_ALL	GO:0031328~positive regulation of cellular biosynthetic process	4	5.12821	0.755682	210895_S_AT, 210176_AT, 220146_AT, 203382_S_AT, 212884_X_AT	68	604	10391	1.01198	1	0.999071	100
GOTERM_BP_ALL	GO:0009891~positive regulation of biosynthetic process	4	5.12821	0.765639	210895_S_AT, 210176_AT, 220146_AT, 203382_S_AT, 212884_X_AT	68	614	10391	0.995497	1	0.999192	100
GOTERM_BP_FAT	GO:0010557~positive regulation of macromolecule biosynthetic process	3	3.84615	0.866485	210895_S_AT, 210176_AT, 220146_AT	61	576	10040	0.85724	1	0.999979	100
GOTERM_BP_ALL	GO:0010557~positive regulation of macromolecule biosynthetic process	3	3.84615	0.89272	210895_S_AT, 210176_AT, 220146_AT	68	576	10391	0.795879	1	0.999958	100
GOTERM_BP_ALL	GO:0031326~regulation of cellular biosynthetic process	10	12.8205	0.959509	210895_S_AT, 204924_AT, 210176_AT, 220146_AT, 202957_AT, 203471_S_AT, 202988_S_AT, 216834_AT, 204959_AT, 203382_S_AT, 206715_AT, 212884_X_AT	68	2183	10391	0.699995	1	0.999999	100
GOTERM_BP_ALL	GO:0009889~regulation of biosynthetic process	10	12.8205	0.962304	210895_S_AT, 204924_AT, 210176_AT, 220146_AT, 202957_AT, 203471_S_AT, 202988_S_AT, 216834_AT, 204959_AT, 203382_S_AT, 206715_AT, 212884_X_AT	68	2201	10391	0.69427	1	0.999999	100
GOTERM_BP_ALL	GO:0060255~regulation of macromolecule metabolic process	11	14.1026	0.971432	210895_S_AT, 201422_AT, 204924_AT, 210176_AT, 220146_AT, 202957_AT, 212588_AT, 204959_AT, 203382_S_AT, 202803_S_AT, 206715_AT, 212884_X_AT	68	2455	10391	0.684683	1	1	100
GOTERM_BP_ALL	GO:0010556~regulation of macromolecule biosynthetic process	7	8.97436	0.995759	210895_S_AT, 204924_AT, 210176_AT, 220146_AT, 202957_AT, 204959_AT, 206715_AT	68	2076	10391	0.515251	1	1	100
Annotation Cluster 38	Enrichment Score: 0.5331922122421522
Category	Term	Count	%	PValue	Genes	List Total	Pop Hits	Pop Total	Fold Enrichment	Bonferroni	Benjamini	FDR
GOTERM_MF_FAT	GO:0008047~enzyme activator activity	4	5.12821	0.16869	213160_AT, 202988_S_AT, 216834_AT, 203382_S_AT, 204174_AT, 212884_X_AT	52	265	9524	2.76459	1	0.925707	90.0734
GOTERM_MF_ALL	GO:0008047~enzyme activator activity	4	5.12821	0.242577	213160_AT, 202988_S_AT, 216834_AT, 203382_S_AT, 204174_AT, 212884_X_AT	71	265	10886	2.31432	1	0.967344	97.1893
GOTERM_MF_ALL	GO:0030234~enzyme regulator activity	5	6.41026	0.614446	213160_AT, 202988_S_AT, 216834_AT, 219279_AT, 203382_S_AT, 204174_AT, 212884_X_AT	71	655	10886	1.17041	1	0.999249	99.9995
Annotation Cluster 39	Enrichment Score: 0.5321368484493679
Category	Term	Count	%	PValue	Genes	List Total	Pop Hits	Pop Total	Fold Enrichment	Bonferroni	Benjamini	FDR
KEGG_PATHWAY	hsa05130:Pathogenic Escherichia coli infection	3	3.84615	0.0712755	201743_AT, 202957_AT, 206584_AT	36	53	4203	6.60849	0.948063	0.256043	49.1611
GOTERM_BP_FAT	GO:0010033~response to organic substance	8	10.2564	0.101962	202953_AT, 204924_AT, 221698_S_AT, 201743_AT, 202957_AT, 203382_S_AT, 216598_S_AT, 212884_X_AT, 206584_AT	61	668	10040	1.97114	1	0.622853	81.482
GOTERM_BP_ALL	GO:0010033~response to organic substance	8	10.2564	0.13756	202953_AT, 204924_AT, 221698_S_AT, 201743_AT, 202957_AT, 203382_S_AT, 216598_S_AT, 212884_X_AT, 206584_AT	68	668	10391	1.83005	1	0.708093	90.5292
GOTERM_BP_FAT	GO:0009725~response to hormone stimulus	3	3.84615	0.611329	202953_AT, 202957_AT, 216598_S_AT	61	342	10040	1.44377	1	0.99632	100
GOTERM_BP_ALL	GO:0009725~response to hormone stimulus	3	3.84615	0.652524	202953_AT, 202957_AT, 216598_S_AT	68	342	10391	1.34043	1	0.996201	100
GOTERM_BP_FAT	GO:0009719~response to endogenous stimulus	3	3.84615	0.667577	202953_AT, 202957_AT, 216598_S_AT	61	379	10040	1.30282	1	0.998291	100
GOTERM_BP_ALL	GO:0009719~response to endogenous stimulus	3	3.84615	0.707621	202953_AT, 202957_AT, 216598_S_AT	68	379	10391	1.20957	1	0.998212	100
Annotation Cluster 40	Enrichment Score: 0.5169652073751112
Category	Term	Count	%	PValue	Genes	List Total	Pop Hits	Pop Total	Fold Enrichment	Bonferroni	Benjamini	FDR
GOTERM_BP_FAT	GO:0006915~apoptosis	6	7.69231	0.197353	214467_AT, 201858_S_AT, 201743_AT, 205859_AT, 201859_AT, 202803_S_AT, 205681_AT	61	519	10040	1.90278	1	0.827413	96.8172
GOTERM_BP_FAT	GO:0012501~programmed cell death	6	7.69231	0.206887	214467_AT, 201858_S_AT, 201743_AT, 205859_AT, 201859_AT, 202803_S_AT, 205681_AT	61	528	10040	1.87034	1	0.840672	97.3611
GOTERM_BP_ALL	GO:0006915~apoptosis	6	7.69231	0.242324	214467_AT, 201858_S_AT, 201743_AT, 205859_AT, 201859_AT, 202803_S_AT, 205681_AT	68	519	10391	1.76658	1	0.867903	98.7961
GOTERM_BP_ALL	GO:0012501~programmed cell death	6	7.69231	0.253281	214467_AT, 201858_S_AT, 201743_AT, 205859_AT, 201859_AT, 202803_S_AT, 205681_AT	68	528	10391	1.73646	1	0.877751	99.0454
GOTERM_BP_FAT	GO:0008219~cell death	6	7.69231	0.320006	214467_AT, 201858_S_AT, 201743_AT, 205859_AT, 201859_AT, 202803_S_AT, 205681_AT	61	627	10040	1.57503	1	0.940351	99.7637
GOTERM_BP_FAT	GO:0016265~death	6	7.69231	0.325992	214467_AT, 201858_S_AT, 201743_AT, 205859_AT, 201859_AT, 202803_S_AT, 205681_AT	61	632	10040	1.56256	1	0.940297	99.7943
GOTERM_BP_ALL	GO:0008219~cell death	6	7.69231	0.379719	214467_AT, 201858_S_AT, 201743_AT, 205859_AT, 201859_AT, 202803_S_AT, 205681_AT	68	627	10391	1.46229	1	0.955861	99.9503
GOTERM_BP_ALL	GO:0016265~death	6	7.69231	0.386238	214467_AT, 201858_S_AT, 201743_AT, 205859_AT, 201859_AT, 202803_S_AT, 205681_AT	68	632	10391	1.45072	1	0.957181	99.958
SP_PIR_KEYWORDS	Apoptosis	3	3.84615	0.580305	214467_AT, 201858_S_AT, 201859_AT, 205681_AT	78	316	12573	1.53031	1	0.968973	99.9971
Annotation Cluster 41	Enrichment Score: 0.4866172924628476
Category	Term	Count	%	PValue	Genes	List Total	Pop Hits	Pop Total	Fold Enrichment	Bonferroni	Benjamini	FDR
GOTERM_MF_FAT	GO:0042803~protein homodimerization activity	4	5.12821	0.220565	203104_AT, 202953_AT, 203471_S_AT, 203382_S_AT, 212884_X_AT	52	303	9524	2.41787	1	0.944291	95.5646
GOTERM_MF_FAT	GO:0046983~protein dimerization activity	5	6.41026	0.261916	203104_AT, 202953_AT, 203471_S_AT, 203923_S_AT, 203382_S_AT, 212884_X_AT	52	486	9524	1.8843	1	0.949784	97.7565
GOTERM_MF_ALL	GO:0042803~protein homodimerization activity	4	5.12821	0.309065	203104_AT, 202953_AT, 203471_S_AT, 203382_S_AT, 212884_X_AT	71	303	10886	2.02408	1	0.980403	99.1373
GOTERM_MF_FAT	GO:0042802~identical protein binding	5	6.41026	0.357331	203104_AT, 202953_AT, 203471_S_AT, 213416_AT, 205885_S_AT, 203382_S_AT, 212884_X_AT	52	564	9524	1.6237	1	0.980918	99.6026
GOTERM_MF_ALL	GO:0046983~protein dimerization activity	5	6.41026	0.381442	203104_AT, 202953_AT, 203471_S_AT, 203923_S_AT, 203382_S_AT, 212884_X_AT	71	486	10886	1.57741	1	0.986744	99.792
GOTERM_MF_ALL	GO:0042802~identical protein binding	5	6.41026	0.494367	203104_AT, 202953_AT, 203471_S_AT, 213416_AT, 205885_S_AT, 203382_S_AT, 212884_X_AT	71	564	10886	1.35925	1	0.996651	99.9844
Annotation Cluster 42	Enrichment Score: 0.4599953999673737
Category	Term	Count	%	PValue	Genes	List Total	Pop Hits	Pop Total	Fold Enrichment	Bonferroni	Benjamini	FDR
GOTERM_CC_ALL	GO:0031225~anchored to membrane	3	3.84615	0.297491	204007_AT, 201743_AT, 208018_S_AT	76	161	11082	2.71706	1	0.946009	98.3048
GOTERM_CC_FAT	GO:0031225~anchored to membrane	3	3.84615	0.359872	204007_AT, 201743_AT, 208018_S_AT	72	161	9077	2.34912	1	0.973677	99.3299
SP_PIR_KEYWORDS	lipoprotein	5	6.41026	0.389397	203761_AT, 204007_AT, 201743_AT, 208018_S_AT, 203382_S_AT, 212884_X_AT	78	516	12573	1.56194	1	0.875056	99.7344
Annotation Cluster 43	Enrichment Score: 0.4114714264306274
Category	Term	Count	%	PValue	Genes	List Total	Pop Hits	Pop Total	Fold Enrichment	Bonferroni	Benjamini	FDR
GOTERM_CC_ALL	GO:0000323~lytic vacuole	3	3.84615	0.329962	201720_S_AT, 201858_S_AT, 201422_AT, 201721_S_AT, 201859_AT	76	174	11082	2.51407	1	0.946105	99.0185
GOTERM_CC_ALL	GO:0005764~lysosome	3	3.84615	0.329962	201720_S_AT, 201858_S_AT, 201422_AT, 201721_S_AT, 201859_AT	76	174	11082	2.51407	1	0.946105	99.0185
GOTERM_CC_FAT	GO:0005764~lysosome	3	3.84615	0.396327	201720_S_AT, 201858_S_AT, 201422_AT, 201721_S_AT, 201859_AT	72	174	9077	2.17361	1	0.978104	99.653
GOTERM_CC_FAT	GO:0000323~lytic vacuole	3	3.84615	0.396327	201720_S_AT, 201858_S_AT, 201422_AT, 201721_S_AT, 201859_AT	72	174	9077	2.17361	1	0.978104	99.653
GOTERM_CC_ALL	GO:0005773~vacuole	3	3.84615	0.41024	201720_S_AT, 201858_S_AT, 201422_AT, 201721_S_AT, 201859_AT	76	207	11082	2.11327	1	0.968132	99.7752
GOTERM_CC_FAT	GO:0005773~vacuole	3	3.84615	0.484283	201720_S_AT, 201858_S_AT, 201422_AT, 201721_S_AT, 201859_AT	72	207	9077	1.82709	1	0.983901	99.9407
Annotation Cluster 44	Enrichment Score: 0.4100246070571075
Category	Term	Count	%	PValue	Genes	List Total	Pop Hits	Pop Total	Fold Enrichment	Bonferroni	Benjamini	FDR
GOTERM_BP_ALL	GO:0050793~regulation of developmental process	7	8.97436	0.189913	210895_S_AT, 214770_AT, 201858_S_AT, 214574_X_AT, 214181_X_AT, 212588_AT, 211582_X_AT, 201859_AT, 203382_S_AT, 202803_S_AT, 210629_X_AT, 212884_X_AT	68	601	10391	1.7798	1	0.793943	96.5068
GOTERM_BP_FAT	GO:0045597~positive regulation of cell differentiation	3	3.84615	0.364858	210895_S_AT, 214770_AT, 212588_AT	61	213	10040	2.31817	1	0.957032	99.919
GOTERM_BP_ALL	GO:0045597~positive regulation of cell differentiation	3	3.84615	0.400693	210895_S_AT, 214770_AT, 212588_AT	68	213	10391	2.15224	1	0.960299	99.9712
GOTERM_BP_FAT	GO:0051094~positive regulation of developmental process	3	3.84615	0.462925	210895_S_AT, 214770_AT, 212588_AT	61	260	10040	1.89912	1	0.982935	99.9942
GOTERM_BP_ALL	GO:0051094~positive regulation of developmental process	3	3.84615	0.502763	210895_S_AT, 214770_AT, 212588_AT	68	260	10391	1.76318	1	0.984707	99.9985
GOTERM_BP_ALL	GO:0045595~regulation of cell differentiation	4	5.12821	0.536398	210895_S_AT, 214770_AT, 212588_AT, 203382_S_AT, 212884_X_AT	68	435	10391	1.40514	1	0.988596	99.9995
Annotation Cluster 45	Enrichment Score: 0.40276057448556674
Category	Term	Count	%	PValue	Genes	List Total	Pop Hits	Pop Total	Fold Enrichment	Bonferroni	Benjamini	FDR
GOTERM_BP_FAT	GO:0042592~homeostatic process	7	8.97436	0.208497	209906_AT, 202957_AT, 212588_AT, 203382_S_AT, 220088_AT, 216598_S_AT, 205098_AT, 212884_X_AT	61	669	10040	1.72217	1	0.840776	97.4438
GOTERM_BP_ALL	GO:0042592~homeostatic process	7	8.97436	0.261255	209906_AT, 202957_AT, 212588_AT, 203382_S_AT, 220088_AT, 216598_S_AT, 205098_AT, 212884_X_AT	68	669	10391	1.5989	1	0.881833	99.1954
GOTERM_BP_FAT	GO:0008284~positive regulation of cell proliferation	4	5.12821	0.405929	210895_S_AT, 202957_AT, 212588_AT, 216598_S_AT	61	385	10040	1.71003	1	0.970033	99.9716
GOTERM_BP_ALL	GO:0008284~positive regulation of cell proliferation	4	5.12821	0.454391	210895_S_AT, 202957_AT, 212588_AT, 216598_S_AT	68	385	10391	1.58762	1	0.975999	99.9936
GOTERM_BP_ALL	GO:0010646~regulation of cell communication	7	8.97436	0.504888	202957_AT, 212588_AT, 203471_S_AT, 202988_S_AT, 216834_AT, 203382_S_AT, 220088_AT, 216598_S_AT, 212884_X_AT	68	879	10391	1.21691	1	0.98474	99.9986
GOTERM_BP_FAT	GO:0010647~positive regulation of cell communication	3	3.84615	0.526474	202957_AT, 212588_AT, 216598_S_AT	61	293	10040	1.68522	1	0.991733	99.9992
GOTERM_BP_ALL	GO:0010647~positive regulation of cell communication	3	3.84615	0.567624	202957_AT, 212588_AT, 216598_S_AT	68	293	10391	1.5646	1	0.991988	99.9998
Annotation Cluster 46	Enrichment Score: 0.3371207877475536
Category	Term	Count	%	PValue	Genes	List Total	Pop Hits	Pop Total	Fold Enrichment	Bonferroni	Benjamini	FDR
GOTERM_BP_FAT	GO:0032940~secretion by cell	3	3.84615	0.270143	205270_S_AT, 213733_AT, 203471_S_AT, 205269_AT	61	170	10040	2.90453	1	0.903503	99.2833
GOTERM_BP_ALL	GO:0032940~secretion by cell	3	3.84615	0.299936	205270_S_AT, 213733_AT, 203471_S_AT, 205269_AT	68	170	10391	2.69663	1	0.912347	99.6583
GOTERM_BP_FAT	GO:0046903~secretion	3	3.84615	0.456912	205270_S_AT, 213733_AT, 203471_S_AT, 205269_AT	61	257	10040	1.92129	1	0.98215	99.993
GOTERM_BP_ALL	GO:0046903~secretion	3	3.84615	0.496572	205270_S_AT, 213733_AT, 203471_S_AT, 205269_AT	68	257	10391	1.78376	1	0.984651	99.9982
GOTERM_BP_ALL	GO:0051641~cellular localization	6	7.69231	0.598768	201858_S_AT, 205270_S_AT, 213160_AT, 213733_AT, 203471_S_AT, 205269_AT, 201859_AT, 203382_S_AT, 212884_X_AT	68	803	10391	1.14178	1	0.993854	100
GOTERM_BP_ALL	GO:0051649~establishment of localization in cell	4	5.12821	0.862145	205270_S_AT, 213733_AT, 203471_S_AT, 205269_AT, 203382_S_AT, 212884_X_AT	68	735	10391	0.831613	1	0.999901	100
Annotation Cluster 47	Enrichment Score: 0.3227856626353459
Category	Term	Count	%	PValue	Genes	List Total	Pop Hits	Pop Total	Fold Enrichment	Bonferroni	Benjamini	FDR
GOTERM_BP_FAT	GO:0007169~transmembrane receptor protein tyrosine kinase signaling pathway	3	3.84615	0.360528	203104_AT, 205270_S_AT, 205269_AT, 216598_S_AT	61	211	10040	2.34014	1	0.955982	99.9098
GOTERM_BP_ALL	GO:0007169~transmembrane receptor protein tyrosine kinase signaling pathway	3	3.84615	0.396132	203104_AT, 205270_S_AT, 205269_AT, 216598_S_AT	68	211	10391	2.17264	1	0.959912	99.9676
GOTERM_BP_FAT	GO:0007167~enzyme linked receptor protein signaling pathway	3	3.84615	0.578114	203104_AT, 205270_S_AT, 205269_AT, 216598_S_AT	61	322	10040	1.53345	1	0.995271	99.9999
GOTERM_BP_ALL	GO:0007167~enzyme linked receptor protein signaling pathway	3	3.84615	0.619535	203104_AT, 205270_S_AT, 205269_AT, 216598_S_AT	68	322	10391	1.42368	1	0.995033	100
Annotation Cluster 48	Enrichment Score: 0.28255460429809365
Category	Term	Count	%	PValue	Genes	List Total	Pop Hits	Pop Total	Fold Enrichment	Bonferroni	Benjamini	FDR
GOTERM_CC_ALL	GO:0031410~cytoplasmic vesicle	6	7.69231	0.320811	219574_AT, 201858_S_AT, 210176_AT, 209949_AT, 201859_AT, 201141_AT, 219282_S_AT	76	554	11082	1.57923	1	0.95012	98.852
GOTERM_CC_ALL	GO:0031982~vesicle	6	7.69231	0.358759	219574_AT, 201858_S_AT, 210176_AT, 209949_AT, 201859_AT, 201141_AT, 219282_S_AT	76	582	11082	1.50326	1	0.953163	99.409
GOTERM_CC_FAT	GO:0031410~cytoplasmic vesicle	6	7.69231	0.438213	219574_AT, 201858_S_AT, 210176_AT, 209949_AT, 201859_AT, 201141_AT, 219282_S_AT	72	554	9077	1.36537	1	0.983005	99.8451
GOTERM_CC_FAT	GO:0031982~vesicle	6	7.69231	0.481628	219574_AT, 201858_S_AT, 210176_AT, 209949_AT, 201859_AT, 201141_AT, 219282_S_AT	72	582	9077	1.29968	1	0.987132	99.9372
GOTERM_CC_ALL	GO:0016023~cytoplasmic membrane-bounded vesicle	4	5.12821	0.630953	201858_S_AT, 209949_AT, 201859_AT, 201141_AT, 219282_S_AT	76	476	11082	1.22534	1	0.995365	99.999
GOTERM_CC_ALL	GO:0031988~membrane-bounded vesicle	4	5.12821	0.656123	201858_S_AT, 209949_AT, 201859_AT, 201141_AT, 219282_S_AT	76	494	11082	1.18069	1	0.995975	99.9996
GOTERM_CC_FAT	GO:0016023~cytoplasmic membrane-bounded vesicle	4	5.12821	0.727352	201858_S_AT, 209949_AT, 201859_AT, 201141_AT, 219282_S_AT	72	476	9077	1.05941	1	0.99929	100
GOTERM_CC_FAT	GO:0031988~membrane-bounded vesicle	4	5.12821	0.750564	201858_S_AT, 209949_AT, 201859_AT, 201141_AT, 219282_S_AT	72	494	9077	1.02081	1	0.999363	100
Annotation Cluster 49	Enrichment Score: 0.2718006192596058
Category	Term	Count	%	PValue	Genes	List Total	Pop Hits	Pop Total	Fold Enrichment	Bonferroni	Benjamini	FDR
GOTERM_BP_ALL	GO:0050793~regulation of developmental process	7	8.97436	0.189913	210895_S_AT, 214770_AT, 201858_S_AT, 214574_X_AT, 214181_X_AT, 212588_AT, 211582_X_AT, 201859_AT, 203382_S_AT, 202803_S_AT, 210629_X_AT, 212884_X_AT	68	601	10391	1.7798	1	0.793943	96.5068
GOTERM_CC_ALL	GO:0005794~Golgi apparatus	4	5.12821	0.869985	201858_S_AT, 214574_X_AT, 214181_X_AT, 211582_X_AT, 218232_AT, 201859_AT, 203382_S_AT, 210629_X_AT, 212884_X_AT	76	714	11082	0.816895	1	0.999881	100
GOTERM_CC_FAT	GO:0005794~Golgi apparatus	4	5.12821	0.92583	201858_S_AT, 214574_X_AT, 214181_X_AT, 211582_X_AT, 218232_AT, 201859_AT, 203382_S_AT, 210629_X_AT, 212884_X_AT	72	714	9077	0.706271	1	0.999996	100
Annotation Cluster 50	Enrichment Score: 0.2677069775315959
Category	Term	Count	%	PValue	Genes	List Total	Pop Hits	Pop Total	Fold Enrichment	Bonferroni	Benjamini	FDR
GOTERM_BP_FAT	GO:0030036~actin cytoskeleton organization	3	3.84615	0.321145	213095_X_AT, 209901_X_AT, 215051_X_AT, 213160_AT, 203471_S_AT	61	193	10040	2.5584	1	0.939781	99.7699
GOTERM_BP_FAT	GO:0030029~actin filament-based process	3	3.84615	0.354013	213095_X_AT, 209901_X_AT, 215051_X_AT, 213160_AT, 203471_S_AT	61	208	10040	2.3739	1	0.953817	99.8943
GOTERM_BP_ALL	GO:0030036~actin cytoskeleton organization	3	3.84615	0.354453	213095_X_AT, 209901_X_AT, 215051_X_AT, 213160_AT, 203471_S_AT	68	193	10391	2.37527	1	0.945696	99.9061
GOTERM_BP_FAT	GO:0007010~cytoskeleton organization	4	5.12821	0.383099	213095_X_AT, 209901_X_AT, 215051_X_AT, 213160_AT, 203471_S_AT, 203382_S_AT, 212884_X_AT	61	371	10040	1.77456	1	0.964024	99.9487
GOTERM_BP_ALL	GO:0030029~actin filament-based process	3	3.84615	0.389263	213095_X_AT, 209901_X_AT, 215051_X_AT, 213160_AT, 203471_S_AT	68	208	10391	2.20397	1	0.957722	99.9611
GOTERM_BP_ALL	GO:0007010~cytoskeleton organization	4	5.12821	0.430407	213095_X_AT, 209901_X_AT, 215051_X_AT, 213160_AT, 203471_S_AT, 203382_S_AT, 212884_X_AT	68	371	10391	1.64753	1	0.969964	99.9872
GOTERM_CC_ALL	GO:0042995~cell projection	3	3.84615	0.911547	213095_X_AT, 209901_X_AT, 215051_X_AT, 203471_S_AT, 203382_S_AT, 212884_X_AT	76	584	11082	0.749054	1	0.999939	100
GOTERM_BP_ALL	GO:0006996~organelle organization	5	6.41026	0.940984	213095_X_AT, 209901_X_AT, 201858_S_AT, 215051_X_AT, 213160_AT, 203471_S_AT, 201859_AT, 203382_S_AT, 212884_X_AT	68	1123	10391	0.68036	1	0.999995	100
GOTERM_CC_FAT	GO:0042995~cell projection	3	3.84615	0.948271	213095_X_AT, 209901_X_AT, 215051_X_AT, 203471_S_AT, 203382_S_AT, 212884_X_AT	72	584	9077	0.647617	1	0.999996	100
SP_PIR_KEYWORDS	acetylation	5	6.41026	0.999824	213095_X_AT, 209901_X_AT, 215051_X_AT, 213160_AT, 202957_AT, 203471_S_AT, 219279_AT	78	2292	12573	0.351641	1	1	100
Annotation Cluster 51	Enrichment Score: 0.2601998782930752
Category	Term	Count	%	PValue	Genes	List Total	Pop Hits	Pop Total	Fold Enrichment	Bonferroni	Benjamini	FDR
GOTERM_BP_FAT	GO:0007242~intracellular signaling cascade	14	17.9487	0.00937103	204924_AT, 202957_AT, 203471_S_AT, 216834_AT, 216598_S_AT, 220088_AT, 204122_AT, 206584_AT, 212884_X_AT, 221698_S_AT, 210176_AT, 220146_AT, 212588_AT, 202988_S_AT, 203382_S_AT, 205098_AT	61	1070	10040	2.15352	0.999861	0.168871	13.7262
GOTERM_BP_ALL	GO:0007242~intracellular signaling cascade	14	17.9487	0.0177613	204924_AT, 202957_AT, 203471_S_AT, 216834_AT, 216598_S_AT, 220088_AT, 204122_AT, 206584_AT, 212884_X_AT, 221698_S_AT, 210176_AT, 220146_AT, 212588_AT, 202988_S_AT, 203382_S_AT, 205098_AT	68	1070	10391	1.99937	1	0.230065	24.83
GOTERM_BP_FAT	GO:0019220~regulation of phosphate metabolic process	6	7.69231	0.111671	202957_AT, 212588_AT, 203471_S_AT, 203382_S_AT, 220088_AT, 202803_S_AT, 212884_X_AT	61	428	10040	2.30734	1	0.647809	84.3842
GOTERM_BP_FAT	GO:0051174~regulation of phosphorus metabolic process	6	7.69231	0.111671	202957_AT, 212588_AT, 203471_S_AT, 203382_S_AT, 220088_AT, 202803_S_AT, 212884_X_AT	61	428	10040	2.30734	1	0.647809	84.3842
GOTERM_BP_ALL	GO:0019220~regulation of phosphate metabolic process	6	7.69231	0.141418	202957_AT, 212588_AT, 203471_S_AT, 203382_S_AT, 220088_AT, 202803_S_AT, 212884_X_AT	68	428	10391	2.14218	1	0.71324	91.182
GOTERM_BP_ALL	GO:0051174~regulation of phosphorus metabolic process	6	7.69231	0.141418	202957_AT, 212588_AT, 203471_S_AT, 203382_S_AT, 220088_AT, 202803_S_AT, 212884_X_AT	68	428	10391	2.14218	1	0.71324	91.182
GOTERM_BP_ALL	GO:0048522~positive regulation of cellular process	12	15.3846	0.493815	214770_AT, 204924_AT, 202957_AT, 203471_S_AT, 216598_S_AT, 212884_X_AT, 210895_S_AT, 221698_S_AT, 210176_AT, 213733_AT, 220146_AT, 212588_AT, 203382_S_AT	68	1639	10391	1.1188	1	0.984506	99.998
GOTERM_BP_ALL	GO:0010646~regulation of cell communication	7	8.97436	0.504888	202957_AT, 212588_AT, 203471_S_AT, 202988_S_AT, 216834_AT, 203382_S_AT, 220088_AT, 216598_S_AT, 212884_X_AT	68	879	10391	1.21691	1	0.98474	99.9986
GOTERM_BP_ALL	GO:0009966~regulation of signal transduction	6	7.69231	0.513074	202957_AT, 212588_AT, 203471_S_AT, 202988_S_AT, 216834_AT, 203382_S_AT, 220088_AT, 212884_X_AT	68	731	10391	1.25424	1	0.985511	99.9989
GOTERM_BP_ALL	GO:0065009~regulation of molecular function	6	7.69231	0.652234	204924_AT, 212588_AT, 203471_S_AT, 202988_S_AT, 216834_AT, 203382_S_AT, 220088_AT, 212884_X_AT	68	852	10391	1.07612	1	0.996289	100
GOTERM_BP_ALL	GO:0019222~regulation of metabolic process	14	17.9487	0.935682	204924_AT, 202957_AT, 203471_S_AT, 216834_AT, 220088_AT, 206715_AT, 212884_X_AT, 210895_S_AT, 201422_AT, 210176_AT, 220146_AT, 212588_AT, 202988_S_AT, 204959_AT, 203382_S_AT, 202803_S_AT	68	2771	10391	0.77204	1	0.999994	100
GOTERM_BP_ALL	GO:0031323~regulation of cellular metabolic process	13	16.6667	0.943482	204924_AT, 202957_AT, 203471_S_AT, 216834_AT, 220088_AT, 206715_AT, 212884_X_AT, 210895_S_AT, 210176_AT, 220146_AT, 212588_AT, 202988_S_AT, 204959_AT, 203382_S_AT, 202803_S_AT	68	2634	10391	0.754182	1	0.999996	100
GOTERM_BP_ALL	GO:0031326~regulation of cellular biosynthetic process	10	12.8205	0.959509	210895_S_AT, 204924_AT, 210176_AT, 220146_AT, 202957_AT, 203471_S_AT, 202988_S_AT, 216834_AT, 204959_AT, 203382_S_AT, 206715_AT, 212884_X_AT	68	2183	10391	0.699995	1	0.999999	100
GOTERM_BP_ALL	GO:0009889~regulation of biosynthetic process	10	12.8205	0.962304	210895_S_AT, 204924_AT, 210176_AT, 220146_AT, 202957_AT, 203471_S_AT, 202988_S_AT, 216834_AT, 204959_AT, 203382_S_AT, 206715_AT, 212884_X_AT	68	2201	10391	0.69427	1	0.999999	100
GOTERM_BP_ALL	GO:0060255~regulation of macromolecule metabolic process	11	14.1026	0.971432	210895_S_AT, 201422_AT, 204924_AT, 210176_AT, 220146_AT, 202957_AT, 212588_AT, 204959_AT, 203382_S_AT, 202803_S_AT, 206715_AT, 212884_X_AT	68	2455	10391	0.684683	1	1	100
GOTERM_BP_ALL	GO:0019219~regulation of nucleobase, nucleoside, nucleotide and nucleic acid metabolic process	8	10.2564	0.987966	210895_S_AT, 204924_AT, 202957_AT, 212588_AT, 202988_S_AT, 216834_AT, 204959_AT, 203382_S_AT, 206715_AT, 212884_X_AT	68	2076	10391	0.588859	1	1	100
GOTERM_BP_ALL	GO:0080090~regulation of primary metabolic process	10	12.8205	0.988781	210895_S_AT, 204924_AT, 202957_AT, 212588_AT, 203471_S_AT, 202988_S_AT, 216834_AT, 204959_AT, 203382_S_AT, 202803_S_AT, 206715_AT, 212884_X_AT	68	2484	10391	0.615172	1	1	100
GOTERM_BP_ALL	GO:0051171~regulation of nitrogen compound metabolic process	8	10.2564	0.989272	210895_S_AT, 204924_AT, 202957_AT, 212588_AT, 202988_S_AT, 216834_AT, 204959_AT, 203382_S_AT, 206715_AT, 212884_X_AT	68	2100	10391	0.582129	1	1	100
GOTERM_MF_FAT	GO:0030528~transcription regulator activity	3	3.84615	0.991701	210895_S_AT, 202957_AT, 206715_AT	52	1206	9524	0.455607	1	1	100
GOTERM_BP_ALL	GO:0010556~regulation of macromolecule biosynthetic process	7	8.97436	0.995759	210895_S_AT, 204924_AT, 210176_AT, 220146_AT, 202957_AT, 204959_AT, 206715_AT	68	2076	10391	0.515251	1	1	100
GOTERM_BP_ALL	GO:0010468~regulation of gene expression	7	8.97436	0.996287	210895_S_AT, 201422_AT, 204924_AT, 202957_AT, 204959_AT, 203382_S_AT, 206715_AT, 212884_X_AT	68	2101	10391	0.50912	1	1	100
GOTERM_MF_ALL	GO:0030528~transcription regulator activity	3	3.84615	0.997436	210895_S_AT, 202957_AT, 206715_AT	71	1206	10886	0.381403	1	1	100
GOTERM_BP_FAT	GO:0045449~regulation of transcription	5	6.41026	0.997994	210895_S_AT, 204924_AT, 202957_AT, 204959_AT, 206715_AT	61	1883	10040	0.437042	1	1	100
GOTERM_BP_ALL	GO:0045449~regulation of transcription	5	6.41026	0.999047	210895_S_AT, 204924_AT, 202957_AT, 204959_AT, 206715_AT	68	1883	10391	0.405759	1	1	100
GOTERM_MF_FAT	GO:0003677~DNA binding	3	3.84615	0.999325	202957_AT, 204959_AT, 206715_AT	52	1656	9524	0.3318	1	1	100
GOTERM_MF_ALL	GO:0003677~DNA binding	3	3.84615	0.999874	202957_AT, 204959_AT, 206715_AT	71	1656	10886	0.277761	1	1	100
GOTERM_MF_ALL	GO:0003676~nucleic acid binding	5	6.41026	0.999948	213566_AT, 220146_AT, 202957_AT, 204959_AT, 206715_AT	71	2350	10886	0.326221	1	1	100
GOTERM_BP_ALL	GO:0009059~macromolecule biosynthetic process	4	5.12821	0.999958	212588_AT, 204959_AT, 203382_S_AT, 206715_AT, 212884_X_AT	68	2098	10391	0.291342	1	1	100
GOTERM_BP_ALL	GO:0009058~biosynthetic process	6	7.69231	0.999978	212588_AT, 203923_S_AT, 204959_AT, 203382_S_AT, 206715_AT, 204174_AT, 212884_X_AT	68	2709	10391	0.338447	1	1	100
GOTERM_BP_ALL	GO:0044249~cellular biosynthetic process	5	6.41026	0.999993	203923_S_AT, 204959_AT, 203382_S_AT, 206715_AT, 204174_AT, 212884_X_AT	68	2631	10391	0.290401	1	1	100
GOTERM_BP_ALL	GO:0034645~cellular macromolecule biosynthetic process	3	3.84615	0.999995	204959_AT, 203382_S_AT, 206715_AT, 212884_X_AT	68	2080	10391	0.220397	1	1	100
SP_PIR_KEYWORDS	nucleus	3	3.84615	1	204959_AT, 206715_AT, 204174_AT	78	3229	12573	0.149761	1	1	100
GOTERM_CC_ALL	GO:0005634~nucleus	6	7.69231	1	213095_X_AT, 209901_X_AT, 215051_X_AT, 202957_AT, 209949_AT, 204959_AT, 206715_AT, 204174_AT	76	3871	11082	0.226013	1	1	100
Annotation Cluster 52	Enrichment Score: 0.2535566601830217
Category	Term	Count	%	PValue	Genes	List Total	Pop Hits	Pop Total	Fold Enrichment	Bonferroni	Benjamini	FDR
GOTERM_MF_FAT	GO:0030695~GTPase regulator activity	3	3.84615	0.491293	213160_AT, 202988_S_AT, 216834_AT, 219279_AT	52	306	9524	1.79563	1	0.996939	99.9786
GOTERM_MF_FAT	GO:0060589~nucleoside-triphosphatase regulator activity	3	3.84615	0.503384	213160_AT, 202988_S_AT, 216834_AT, 219279_AT	52	313	9524	1.75547	1	0.996802	99.9842
GOTERM_MF_ALL	GO:0030695~GTPase regulator activity	3	3.84615	0.589812	213160_AT, 202988_S_AT, 216834_AT, 219279_AT	71	306	10886	1.50318	1	0.999246	99.9989
GOTERM_MF_ALL	GO:0060589~nucleoside-triphosphatase regulator activity	3	3.84615	0.602253	213160_AT, 202988_S_AT, 216834_AT, 219279_AT	71	313	10886	1.46956	1	0.999247	99.9993
GOTERM_MF_ALL	GO:0030234~enzyme regulator activity	5	6.41026	0.614446	213160_AT, 202988_S_AT, 216834_AT, 219279_AT, 203382_S_AT, 204174_AT, 212884_X_AT	71	655	10886	1.17041	1	0.999249	99.9995
Annotation Cluster 53	Enrichment Score: 0.23789358786625955
Category	Term	Count	%	PValue	Genes	List Total	Pop Hits	Pop Total	Fold Enrichment	Bonferroni	Benjamini	FDR
GOTERM_BP_FAT	GO:0006916~anti-apoptosis	3	3.84615	0.310102	203382_S_AT, 216598_S_AT, 205681_AT, 212884_X_AT	61	188	10040	2.62644	1	0.935092	99.7036
GOTERM_BP_ALL	GO:0006916~anti-apoptosis	3	3.84615	0.3427	203382_S_AT, 216598_S_AT, 205681_AT, 212884_X_AT	68	188	10391	2.43844	1	0.939833	99.8748
GOTERM_BP_FAT	GO:0043066~negative regulation of apoptosis	3	3.84615	0.581524	203382_S_AT, 216598_S_AT, 205681_AT, 212884_X_AT	61	324	10040	1.52398	1	0.995342	99.9999
GOTERM_BP_FAT	GO:0043069~negative regulation of programmed cell death	3	3.84615	0.588286	203382_S_AT, 216598_S_AT, 205681_AT, 212884_X_AT	61	328	10040	1.5054	1	0.995479	99.9999
GOTERM_BP_FAT	GO:0060548~negative regulation of cell death	3	3.84615	0.589964	203382_S_AT, 216598_S_AT, 205681_AT, 212884_X_AT	61	329	10040	1.50082	1	0.995434	99.9999
GOTERM_BP_ALL	GO:0043066~negative regulation of apoptosis	3	3.84615	0.622936	203382_S_AT, 216598_S_AT, 205681_AT, 212884_X_AT	68	324	10391	1.4149	1	0.995141	100
GOTERM_BP_ALL	GO:0043069~negative regulation of programmed cell death	3	3.84615	0.629672	203382_S_AT, 216598_S_AT, 205681_AT, 212884_X_AT	68	328	10391	1.39764	1	0.995473	100
GOTERM_BP_ALL	GO:0060548~negative regulation of cell death	3	3.84615	0.631341	203382_S_AT, 216598_S_AT, 205681_AT, 212884_X_AT	68	329	10391	1.39339	1	0.995459	100
GOTERM_BP_FAT	GO:0042981~regulation of apoptosis	5	6.41026	0.632765	204924_AT, 212588_AT, 203382_S_AT, 216598_S_AT, 205681_AT, 212884_X_AT	61	720	10040	1.14299	1	0.997272	100
GOTERM_BP_FAT	GO:0043067~regulation of programmed cell death	5	6.41026	0.639401	204924_AT, 212588_AT, 203382_S_AT, 216598_S_AT, 205681_AT, 212884_X_AT	61	726	10040	1.13354	1	0.997457	100
GOTERM_BP_FAT	GO:0010941~regulation of cell death	5	6.41026	0.642692	204924_AT, 212588_AT, 203382_S_AT, 216598_S_AT, 205681_AT, 212884_X_AT	61	729	10040	1.12888	1	0.997498	100
GOTERM_BP_ALL	GO:0042981~regulation of apoptosis	5	6.41026	0.69149	204924_AT, 212588_AT, 203382_S_AT, 216598_S_AT, 205681_AT, 212884_X_AT	68	720	10391	1.06117	1	0.997844	100
GOTERM_BP_ALL	GO:0043067~regulation of programmed cell death	5	6.41026	0.697841	204924_AT, 212588_AT, 203382_S_AT, 216598_S_AT, 205681_AT, 212884_X_AT	68	726	10391	1.0524	1	0.998006	100
GOTERM_BP_ALL	GO:0010941~regulation of cell death	5	6.41026	0.700982	204924_AT, 212588_AT, 203382_S_AT, 216598_S_AT, 205681_AT, 212884_X_AT	68	729	10391	1.04807	1	0.998053	100
Annotation Cluster 54	Enrichment Score: 0.20122884684933737
Category	Term	Count	%	PValue	Genes	List Total	Pop Hits	Pop Total	Fold Enrichment	Bonferroni	Benjamini	FDR
GOTERM_BP_FAT	GO:0000902~cell morphogenesis	3	3.84615	0.541125	214574_X_AT, 214181_X_AT, 213160_AT, 211582_X_AT, 210629_X_AT, 204103_AT	61	301	10040	1.64043	1	0.993011	99.9995
GOTERM_BP_ALL	GO:0000902~cell morphogenesis	3	3.84615	0.582426	214574_X_AT, 214181_X_AT, 213160_AT, 211582_X_AT, 210629_X_AT, 204103_AT	68	301	10391	1.52301	1	0.993082	99.9999
GOTERM_BP_FAT	GO:0032989~cellular component morphogenesis	3	3.84615	0.599929	214574_X_AT, 214181_X_AT, 213160_AT, 211582_X_AT, 210629_X_AT, 204103_AT	61	335	10040	1.47394	1	0.995779	99.9999
GOTERM_BP_ALL	GO:0032989~cellular component morphogenesis	3	3.84615	0.641237	214574_X_AT, 214181_X_AT, 213160_AT, 211582_X_AT, 210629_X_AT, 204103_AT	68	335	10391	1.36844	1	0.995856	100
GOTERM_BP_ALL	GO:0009653~anatomical structure morphogenesis	6	7.69231	0.813203	214574_X_AT, 214181_X_AT, 213160_AT, 213416_AT, 205885_S_AT, 211582_X_AT, 203382_S_AT, 216598_S_AT, 210629_X_AT, 204103_AT, 212884_X_AT	68	1039	10391	0.882438	1	0.999644	100
Annotation Cluster 55	Enrichment Score: 0.1318670019546826
Category	Term	Count	%	PValue	Genes	List Total	Pop Hits	Pop Total	Fold Enrichment	Bonferroni	Benjamini	FDR
GOTERM_MF_FAT	GO:0008289~lipid binding	3	3.84615	0.588919	203471_S_AT, 203382_S_AT, 204174_AT, 212884_X_AT	52	366	9524	1.50126	1	0.998812	99.9985
GOTERM_MF_ALL	GO:0008289~lipid binding	3	3.84615	0.687426	203471_S_AT, 203382_S_AT, 204174_AT, 212884_X_AT	71	366	10886	1.25675	1	0.999738	100
GOTERM_BP_ALL	GO:0044255~cellular lipid metabolic process	3	3.84615	0.781617	203471_S_AT, 203382_S_AT, 204174_AT, 212884_X_AT	68	439	10391	1.04425	1	0.999346	100
GOTERM_BP_ALL	GO:0006629~lipid metabolic process	3	3.84615	0.938116	203471_S_AT, 203382_S_AT, 204174_AT, 212884_X_AT	68	676	10391	0.678146	1	0.999995	100
Annotation Cluster 56	Enrichment Score: 0.1260684746663271
Category	Term	Count	%	PValue	Genes	List Total	Pop Hits	Pop Total	Fold Enrichment	Bonferroni	Benjamini	FDR
GOTERM_BP_ALL	GO:0050793~regulation of developmental process	7	8.97436	0.189913	210895_S_AT, 214770_AT, 201858_S_AT, 214574_X_AT, 214181_X_AT, 212588_AT, 211582_X_AT, 201859_AT, 203382_S_AT, 202803_S_AT, 210629_X_AT, 212884_X_AT	68	601	10391	1.7798	1	0.793943	96.5068
GOTERM_BP_FAT	GO:0010604~positive regulation of macromolecule metabolic process	6	7.69231	0.476564	210895_S_AT, 210176_AT, 220146_AT, 202957_AT, 212588_AT, 203382_S_AT, 212884_X_AT	61	757	10040	1.30455	1	0.984718	99.9961
GOTERM_BP_ALL	GO:0045595~regulation of cell differentiation	4	5.12821	0.536398	210895_S_AT, 214770_AT, 212588_AT, 203382_S_AT, 212884_X_AT	68	435	10391	1.40514	1	0.988596	99.9995
GOTERM_BP_ALL	GO:0010604~positive regulation of macromolecule metabolic process	6	7.69231	0.544881	210895_S_AT, 210176_AT, 220146_AT, 202957_AT, 212588_AT, 203382_S_AT, 212884_X_AT	68	757	10391	1.21117	1	0.989499	99.9996
GOTERM_BP_ALL	GO:0031325~positive regulation of cellular metabolic process	6	7.69231	0.569889	210895_S_AT, 210176_AT, 220146_AT, 202957_AT, 212588_AT, 203382_S_AT, 212884_X_AT	68	778	10391	1.17847	1	0.992021	99.9999
GOTERM_BP_ALL	GO:0009893~positive regulation of metabolic process	6	7.69231	0.612259	210895_S_AT, 210176_AT, 220146_AT, 202957_AT, 212588_AT, 203382_S_AT, 212884_X_AT	68	815	10391	1.12497	1	0.99478	100
GOTERM_BP_FAT	GO:0045935~positive regulation of nucleobase, nucleoside, nucleotide and nucleic acid metabolic process	3	3.84615	0.849161	210895_S_AT, 212588_AT, 203382_S_AT, 212884_X_AT	61	551	10040	0.896135	1	0.999967	100
GOTERM_BP_FAT	GO:0051173~positive regulation of nitrogen compound metabolic process	3	3.84615	0.86317	210895_S_AT, 212588_AT, 203382_S_AT, 212884_X_AT	61	571	10040	0.864747	1	0.999978	100
GOTERM_BP_ALL	GO:0045935~positive regulation of nucleobase, nucleoside, nucleotide and nucleic acid metabolic process	3	3.84615	0.877371	210895_S_AT, 212588_AT, 203382_S_AT, 212884_X_AT	68	551	10391	0.83199	1	0.99994	100
GOTERM_BP_ALL	GO:0051173~positive regulation of nitrogen compound metabolic process	3	3.84615	0.889798	210895_S_AT, 212588_AT, 203382_S_AT, 212884_X_AT	68	571	10391	0.802848	1	0.999958	100
GOTERM_BP_ALL	GO:0019222~regulation of metabolic process	14	17.9487	0.935682	204924_AT, 202957_AT, 203471_S_AT, 216834_AT, 220088_AT, 206715_AT, 212884_X_AT, 210895_S_AT, 201422_AT, 210176_AT, 220146_AT, 212588_AT, 202988_S_AT, 204959_AT, 203382_S_AT, 202803_S_AT	68	2771	10391	0.77204	1	0.999994	100
GOTERM_BP_ALL	GO:0031323~regulation of cellular metabolic process	13	16.6667	0.943482	204924_AT, 202957_AT, 203471_S_AT, 216834_AT, 220088_AT, 206715_AT, 212884_X_AT, 210895_S_AT, 210176_AT, 220146_AT, 212588_AT, 202988_S_AT, 204959_AT, 203382_S_AT, 202803_S_AT	68	2634	10391	0.754182	1	0.999996	100
GOTERM_BP_ALL	GO:0031326~regulation of cellular biosynthetic process	10	12.8205	0.959509	210895_S_AT, 204924_AT, 210176_AT, 220146_AT, 202957_AT, 203471_S_AT, 202988_S_AT, 216834_AT, 204959_AT, 203382_S_AT, 206715_AT, 212884_X_AT	68	2183	10391	0.699995	1	0.999999	100
GOTERM_BP_ALL	GO:0009889~regulation of biosynthetic process	10	12.8205	0.962304	210895_S_AT, 204924_AT, 210176_AT, 220146_AT, 202957_AT, 203471_S_AT, 202988_S_AT, 216834_AT, 204959_AT, 203382_S_AT, 206715_AT, 212884_X_AT	68	2201	10391	0.69427	1	0.999999	100
GOTERM_BP_ALL	GO:0060255~regulation of macromolecule metabolic process	11	14.1026	0.971432	210895_S_AT, 201422_AT, 204924_AT, 210176_AT, 220146_AT, 202957_AT, 212588_AT, 204959_AT, 203382_S_AT, 202803_S_AT, 206715_AT, 212884_X_AT	68	2455	10391	0.684683	1	1	100
GOTERM_BP_ALL	GO:0019219~regulation of nucleobase, nucleoside, nucleotide and nucleic acid metabolic process	8	10.2564	0.987966	210895_S_AT, 204924_AT, 202957_AT, 212588_AT, 202988_S_AT, 216834_AT, 204959_AT, 203382_S_AT, 206715_AT, 212884_X_AT	68	2076	10391	0.588859	1	1	100
GOTERM_BP_ALL	GO:0080090~regulation of primary metabolic process	10	12.8205	0.988781	210895_S_AT, 204924_AT, 202957_AT, 212588_AT, 203471_S_AT, 202988_S_AT, 216834_AT, 204959_AT, 203382_S_AT, 202803_S_AT, 206715_AT, 212884_X_AT	68	2484	10391	0.615172	1	1	100
GOTERM_BP_ALL	GO:0051171~regulation of nitrogen compound metabolic process	8	10.2564	0.989272	210895_S_AT, 204924_AT, 202957_AT, 212588_AT, 202988_S_AT, 216834_AT, 204959_AT, 203382_S_AT, 206715_AT, 212884_X_AT	68	2100	10391	0.582129	1	1	100
GOTERM_BP_ALL	GO:0010556~regulation of macromolecule biosynthetic process	7	8.97436	0.995759	210895_S_AT, 204924_AT, 210176_AT, 220146_AT, 202957_AT, 204959_AT, 206715_AT	68	2076	10391	0.515251	1	1	100
Annotation Cluster 57	Enrichment Score: 0.09971349162121704
Category	Term	Count	%	PValue	Genes	List Total	Pop Hits	Pop Total	Fold Enrichment	Bonferroni	Benjamini	FDR
GOTERM_BP_FAT	GO:0006811~ion transport	4	5.12821	0.695417	203473_AT, 212588_AT, 203923_S_AT, 219282_S_AT	61	592	10040	1.1121	1	0.998785	100
GOTERM_MF_ALL	GO:0022892~substrate-specific transporter activity	5	6.41026	0.728672	203473_AT, 203923_S_AT, 203382_S_AT, 219282_S_AT, 204588_S_AT, 212884_X_AT	71	759	10886	1.01004	1	0.999837	100
GOTERM_BP_ALL	GO:0006811~ion transport	4	5.12821	0.7433	203473_AT, 212588_AT, 203923_S_AT, 219282_S_AT	68	592	10391	1.03249	1	0.998849	100
SP_PIR_KEYWORDS	ion transport	3	3.84615	0.757905	203473_AT, 203923_S_AT, 219282_S_AT	78	441	12573	1.09655	1	0.994848	100
GOTERM_MF_ALL	GO:0022891~substrate-specific transmembrane transporter activity	4	5.12821	0.78984	203473_AT, 203923_S_AT, 219282_S_AT, 204588_S_AT	71	642	10886	0.955289	1	0.999933	100
GOTERM_MF_ALL	GO:0022857~transmembrane transporter activity	4	5.12821	0.83595	203473_AT, 203923_S_AT, 219282_S_AT, 204588_S_AT	71	699	10886	0.87739	1	0.999981	100
GOTERM_MF_ALL	GO:0005215~transporter activity	5	6.41026	0.840752	203473_AT, 203923_S_AT, 203382_S_AT, 219282_S_AT, 204588_S_AT, 212884_X_AT	71	899	10886	0.852747	1	0.999972	100
GOTERM_MF_ALL	GO:0015075~ion transmembrane transporter activity	3	3.84615	0.883101	203473_AT, 203923_S_AT, 219282_S_AT	71	562	10886	0.818455	1	0.999989	100
SP_PIR_KEYWORDS	transport	6	7.69231	0.904952	201720_S_AT, 203473_AT, 201721_S_AT, 203923_S_AT, 203382_S_AT, 219282_S_AT, 204588_S_AT, 212884_X_AT	78	1283	12573	0.753822	1	0.999714	100
Annotation Cluster 58	Enrichment Score: 0.09548812030564736
Category	Term	Count	%	PValue	Genes	List Total	Pop Hits	Pop Total	Fold Enrichment	Bonferroni	Benjamini	FDR
GOTERM_CC_ALL	GO:0019898~extrinsic to membrane	3	3.84615	0.776067	213160_AT, 202957_AT, 203382_S_AT, 212884_X_AT	76	414	11082	1.05664	1	0.999402	100
GOTERM_BP_ALL	GO:0030154~cell differentiation	8	10.2564	0.79184	214181_X_AT, 202957_AT, 211582_X_AT, 205885_S_AT, 203471_S_AT, 201141_AT, 212884_X_AT, 214574_X_AT, 213160_AT, 212588_AT, 213416_AT, 203382_S_AT, 210629_X_AT	68	1361	10391	0.898215	1	0.999444	100
GOTERM_CC_FAT	GO:0019898~extrinsic to membrane	3	3.84615	0.841393	213160_AT, 202957_AT, 203382_S_AT, 212884_X_AT	72	414	9077	0.913547	1	0.999908	100
Annotation Cluster 59	Enrichment Score: 0.07460384668038804
Category	Term	Count	%	PValue	Genes	List Total	Pop Hits	Pop Total	Fold Enrichment	Bonferroni	Benjamini	FDR
GOTERM_BP_ALL	GO:0051641~cellular localization	6	7.69231	0.598768	201858_S_AT, 205270_S_AT, 213160_AT, 213733_AT, 203471_S_AT, 205269_AT, 201859_AT, 203382_S_AT, 212884_X_AT	68	803	10391	1.14178	1	0.993854	100
GOTERM_CC_ALL	GO:0005829~cytosol	3	3.84615	0.99806	205270_S_AT, 213160_AT, 203471_S_AT, 205269_AT	76	1191	11082	0.367294	1	1	100
GOTERM_CC_FAT	GO:0005829~cytosol	3	3.84615	0.999478	205270_S_AT, 213160_AT, 203471_S_AT, 205269_AT	72	1191	9077	0.317555	1	1	100
Annotation Cluster 60	Enrichment Score: 0.06929273179355495
Category	Term	Count	%	PValue	Genes	List Total	Pop Hits	Pop Total	Fold Enrichment	Bonferroni	Benjamini	FDR
GOTERM_BP_FAT	GO:0007010~cytoskeleton organization	4	5.12821	0.383099	213095_X_AT, 209901_X_AT, 215051_X_AT, 213160_AT, 203471_S_AT, 203382_S_AT, 212884_X_AT	61	371	10040	1.77456	1	0.964024	99.9487
GOTERM_BP_ALL	GO:0007010~cytoskeleton organization	4	5.12821	0.430407	213095_X_AT, 209901_X_AT, 215051_X_AT, 213160_AT, 203471_S_AT, 203382_S_AT, 212884_X_AT	68	371	10391	1.64753	1	0.969964	99.9872
SP_PIR_KEYWORDS	calcium	3	3.84615	0.893181	213095_X_AT, 209901_X_AT, 215051_X_AT, 213416_AT, 205885_S_AT, 219282_S_AT	78	609	12573	0.794051	1	0.99964	100
GOTERM_MF_FAT	GO:0005509~calcium ion binding	3	3.84615	0.90147	213095_X_AT, 209901_X_AT, 215051_X_AT, 213416_AT, 205885_S_AT, 219282_S_AT	52	708	9524	0.776076	1	1	100
GOTERM_MF_ALL	GO:0005509~calcium ion binding	3	3.84615	0.947532	213095_X_AT, 209901_X_AT, 215051_X_AT, 213416_AT, 205885_S_AT, 219282_S_AT	71	708	10886	0.649678	1	1	100
GOTERM_MF_FAT	GO:0046872~metal ion binding	7	8.97436	0.999648	219574_AT, 213095_X_AT, 209901_X_AT, 215051_X_AT, 213160_AT, 213416_AT, 205885_S_AT, 203923_S_AT, 203382_S_AT, 219282_S_AT, 212884_X_AT	52	2938	9524	0.436377	1	1	100
GOTERM_MF_FAT	GO:0043169~cation binding	7	8.97436	0.999701	219574_AT, 213095_X_AT, 209901_X_AT, 215051_X_AT, 213160_AT, 213416_AT, 205885_S_AT, 203923_S_AT, 203382_S_AT, 219282_S_AT, 212884_X_AT	52	2968	9524	0.431967	1	1	100
GOTERM_MF_FAT	GO:0043167~ion binding	7	8.97436	0.999781	219574_AT, 213095_X_AT, 209901_X_AT, 215051_X_AT, 213160_AT, 213416_AT, 205885_S_AT, 203923_S_AT, 203382_S_AT, 219282_S_AT, 212884_X_AT	52	3024	9524	0.423967	1	1	100
GOTERM_MF_FAT	GO:0046914~transition metal ion binding	3	3.84615	0.99985	219574_AT, 213160_AT, 203923_S_AT	52	1908	9524	0.287978	1	1	100
GOTERM_MF_ALL	GO:0046872~metal ion binding	7	8.97436	0.999973	219574_AT, 213095_X_AT, 209901_X_AT, 215051_X_AT, 213160_AT, 213416_AT, 205885_S_AT, 203923_S_AT, 203382_S_AT, 219282_S_AT, 212884_X_AT	71	2938	10886	0.365306	1	1	100
GOTERM_MF_ALL	GO:0043169~cation binding	7	8.97436	0.999978	219574_AT, 213095_X_AT, 209901_X_AT, 215051_X_AT, 213160_AT, 213416_AT, 205885_S_AT, 203923_S_AT, 203382_S_AT, 219282_S_AT, 212884_X_AT	71	2968	10886	0.361613	1	1	100
GOTERM_MF_ALL	GO:0046914~transition metal ion binding	3	3.84615	0.999979	219574_AT, 213160_AT, 203923_S_AT	71	1908	10886	0.241075	1	1	100
GOTERM_MF_ALL	GO:0043167~ion binding	7	8.97436	0.999985	219574_AT, 213095_X_AT, 209901_X_AT, 215051_X_AT, 213160_AT, 213416_AT, 205885_S_AT, 203923_S_AT, 203382_S_AT, 219282_S_AT, 212884_X_AT	71	3024	10886	0.354917	1	1	100
Annotation Cluster 61	Enrichment Score: 0.055093655487926586
Category	Term	Count	%	PValue	Genes	List Total	Pop Hits	Pop Total	Fold Enrichment	Bonferroni	Benjamini	FDR
GOTERM_BP_FAT	GO:0008104~protein localization	4	5.12821	0.823349	214770_AT, 201858_S_AT, 205270_S_AT, 203471_S_AT, 205269_AT, 201859_AT	61	732	10040	0.8994	1	0.999925	100
GOTERM_BP_ALL	GO:0033036~macromolecule localization	5	6.41026	0.84414	214770_AT, 201858_S_AT, 205270_S_AT, 203471_S_AT, 205269_AT, 201859_AT, 203382_S_AT, 212884_X_AT	68	901	10391	0.847996	1	0.999837	100
GOTERM_BP_ALL	GO:0008104~protein localization	4	5.12821	0.86024	214770_AT, 201858_S_AT, 205270_S_AT, 203471_S_AT, 205269_AT, 201859_AT	68	732	10391	0.835021	1	0.999898	100
GOTERM_BP_FAT	GO:0015031~protein transport	3	3.84615	0.898457	214770_AT, 205270_S_AT, 203471_S_AT, 205269_AT	61	631	10040	0.782521	1	0.999994	100
GOTERM_BP_FAT	GO:0045184~establishment of protein localization	3	3.84615	0.901485	214770_AT, 205270_S_AT, 203471_S_AT, 205269_AT	61	637	10040	0.77515	1	0.999994	100
GOTERM_BP_ALL	GO:0015031~protein transport	3	3.84615	0.920503	214770_AT, 205270_S_AT, 203471_S_AT, 205269_AT	68	631	10391	0.726508	1	0.999987	100
GOTERM_BP_ALL	GO:0045184~establishment of protein localization	3	3.84615	0.923093	214770_AT, 205270_S_AT, 203471_S_AT, 205269_AT	68	637	10391	0.719665	1	0.999988	100
Annotation Cluster 62	Enrichment Score: 0.04594321530565659
Category	Term	Count	%	PValue	Genes	List Total	Pop Hits	Pop Total	Fold Enrichment	Bonferroni	Benjamini	FDR
GOTERM_BP_FAT	GO:0065003~macromolecular complex assembly	3	3.84615	0.874769	203382_S_AT, 204588_S_AT, 204174_AT, 212884_X_AT	61	589	10040	0.83832	1	0.999984	100
GOTERM_BP_ALL	GO:0022607~cellular component assembly	4	5.12821	0.883862	213095_X_AT, 209901_X_AT, 215051_X_AT, 203382_S_AT, 204588_S_AT, 204174_AT, 212884_X_AT	68	772	10391	0.791756	1	0.999949	100
GOTERM_BP_FAT	GO:0043933~macromolecular complex subunit organization	3	3.84615	0.894286	203382_S_AT, 204588_S_AT, 204174_AT, 212884_X_AT	61	623	10040	0.792569	1	0.999993	100
GOTERM_BP_ALL	GO:0065003~macromolecular complex assembly	3	3.84615	0.899991	203382_S_AT, 204588_S_AT, 204174_AT, 212884_X_AT	68	589	10391	0.778313	1	0.999968	100
GOTERM_BP_ALL	GO:0043933~macromolecular complex subunit organization	3	3.84615	0.916923	203382_S_AT, 204588_S_AT, 204174_AT, 212884_X_AT	68	623	10391	0.735837	1	0.999985	100
GOTERM_BP_ALL	GO:0044085~cellular component biogenesis	4	5.12821	0.929	213095_X_AT, 209901_X_AT, 215051_X_AT, 203382_S_AT, 204588_S_AT, 204174_AT, 212884_X_AT	68	874	10391	0.699354	1	0.999991	100
Annotation Cluster 63	Enrichment Score: 0.03866857707685125
Category	Term	Count	%	PValue	Genes	List Total	Pop Hits	Pop Total	Fold Enrichment	Bonferroni	Benjamini	FDR
GOTERM_BP_FAT	GO:0044265~cellular macromolecule catabolic process	3	3.84615	0.854911	219574_AT, 213566_AT, 203382_S_AT, 212884_X_AT	61	559	10040	0.88331	1	0.999971	100
GOTERM_BP_ALL	GO:0044265~cellular macromolecule catabolic process	3	3.84615	0.882487	219574_AT, 213566_AT, 203382_S_AT, 212884_X_AT	68	559	10391	0.820083	1	0.999948	100
GOTERM_BP_FAT	GO:0009057~macromolecule catabolic process	3	3.84615	0.885474	219574_AT, 213566_AT, 203382_S_AT, 212884_X_AT	61	607	10040	0.81346	1	0.99999	100
GOTERM_BP_ALL	GO:0009057~macromolecule catabolic process	3	3.84615	0.909313	219574_AT, 213566_AT, 203382_S_AT, 212884_X_AT	68	607	10391	0.755233	1	0.999978	100
GOTERM_BP_ALL	GO:0044248~cellular catabolic process	3	3.84615	0.973784	219574_AT, 213566_AT, 203382_S_AT, 212884_X_AT	68	825	10391	0.555668	1	1	100
GOTERM_BP_ALL	GO:0009056~catabolic process	3	3.84615	0.990849	219574_AT, 213566_AT, 203382_S_AT, 212884_X_AT	68	999	10391	0.458885	1	1	100
Annotation Cluster 64	Enrichment Score: 0.028372790170805115
Category	Term	Count	%	PValue	Genes	List Total	Pop Hits	Pop Total	Fold Enrichment	Bonferroni	Benjamini	FDR
GOTERM_CC_ALL	GO:0005624~membrane fraction	4	5.12821	0.884278	210146_X_AT, 203471_S_AT, 209879_AT, 209734_AT	76	738	11082	0.790329	1	0.999901	100
GOTERM_CC_ALL	GO:0005626~insoluble fraction	4	5.12821	0.899701	210146_X_AT, 203471_S_AT, 209879_AT, 209734_AT	76	767	11082	0.760447	1	0.999926	100
GOTERM_CC_FAT	GO:0005624~membrane fraction	4	5.12821	0.935791	210146_X_AT, 203471_S_AT, 209879_AT, 209734_AT	72	738	9077	0.683303	1	0.999997	100
GOTERM_CC_FAT	GO:0005626~insoluble fraction	4	5.12821	0.946203	210146_X_AT, 203471_S_AT, 209879_AT, 209734_AT	72	767	9077	0.657468	1	0.999998	100
GOTERM_CC_ALL	GO:0000267~cell fraction	4	5.12821	0.970681	210146_X_AT, 203471_S_AT, 209879_AT, 209734_AT	76	1000	11082	0.583263	1	0.999999	100
GOTERM_CC_FAT	GO:0000267~cell fraction	4	5.12821	0.988182	210146_X_AT, 203471_S_AT, 209879_AT, 209734_AT	72	1000	9077	0.504278	1	1	100
Annotation Cluster 65	Enrichment Score: 0.02271592585777829
Category	Term	Count	%	PValue	Genes	List Total	Pop Hits	Pop Total	Fold Enrichment	Bonferroni	Benjamini	FDR
GOTERM_BP_FAT	GO:0050877~neurological system process	3	3.84615	0.934691	203382_S_AT, 220088_AT, 219282_S_AT, 212884_X_AT	61	717	10040	0.688662	1	0.999999	100
GOTERM_BP_ALL	GO:0050877~neurological system process	3	3.84615	0.950928	203382_S_AT, 220088_AT, 219282_S_AT, 212884_X_AT	68	717	10391	0.639367	1	0.999998	100
GOTERM_BP_ALL	GO:0003008~system process	4	5.12821	0.961693	209906_AT, 203382_S_AT, 220088_AT, 219282_S_AT, 212884_X_AT	68	995	10391	0.614307	1	0.999999	100
Annotation Cluster 66	Enrichment Score: 0.00477452321578846
Category	Term	Count	%	PValue	Genes	List Total	Pop Hits	Pop Total	Fold Enrichment	Bonferroni	Benjamini	FDR
UP_SEQ_FEATURE	nucleotide phosphate-binding region:ATP	3	3.84615	0.957953	203104_AT, 213733_AT, 208018_S_AT	78	785	12551	0.614944	1	1	100
GOTERM_MF_FAT	GO:0017076~purine nucleotide binding	5	6.41026	0.974634	203104_AT, 213733_AT, 203923_S_AT, 219279_AT, 208018_S_AT	52	1541	9524	0.594269	1	1	100
GOTERM_MF_FAT	GO:0030554~adenyl nucleotide binding	4	5.12821	0.975635	203104_AT, 213733_AT, 203923_S_AT, 208018_S_AT	52	1285	9524	0.570129	1	1	100
GOTERM_MF_FAT	GO:0001883~purine nucleoside binding	4	5.12821	0.978004	203104_AT, 213733_AT, 203923_S_AT, 208018_S_AT	52	1307	9524	0.560532	1	1	100
GOTERM_MF_FAT	GO:0001882~nucleoside binding	4	5.12821	0.979008	203104_AT, 213733_AT, 203923_S_AT, 208018_S_AT	52	1317	9524	0.556276	1	1	100
GOTERM_MF_FAT	GO:0032553~ribonucleotide binding	4	5.12821	0.990025	203104_AT, 213733_AT, 219279_AT, 208018_S_AT	52	1472	9524	0.497701	1	1	100
GOTERM_MF_FAT	GO:0032555~purine ribonucleotide binding	4	5.12821	0.990025	203104_AT, 213733_AT, 219279_AT, 208018_S_AT	52	1472	9524	0.497701	1	1	100
GOTERM_MF_FAT	GO:0005524~ATP binding	3	3.84615	0.991523	203104_AT, 213733_AT, 208018_S_AT	52	1202	9524	0.457123	1	1	100
GOTERM_MF_ALL	GO:0030554~adenyl nucleotide binding	4	5.12821	0.992	203104_AT, 213733_AT, 203923_S_AT, 208018_S_AT	71	1285	10886	0.477273	1	1	100
GOTERM_MF_FAT	GO:0032559~adenyl ribonucleotide binding	3	3.84615	0.992215	203104_AT, 213733_AT, 208018_S_AT	52	1218	9524	0.451118	1	1	100
GOTERM_MF_FAT	GO:0000166~nucleotide binding	5	6.41026	0.992309	203104_AT, 213733_AT, 203923_S_AT, 219279_AT, 208018_S_AT	52	1803	9524	0.507914	1	1	100
SP_PIR_KEYWORDS	atp-binding	3	3.84615	0.992547	203104_AT, 213733_AT, 208018_S_AT	78	1093	12573	0.442431	1	1	100
GOTERM_MF_ALL	GO:0017076~purine nucleotide binding	5	6.41026	0.992725	203104_AT, 213733_AT, 203923_S_AT, 219279_AT, 208018_S_AT	71	1541	10886	0.497482	1	1	100
GOTERM_MF_ALL	GO:0001883~purine nucleoside binding	4	5.12821	0.992951	203104_AT, 213733_AT, 203923_S_AT, 208018_S_AT	71	1307	10886	0.469239	1	1	100
GOTERM_MF_ALL	GO:0001882~nucleoside binding	4	5.12821	0.993347	203104_AT, 213733_AT, 203923_S_AT, 208018_S_AT	71	1317	10886	0.465676	1	1	100
GOTERM_MF_ALL	GO:0032555~purine ribonucleotide binding	4	5.12821	0.997339	203104_AT, 213733_AT, 219279_AT, 208018_S_AT	71	1472	10886	0.416641	1	1	100
GOTERM_MF_ALL	GO:0032553~ribonucleotide binding	4	5.12821	0.997339	203104_AT, 213733_AT, 219279_AT, 208018_S_AT	71	1472	10886	0.416641	1	1	100
GOTERM_MF_ALL	GO:0005524~ATP binding	3	3.84615	0.997369	203104_AT, 213733_AT, 208018_S_AT	71	1202	10886	0.382672	1	1	100
GOTERM_MF_ALL	GO:0032559~adenyl ribonucleotide binding	3	3.84615	0.997626	203104_AT, 213733_AT, 208018_S_AT	71	1218	10886	0.377645	1	1	100
GOTERM_MF_ALL	GO:0000166~nucleotide binding	5	6.41026	0.998358	203104_AT, 213733_AT, 203923_S_AT, 219279_AT, 208018_S_AT	71	1803	10886	0.425191	1	1	100
SP_PIR_KEYWORDS	nucleotide-binding	3	3.84615	0.998553	203104_AT, 213733_AT, 208018_S_AT	78	1366	12573	0.354009	1	1	100
Annotation Cluster 67	Enrichment Score: 0.002286837125083237
Category	Term	Count	%	PValue	Genes	List Total	Pop Hits	Pop Total	Fold Enrichment	Bonferroni	Benjamini	FDR
GOTERM_BP_ALL	GO:0019538~protein metabolic process	10	12.8205	0.967395	203104_AT, 219574_AT, 202953_AT, 201858_S_AT, 204787_AT, 212588_AT, 218232_AT, 201859_AT, 208018_S_AT, 220088_AT, 216598_S_AT	68	2237	10391	0.683097	1	0.999999	100
GOTERM_BP_ALL	GO:0044267~cellular protein metabolic process	6	7.69231	0.996324	203104_AT, 219574_AT, 212588_AT, 208018_S_AT, 220088_AT, 216598_S_AT	68	1884	10391	0.486652	1	1	100
GOTERM_BP_ALL	GO:0043170~macromolecule metabolic process	14	17.9487	0.999978	201858_S_AT, 204787_AT, 208018_S_AT, 216598_S_AT, 220088_AT, 206715_AT, 212884_X_AT, 203104_AT, 219574_AT, 202953_AT, 213566_AT, 212588_AT, 201859_AT, 218232_AT, 204959_AT, 203382_S_AT	68	4376	10391	0.488876	1	1	100
GOTERM_BP_ALL	GO:0044238~primary metabolic process	18	23.0769	0.999997	201858_S_AT, 204787_AT, 203471_S_AT, 208018_S_AT, 216598_S_AT, 220088_AT, 206715_AT, 212884_X_AT, 204588_S_AT, 203104_AT, 219574_AT, 202953_AT, 213566_AT, 212588_AT, 218232_AT, 201859_AT, 203382_S_AT, 204959_AT, 204174_AT, 221210_S_AT	68	5374	10391	0.511827	1	1	100
GOTERM_BP_ALL	GO:0008152~metabolic process	21	26.9231	0.999998	201858_S_AT, 204787_AT, 203471_S_AT, 209949_AT, 203923_S_AT, 208018_S_AT, 216598_S_AT, 220088_AT, 206715_AT, 212884_X_AT, 204588_S_AT, 203104_AT, 219574_AT, 202953_AT, 201422_AT, 213566_AT, 212588_AT, 201859_AT, 218232_AT, 203382_S_AT, 204959_AT, 204174_AT, 221210_S_AT	68	5911	10391	0.542884	1	1	100
GOTERM_BP_ALL	GO:0044260~cellular macromolecule metabolic process	10	12.8205	0.999999	203104_AT, 219574_AT, 213566_AT, 212588_AT, 204959_AT, 208018_S_AT, 203382_S_AT, 220088_AT, 216598_S_AT, 206715_AT, 212884_X_AT	68	3998	10391	0.382213	1	1	100
GOTERM_BP_ALL	GO:0044237~cellular metabolic process	15	19.2308	1	203471_S_AT, 209949_AT, 203923_S_AT, 208018_S_AT, 216598_S_AT, 220088_AT, 206715_AT, 204588_S_AT, 212884_X_AT, 203104_AT, 219574_AT, 213566_AT, 212588_AT, 204959_AT, 203382_S_AT, 204174_AT	68	5202	10391	0.440625	1	1	100
Annotation Cluster 68	Enrichment Score: 0.0014030586540551221
Category	Term	Count	%	PValue	Genes	List Total	Pop Hits	Pop Total	Fold Enrichment	Bonferroni	Benjamini	FDR
GOTERM_CC_ALL	GO:0044444~cytoplasmic part	20	25.641	0.982665	201858_S_AT, 214181_X_AT, 211582_X_AT, 209949_AT, 203923_S_AT, 212884_X_AT, 219574_AT, 201720_S_AT, 214574_X_AT, 220146_AT, 213733_AT, 218232_AT, 201859_AT, 205269_AT, 203382_S_AT, 219282_S_AT, 204174_AT, 205270_S_AT, 202957_AT, 203471_S_AT, 201141_AT, 203761_AT, 201422_AT, 210176_AT, 213160_AT, 201721_S_AT, 210629_X_AT	76	3998	11082	0.729444	1	1	100
GOTERM_CC_ALL	GO:0005737~cytoplasm	31	39.7436	0.991677	201858_S_AT, 214181_X_AT, 204787_AT, 211582_X_AT, 209949_AT, 203923_S_AT, 210644_S_AT, 208018_S_AT, 216598_S_AT, 212884_X_AT, 219574_AT, 201720_S_AT, 221698_S_AT, 214574_X_AT, 210889_S_AT, 220146_AT, 213733_AT, 205269_AT, 218232_AT, 201859_AT, 203382_S_AT, 219282_S_AT, 204174_AT, 205270_S_AT, 202957_AT, 203471_S_AT, 201141_AT, 203761_AT, 201422_AT, 210176_AT, 213160_AT, 201721_S_AT, 211742_S_AT, …	76	5882	11082	0.768495	1	1	100
GOTERM_CC_ALL	GO:0044424~intracellular part	34	43.5897	1	201858_S_AT, 214181_X_AT, 204787_AT, 211582_X_AT, 209949_AT, 203923_S_AT, 210644_S_AT, 208018_S_AT, 216598_S_AT, 206715_AT, 212884_X_AT, 219574_AT, 201720_S_AT, 209901_X_AT, 210895_S_AT, 221698_S_AT, 214574_X_AT, 210889_S_AT, 220146_AT, 213733_AT, 205269_AT, 218232_AT, 201859_AT, 203382_S_AT, 219282_S_AT, 204174_AT, 205270_S_AT, 215051_X_AT, 202957_AT, 203471_S_AT, 201141_AT, 213095_X_AT, 203761_…	76	8114	11082	0.61101	1	1	100
GOTERM_CC_ALL	GO:0043231~intracellular membrane-bounded organelle	18	23.0769	1	201858_S_AT, 214181_X_AT, 211582_X_AT, 209949_AT, 203923_S_AT, 206715_AT, 212884_X_AT, 201720_S_AT, 210895_S_AT, 209901_X_AT, 214574_X_AT, 220146_AT, 218232_AT, 201859_AT, 203382_S_AT, 219282_S_AT, 204174_AT, 215051_X_AT, 202957_AT, 201141_AT, 203761_AT, 213095_X_AT, 201422_AT, 201721_S_AT, 204959_AT, 210629_X_AT	76	6126	11082	0.42845	1	1	100
GOTERM_CC_ALL	GO:0005622~intracellular	34	43.5897	1	201858_S_AT, 214181_X_AT, 204787_AT, 211582_X_AT, 209949_AT, 203923_S_AT, 210644_S_AT, 208018_S_AT, 216598_S_AT, 206715_AT, 212884_X_AT, 219574_AT, 201720_S_AT, 209901_X_AT, 210895_S_AT, 221698_S_AT, 214574_X_AT, 210889_S_AT, 220146_AT, 213733_AT, 205269_AT, 218232_AT, 201859_AT, 203382_S_AT, 219282_S_AT, 204174_AT, 205270_S_AT, 215051_X_AT, 202957_AT, 203471_S_AT, 201141_AT, 213095_X_AT, 203761_…	76	8338	11082	0.594595	1	1	100
GOTERM_CC_ALL	GO:0043227~membrane-bounded organelle	18	23.0769	1	201858_S_AT, 214181_X_AT, 211582_X_AT, 209949_AT, 203923_S_AT, 206715_AT, 212884_X_AT, 201720_S_AT, 210895_S_AT, 209901_X_AT, 214574_X_AT, 220146_AT, 218232_AT, 201859_AT, 203382_S_AT, 219282_S_AT, 204174_AT, 215051_X_AT, 202957_AT, 201141_AT, 203761_AT, 213095_X_AT, 201422_AT, 201721_S_AT, 204959_AT, 210629_X_AT	76	6133	11082	0.427961	1	1	100
GOTERM_CC_ALL	GO:0043229~intracellular organelle	22	28.2051	1	201858_S_AT, 214181_X_AT, 211582_X_AT, 209949_AT, 203923_S_AT, 206715_AT, 212884_X_AT, 219574_AT, 201720_S_AT, 209901_X_AT, 210895_S_AT, 214574_X_AT, 220146_AT, 213733_AT, 201859_AT, 218232_AT, 203382_S_AT, 219282_S_AT, 204174_AT, 215051_X_AT, 202957_AT, 201141_AT, 213095_X_AT, 203761_AT, 201422_AT, 210176_AT, 213160_AT, 201721_S_AT, 204959_AT, 210629_X_AT	76	6839	11082	0.469067	1	1	100
GOTERM_CC_ALL	GO:0043226~organelle	22	28.2051	1	201858_S_AT, 214181_X_AT, 211582_X_AT, 209949_AT, 203923_S_AT, 206715_AT, 212884_X_AT, 219574_AT, 201720_S_AT, 209901_X_AT, 210895_S_AT, 214574_X_AT, 220146_AT, 213733_AT, 201859_AT, 218232_AT, 203382_S_AT, 219282_S_AT, 204174_AT, 215051_X_AT, 202957_AT, 201141_AT, 213095_X_AT, 203761_AT, 201422_AT, 210176_AT, 213160_AT, 201721_S_AT, 204959_AT, 210629_X_AT	76	6851	11082	0.468245	1	1	100
Annotation Cluster 69	Enrichment Score: 5.719077378304995E-6
Category	Term	Count	%	PValue	Genes	List Total	Pop Hits	Pop Total	Fold Enrichment	Bonferroni	Benjamini	FDR
GOTERM_MF_ALL	GO:0003676~nucleic acid binding	5	6.41026	0.999948	213566_AT, 220146_AT, 202957_AT, 204959_AT, 206715_AT	71	2350	10886	0.326221	1	1	100
GOTERM_BP_ALL	GO:0034641~cellular nitrogen compound metabolic process	4	5.12821	1	213566_AT, 204959_AT, 206715_AT, 204588_S_AT	68	2830	10391	0.215984	1	1	100
GOTERM_BP_ALL	GO:0006139~nucleobase, nucleoside, nucleotide and nucleic acid metabolic process	3	3.84615	1	213566_AT, 204959_AT, 206715_AT	68	2592	10391	0.176862	1	1	100
GOTERM_BP_ALL	GO:0006807~nitrogen compound metabolic process	4	5.12821	1	213566_AT, 204959_AT, 206715_AT, 204588_S_AT	68	2921	10391	0.209255	1	1	100

## Sheet: B|M|D
Breast3_Colon5_Lung3_Ovarian4_Prostate4 _Dim 20Breast5_Colon6_Lung6_Ovarian3_Prostate4 _Dim 22
Affy ID	Gene Title	Symbol	Gene Ontology Biological Process	Gene Ontology Cellular Component	Gene Ontology Molecular Function	Pathway
209619_at	CD74 molecule, major histocompatibility complex, class II invariant chain	CD74	0000187 // activation of MAPK activity // inferred from electronic annotation /// 0001516 // prostaglandin biosynthetic process // inferred from direct assay /// 0001961 // positive regulation of cytokine-mediated signaling pathway // inferred from mutant phenotype /// 0002606 // positive regulation of dendritic cell antigen processing and presentation // inferred from electronic annotation /// 0…	0000139 // Golgi membrane // traceable author statement /// 0005622 // intracellular // traceable author statement /// 0005764 // lysosome // inferred from electronic annotation /// 0005765 // lysosomal membrane // traceable author statement /// 0005768 // endosome // inferred from electronic annotation /// 0005770 // late endosome // inferred from electronic annotation /// 0005771 // multivesicu…	0001540 // beta-amyloid binding // inferred from physical interaction /// 0004896 // cytokine receptor activity // inferred from direct assay /// 0005515 // protein binding // inferred from physical interaction /// 0019955 // cytokine binding // inferred from physical interaction /// 0035718 // macrophage migration inhibitory factor binding // inferred from physical interaction /// 0042289 // MHC…	---
211990_at	major histocompatibility complex, class II, DP alpha 1	HLA-DPA1	0002504 // antigen processing and presentation of peptide or polysaccharide antigen via MHC class II // inferred from electronic annotation /// 0006955 // immune response // non-traceable author statement /// 0019221 // cytokine-mediated signaling pathway // traceable author statement /// 0019882 // antigen processing and presentation // inferred from electronic annotation /// 0019886 // antigen …	0000139 // Golgi membrane // traceable author statement /// 0005764 // lysosome // inferred from electronic annotation /// 0005765 // lysosomal membrane // traceable author statement /// 0005768 // endosome // inferred from electronic annotation /// 0005783 // endoplasmic reticulum // inferred from electronic annotation /// 0005789 // endoplasmic reticulum membrane // inferred from electronic ann…	0005515 // protein binding // inferred from electronic annotation /// 0032395 // MHC class II receptor activity // non-traceable author statement	---
211991_s_at	major histocompatibility complex, class II, DP alpha 1	HLA-DPA1	0002504 // antigen processing and presentation of peptide or polysaccharide antigen via MHC class II // inferred from electronic annotation /// 0006955 // immune response // non-traceable author statement /// 0019221 // cytokine-mediated signaling pathway // traceable author statement /// 0019882 // antigen processing and presentation // inferred from electronic annotation /// 0019886 // antigen …	0000139 // Golgi membrane // traceable author statement /// 0005764 // lysosome // inferred from electronic annotation /// 0005765 // lysosomal membrane // traceable author statement /// 0005768 // endosome // inferred from electronic annotation /// 0005783 // endoplasmic reticulum // inferred from electronic annotation /// 0005789 // endoplasmic reticulum membrane // inferred from electronic ann…	0005515 // protein binding // inferred from electronic annotation /// 0032395 // MHC class II receptor activity // non-traceable author statement	---
201137_s_at	major histocompatibility complex, class II, DP beta 1	HLA-DPB1	0002504 // antigen processing and presentation of peptide or polysaccharide antigen via MHC class II // inferred from electronic annotation /// 0006955 // immune response // inferred from electronic annotation /// 0019221 // cytokine-mediated signaling pathway // traceable author statement /// 0019882 // antigen processing and presentation // inferred from electronic annotation /// 0019886 // ant…	0000139 // Golgi membrane // traceable author statement /// 0005764 // lysosome // inferred from electronic annotation /// 0005765 // lysosomal membrane // traceable author statement /// 0005768 // endosome // inferred from electronic annotation /// 0005783 // endoplasmic reticulum // inferred from electronic annotation /// 0005789 // endoplasmic reticulum membrane // inferred from electronic ann…	0005515 // protein binding // inferred from electronic annotation /// 0032395 // MHC class II receptor activity // traceable author statement	---
211654_x_at	major histocompatibility complex, class II, DQ beta 1	HLA-DQB1	0002381 // immunoglobulin production involved in immunoglobulin mediated immune response // inferred from direct assay /// 0002455 // humoral immune response mediated by circulating immunoglobulin // inferred from direct assay /// 0002504 // antigen processing and presentation of peptide or polysaccharide antigen via MHC class II // inferred from electronic annotation /// 0006955 // immune respon…	0000139 // Golgi membrane // traceable author statement /// 0005764 // lysosome // inferred from electronic annotation /// 0005765 // lysosomal membrane // traceable author statement /// 0005768 // endosome // inferred from electronic annotation /// 0005783 // endoplasmic reticulum // inferred from electronic annotation /// 0005789 // endoplasmic reticulum membrane // inferred from electronic ann…	0032395 // MHC class II receptor activity // non-traceable author statement	---
212998_x_at	major histocompatibility complex, class II, DQ beta 1 /// HLA class II histocompatibility antigen, DQ beta 1 chain-like	HLA-DQB1 /// LOC101060835	0002381 // immunoglobulin production involved in immunoglobulin mediated immune response // inferred from direct assay /// 0002455 // humoral immune response mediated by circulating immunoglobulin // inferred from direct assay /// 0002504 // antigen processing and presentation of peptide or polysaccharide antigen via MHC class II // inferred from electronic annotation /// 0006955 // immune respon…	0000139 // Golgi membrane // traceable author statement /// 0005764 // lysosome // inferred from electronic annotation /// 0005765 // lysosomal membrane // traceable author statement /// 0005768 // endosome // inferred from electronic annotation /// 0005783 // endoplasmic reticulum // inferred from electronic annotation /// 0005789 // endoplasmic reticulum membrane // inferred from electronic ann…	0005515 // protein binding // inferred from electronic annotation /// 0032395 // MHC class II receptor activity // non-traceable author statement	---
211656_x_at	major histocompatibility complex, class II, DQ beta 1 /// HLA class II histocompatibility antigen, DQ beta 1 chain-like	HLA-DQB1 /// LOC101060835	0002381 // immunoglobulin production involved in immunoglobulin mediated immune response // inferred from direct assay /// 0002455 // humoral immune response mediated by circulating immunoglobulin // inferred from direct assay /// 0002504 // antigen processing and presentation of peptide or polysaccharide antigen via MHC class II // inferred from electronic annotation /// 0006955 // immune respon…	0000139 // Golgi membrane // traceable author statement /// 0005764 // lysosome // inferred from electronic annotation /// 0005765 // lysosomal membrane // traceable author statement /// 0005768 // endosome // inferred from electronic annotation /// 0005783 // endoplasmic reticulum // inferred from electronic annotation /// 0005789 // endoplasmic reticulum membrane // inferred from electronic ann…	0005515 // protein binding // inferred from electronic annotation /// 0032395 // MHC class II receptor activity // non-traceable author statement	---
209823_x_at	major histocompatibility complex, class II, DQ beta 1 /// HLA class II histocompatibility antigen, DQ beta 1 chain-like	HLA-DQB1 /// LOC101060835	0002381 // immunoglobulin production involved in immunoglobulin mediated immune response // inferred from direct assay /// 0002455 // humoral immune response mediated by circulating immunoglobulin // inferred from direct assay /// 0002504 // antigen processing and presentation of peptide or polysaccharide antigen via MHC class II // inferred from electronic annotation /// 0006955 // immune respon…	0000139 // Golgi membrane // traceable author statement /// 0005764 // lysosome // inferred from electronic annotation /// 0005765 // lysosomal membrane // traceable author statement /// 0005768 // endosome // inferred from electronic annotation /// 0005783 // endoplasmic reticulum // inferred from electronic annotation /// 0005789 // endoplasmic reticulum membrane // inferred from electronic ann…	0005515 // protein binding // inferred from electronic annotation /// 0032395 // MHC class II receptor activity // non-traceable author statement	---
208894_at	major histocompatibility complex, class II, DR alpha	HLA-DRA	0002504 // antigen processing and presentation of peptide or polysaccharide antigen via MHC class II // inferred from electronic annotation /// 0006955 // immune response // non-traceable author statement /// 0019221 // cytokine-mediated signaling pathway // traceable author statement /// 0019882 // antigen processing and presentation // inferred from electronic annotation /// 0019886 // antigen …	0000139 // Golgi membrane // traceable author statement /// 0005764 // lysosome // inferred from direct assay /// 0005765 // lysosomal membrane // inferred from direct assay /// 0005765 // lysosomal membrane // traceable author statement /// 0005768 // endosome // inferred from electronic annotation /// 0005783 // endoplasmic reticulum // inferred from electronic annotation /// 0005789 // endopla…	0005515 // protein binding // inferred from electronic annotation /// 0032395 // MHC class II receptor activity // non-traceable author statement	---
210982_s_at	major histocompatibility complex, class II, DR alpha	HLA-DRA	0002504 // antigen processing and presentation of peptide or polysaccharide antigen via MHC class II // inferred from electronic annotation /// 0006955 // immune response // non-traceable author statement /// 0019221 // cytokine-mediated signaling pathway // traceable author statement /// 0019882 // antigen processing and presentation // inferred from electronic annotation /// 0019886 // antigen …	0000139 // Golgi membrane // traceable author statement /// 0005764 // lysosome // inferred from direct assay /// 0005765 // lysosomal membrane // inferred from direct assay /// 0005765 // lysosomal membrane // traceable author statement /// 0005768 // endosome // inferred from electronic annotation /// 0005783 // endoplasmic reticulum // inferred from electronic annotation /// 0005789 // endopla…	0005515 // protein binding // inferred from electronic annotation /// 0032395 // MHC class II receptor activity // non-traceable author statement	---
215193_x_at	major histocompatibility complex, class II, DR beta 1 /// major histocompatibility complex, class II, DR beta 3 /// major histocompatibility complex, class II, DR beta 4 /// HLA class II histocompatibility antigen, DRB1-7 beta chain-like /// HLA class II histocompatibility antigen, DRB1-7 beta chain-like	HLA-DRB1 /// HLA-DRB3 /// HLA-DRB4 /// LOC100507709 /// LOC100507714	0002381 // immunoglobulin production involved in immunoglobulin mediated immune response // inferred from direct assay /// 0002381 // immunoglobulin production involved in immunoglobulin mediated immune response // inferred from sequence or structural similarity /// 0002437 // inflammatory response to antigenic stimulus // inferred from sequence or structural similarity /// 0002437 // inflammator…	0000139 // Golgi membrane // traceable author statement /// 0005764 // lysosome // inferred from electronic annotation /// 0005765 // lysosomal membrane // inferred from direct assay /// 0005765 // lysosomal membrane // traceable author statement /// 0005768 // endosome // inferred from electronic annotation /// 0005783 // endoplasmic reticulum // inferred from electronic annotation /// 0005789 /…	0005515 // protein binding // inferred from physical interaction /// 0032395 // MHC class II receptor activity // non-traceable author statement /// 0032395 // MHC class II receptor activity // traceable author statement /// 0042605 // peptide antigen binding // inferred from sequence or structural similarity /// 0042605 // peptide antigen binding // inferred from direct assay	---
209312_x_at	major histocompatibility complex, class II, DR beta 1 /// major histocompatibility complex, class II, DR beta 4 /// major histocompatibility complex, class II, DR beta 5 /// HLA class II histocompatibility antigen, DRB1-7 beta chain-like /// HLA class II histocompatibility antigen, DRB1-7 beta chain-like	HLA-DRB1 /// HLA-DRB4 /// HLA-DRB5 /// LOC100507709 /// LOC100507714	0002381 // immunoglobulin production involved in immunoglobulin mediated immune response // inferred from direct assay /// 0002381 // immunoglobulin production involved in immunoglobulin mediated immune response // inferred from sequence or structural similarity /// 0002437 // inflammatory response to antigenic stimulus // inferred from sequence or structural similarity /// 0002437 // inflammator…	0000139 // Golgi membrane // traceable author statement /// 0005764 // lysosome // inferred from electronic annotation /// 0005765 // lysosomal membrane // inferred from direct assay /// 0005765 // lysosomal membrane // traceable author statement /// 0005768 // endosome // inferred from electronic annotation /// 0005783 // endoplasmic reticulum // inferred from electronic annotation /// 0005789 /…	0005515 // protein binding // inferred from physical interaction /// 0032395 // MHC class II receptor activity // non-traceable author statement /// 0032395 // MHC class II receptor activity // traceable author statement /// 0042605 // peptide antigen binding // inferred from sequence or structural similarity	---
204670_x_at	major histocompatibility complex, class II, DR beta 1 /// major histocompatibility complex, class II, DR beta 4 /// HLA class II histocompatibility antigen, DRB1-7 beta chain-like /// HLA class II histocompatibility antigen, DRB1-7 beta chain-like	HLA-DRB1 /// HLA-DRB4 /// LOC100507709 /// LOC100507714	0002381 // immunoglobulin production involved in immunoglobulin mediated immune response // inferred from direct assay /// 0002381 // immunoglobulin production involved in immunoglobulin mediated immune response // inferred from sequence or structural similarity /// 0002437 // inflammatory response to antigenic stimulus // inferred from sequence or structural similarity /// 0002437 // inflammator…	0000139 // Golgi membrane // traceable author statement /// 0005764 // lysosome // inferred from electronic annotation /// 0005765 // lysosomal membrane // inferred from direct assay /// 0005765 // lysosomal membrane // traceable author statement /// 0005768 // endosome // inferred from electronic annotation /// 0005783 // endoplasmic reticulum // inferred from electronic annotation /// 0005789 /…	0005515 // protein binding // inferred from physical interaction /// 0032395 // MHC class II receptor activity // non-traceable author statement /// 0032395 // MHC class II receptor activity // traceable author statement /// 0042605 // peptide antigen binding // inferred from sequence or structural similarity	---
208306_x_at	major histocompatibility complex, class II, DR beta 1 /// HLA class II histocompatibility antigen, DRB1-7 beta chain-like /// HLA class II histocompatibility antigen, DRB1-7 beta chain-like	HLA-DRB1 /// LOC100507709 /// LOC100507714	0002381 // immunoglobulin production involved in immunoglobulin mediated immune response // inferred from direct assay /// 0002381 // immunoglobulin production involved in immunoglobulin mediated immune response // inferred from sequence or structural similarity /// 0002437 // inflammatory response to antigenic stimulus // inferred from sequence or structural similarity /// 0002455 // humoral imm…	0000139 // Golgi membrane // traceable author statement /// 0005764 // lysosome // inferred from electronic annotation /// 0005765 // lysosomal membrane // inferred from direct assay /// 0005765 // lysosomal membrane // traceable author statement /// 0005768 // endosome // inferred from electronic annotation /// 0005783 // endoplasmic reticulum // inferred from electronic annotation /// 0005789 /…	0005515 // protein binding // inferred from electronic annotation /// 0005515 // protein binding // inferred from physical interaction /// 0032395 // MHC class II receptor activity // non-traceable author statement /// 0032395 // MHC class II receptor activity // traceable author statement /// 0042605 // peptide antigen binding // inferred from sequence or structural similarity	---
217362_x_at	major histocompatibility complex, class II, DR beta 6 (pseudogene) /// HLA class II histocompatibility antigen, DR beta 3 chain-like	HLA-DRB6 /// LOC100996809	---	---	---	---
219593_at	solute carrier family 15, member 3	SLC15A3	0006810 // transport // inferred from electronic annotation /// 0006811 // ion transport // traceable author statement /// 0015031 // protein transport // inferred from electronic annotation /// 0015833 // peptide transport // inferred from electronic annotation /// 0055085 // transmembrane transport // traceable author statement	0005764 // lysosome // inferred from electronic annotation /// 0005765 // lysosomal membrane // traceable author statement /// 0016020 // membrane // inferred from electronic annotation /// 0016021 // integral to membrane // inferred from electronic annotation	0005215 // transporter activity // inferred from electronic annotation /// 0015293 // symporter activity // inferred from electronic annotation	---
202800_at	solute carrier family 1 (glial high affinity glutamate transporter), member 3	SLC1A3	0001504 // neurotransmitter uptake // traceable author statement /// 0006536 // glutamate metabolic process // inferred from electronic annotation /// 0006537 // glutamate biosynthetic process // inferred from electronic annotation /// 0006810 // transport // inferred from electronic annotation /// 0006811 // ion transport // traceable author statement /// 0006835 // dicarboxylic acid transport /…	0005743 // mitochondrial inner membrane // inferred from electronic annotation /// 0005886 // plasma membrane // traceable author statement /// 0009986 // cell surface // inferred from electronic annotation /// 0016020 // membrane // traceable author statement /// 0016021 // integral to membrane // inferred from electronic annotation /// 0016323 // basolateral plasma membrane // inferred from ele…	0005313 // L-glutamate transmembrane transporter activity // traceable author statement /// 0005314 // high-affinity glutamate transmembrane transporter activity // inferred from electronic annotation /// 0005515 // protein binding // inferred from electronic annotation /// 0015293 // symporter activity // inferred from electronic annotation /// 0016595 // glutamate binding // inferred from elect…	---
207571_x_at	thymocyte selection associated family member 2	THEMIS2	0006954 // inflammatory response // inferred from electronic annotation /// 0007155 // cell adhesion // traceable author statement /// 0050852 // T cell receptor signaling pathway // inferred from electronic annotation	0005634 // nucleus // inferred from electronic annotation /// 0005737 // cytoplasm // inferred from electronic annotation	---	---
210785_s_at	thymocyte selection associated family member 2	THEMIS2	0006954 // inflammatory response // inferred from electronic annotation /// 0007155 // cell adhesion // traceable author statement /// 0050852 // T cell receptor signaling pathway // inferred from electronic annotation	0005634 // nucleus // inferred from electronic annotation /// 0005737 // cytoplasm // inferred from electronic annotation	---	---
218999_at	transmembrane protein 140	TMEM140	---	0016020 // membrane // inferred from electronic annotation /// 0016021 // integral to membrane // inferred from electronic annotation	---	---
DAVID 6.7
Functional Annotation Clustering
Annotation Cluster 1	Enrichment Score: 7.210914648263463
Category	Term	Count	%	PValue	Genes	List Total	Pop Hits	Pop Total	Fold Enrichment	Bonferroni	Benjamini	FDR
GOTERM_BP_ALL	GO:0002504~antigen processing and presentation of peptide or polysaccharide antigen via MHC class II	7	58.3333	3.84205e-16	211656_X_AT, 215193_X_AT, 209619_AT, 204670_X_AT, 208306_X_AT, 208894_AT, 209312_X_AT, 211654_X_AT, 211990_AT, 209823_X_AT, 211991_S_AT, 212998_X_AT, 201137_S_AT, 210982_S_AT	10	16	10391	454.606	9.22595e-14	9.22595e-14	4.44089e-13
GOTERM_BP_FAT	GO:0002504~antigen processing and presentation of peptide or polysaccharide antigen via MHC class II	7	58.3333	4.72154e-16	211656_X_AT, 215193_X_AT, 209619_AT, 204670_X_AT, 208306_X_AT, 208894_AT, 209312_X_AT, 211654_X_AT, 211990_AT, 209823_X_AT, 211991_S_AT, 212998_X_AT, 201137_S_AT, 210982_S_AT	10	16	10040	439.25	8.83738e-14	8.83738e-14	5.55112e-13
INTERPRO	IPR014745:MHC class II, alpha/beta chain, N-terminal	6	50	8.06616e-15	211656_X_AT, 215193_X_AT, 204670_X_AT, 208306_X_AT, 208894_AT, 209312_X_AT, 211654_X_AT, 211990_AT, 209823_X_AT, 211991_S_AT, 212998_X_AT, 201137_S_AT, 210982_S_AT	9	10	11598	773.2	1.21569e-13	1.21569e-13	5.63993e-12
GOTERM_MF_ALL	GO:0032395~MHC class II receptor activity	6	50	2.02932e-14	211656_X_AT, 215193_X_AT, 204670_X_AT, 208306_X_AT, 208894_AT, 209312_X_AT, 211654_X_AT, 211990_AT, 209823_X_AT, 211991_S_AT, 212998_X_AT, 201137_S_AT, 210982_S_AT	9	11	10886	659.758	1.11744e-12	1.11744e-12	1.9984e-11
GOTERM_MF_FAT	GO:0032395~MHC class II receptor activity	6	50	3.95867e-14	211656_X_AT, 215193_X_AT, 204670_X_AT, 208306_X_AT, 208894_AT, 209312_X_AT, 211654_X_AT, 211990_AT, 209823_X_AT, 211991_S_AT, 212998_X_AT, 201137_S_AT, 210982_S_AT	9	11	9524	577.212	1.50613e-12	1.50613e-12	3.58158e-11
GOTERM_CC_ALL	GO:0042613~MHC class II protein complex	6	50	4.17401e-14	211656_X_AT, 215193_X_AT, 204670_X_AT, 208306_X_AT, 208894_AT, 209312_X_AT, 211654_X_AT, 211990_AT, 209823_X_AT, 211991_S_AT, 212998_X_AT, 201137_S_AT, 210982_S_AT	10	11	11082	604.473	2.75513e-12	2.75513e-12	4.2677e-11
GOTERM_CC_FAT	GO:0042613~MHC class II protein complex	6	50	1.13191e-13	211656_X_AT, 215193_X_AT, 204670_X_AT, 208306_X_AT, 208894_AT, 209312_X_AT, 211654_X_AT, 211990_AT, 209823_X_AT, 211991_S_AT, 212998_X_AT, 201137_S_AT, 210982_S_AT	10	11	9077	495.109	5.66214e-12	5.66214e-12	1.09068e-10
SP_PIR_KEYWORDS	mhc ii	6	50	1.23685e-13	211656_X_AT, 215193_X_AT, 204670_X_AT, 208306_X_AT, 208894_AT, 209312_X_AT, 211654_X_AT, 211990_AT, 209823_X_AT, 211991_S_AT, 212998_X_AT, 201137_S_AT, 210982_S_AT	11	13	12573	527.538	3.21565e-12	3.21565e-12	1.0143e-10
PIR_SUPERFAMILY	PIRSF001991:class II histocompatibility antigen	6	50	1.82876e-13	211656_X_AT, 215193_X_AT, 204670_X_AT, 208306_X_AT, 208894_AT, 209312_X_AT, 211654_X_AT, 211990_AT, 209823_X_AT, 211991_S_AT, 212998_X_AT, 201137_S_AT, 210982_S_AT	8	11	5765	393.068	5.48561e-13	5.48561e-13	5.75651e-11
GOTERM_BP_ALL	GO:0019882~antigen processing and presentation	7	58.3333	1.72413e-12	211656_X_AT, 215193_X_AT, 209619_AT, 204670_X_AT, 208306_X_AT, 208894_AT, 209312_X_AT, 211654_X_AT, 211990_AT, 209823_X_AT, 211991_S_AT, 212998_X_AT, 201137_S_AT, 210982_S_AT	10	57	10391	127.609	4.77597e-10	2.38798e-10	2.27598e-09
GOTERM_BP_FAT	GO:0019882~antigen processing and presentation	7	58.3333	2.11808e-12	211656_X_AT, 215193_X_AT, 209619_AT, 204670_X_AT, 208306_X_AT, 208894_AT, 209312_X_AT, 211654_X_AT, 211990_AT, 209823_X_AT, 211991_S_AT, 212998_X_AT, 201137_S_AT, 210982_S_AT	10	57	10040	123.298	4.21499e-10	2.10749e-10	2.65262e-09
UP_SEQ_FEATURE	domain:Ig-like C1-type	6	50	6.34746e-12	211656_X_AT, 215193_X_AT, 204670_X_AT, 208306_X_AT, 208894_AT, 209312_X_AT, 211654_X_AT, 211990_AT, 209823_X_AT, 211991_S_AT, 212998_X_AT, 201137_S_AT, 210982_S_AT	11	26	12551	263.308	3.42764e-10	3.42764e-10	6.21834e-09
GOTERM_CC_ALL	GO:0042611~MHC protein complex	6	50	1.52642e-11	211656_X_AT, 215193_X_AT, 204670_X_AT, 208306_X_AT, 208894_AT, 209312_X_AT, 211654_X_AT, 211990_AT, 209823_X_AT, 211991_S_AT, 212998_X_AT, 201137_S_AT, 210982_S_AT	10	31	11082	214.49	1.00744e-09	5.0372e-10	1.56068e-08
INTERPRO	IPR003597:Immunoglobulin C1-set	6	50	2.7047e-11	211656_X_AT, 215193_X_AT, 204670_X_AT, 208306_X_AT, 208894_AT, 209312_X_AT, 211654_X_AT, 211990_AT, 209823_X_AT, 211991_S_AT, 212998_X_AT, 201137_S_AT, 210982_S_AT	9	42	11598	184.095	4.05705e-10	2.02853e-10	1.88047e-08
KEGG_PATHWAY	hsa04612:Antigen processing and presentation	7	58.3333	3.36674e-11	211656_X_AT, 215193_X_AT, 209619_AT, 204670_X_AT, 208306_X_AT, 208894_AT, 209312_X_AT, 211654_X_AT, 211990_AT, 209823_X_AT, 211991_S_AT, 212998_X_AT, 201137_S_AT, 210982_S_AT	7	78	4203	53.8846	3.70341e-10	3.70341e-10	2.0973e-08
GOTERM_CC_FAT	GO:0042611~MHC protein complex	6	50	4.13415e-11	211656_X_AT, 215193_X_AT, 204670_X_AT, 208306_X_AT, 208894_AT, 209312_X_AT, 211654_X_AT, 211990_AT, 209823_X_AT, 211991_S_AT, 212998_X_AT, 201137_S_AT, 210982_S_AT	10	31	9077	175.684	2.06707e-09	1.03354e-09	3.98177e-08
KEGG_PATHWAY	hsa05310:Asthma	6	50	4.42286e-11	211656_X_AT, 215193_X_AT, 204670_X_AT, 208306_X_AT, 208894_AT, 209312_X_AT, 211654_X_AT, 211990_AT, 209823_X_AT, 211991_S_AT, 212998_X_AT, 201137_S_AT, 210982_S_AT	7	27	4203	133.429	4.86515e-10	2.43257e-10	2.75521e-08
SMART	SM00407:IGc1	6	50	5.11068e-11	211656_X_AT, 215193_X_AT, 204670_X_AT, 208306_X_AT, 208894_AT, 209312_X_AT, 211654_X_AT, 211990_AT, 209823_X_AT, 211991_S_AT, 212998_X_AT, 201137_S_AT, 210982_S_AT	7	42	6538	133.429	1.02214e-10	1.02214e-10	1.15375e-08
INTERPRO	IPR003006:Immunoglobulin/major histocompatibility complex, conserved site	6	50	7.4543e-11	211656_X_AT, 215193_X_AT, 204670_X_AT, 208306_X_AT, 208894_AT, 209312_X_AT, 211654_X_AT, 211990_AT, 209823_X_AT, 211991_S_AT, 212998_X_AT, 201137_S_AT, 210982_S_AT	9	51	11598	151.608	1.11815e-09	3.72715e-10	5.18268e-08
KEGG_PATHWAY	hsa05330:Allograft rejection	6	50	1.29871e-10	211656_X_AT, 215193_X_AT, 204670_X_AT, 208306_X_AT, 208894_AT, 209312_X_AT, 211654_X_AT, 211990_AT, 209823_X_AT, 211991_S_AT, 212998_X_AT, 201137_S_AT, 210982_S_AT	7	33	4203	109.169	1.42858e-09	4.76194e-10	8.09028e-08
KEGG_PATHWAY	hsa05332:Graft-versus-host disease	6	50	2.06168e-10	211656_X_AT, 215193_X_AT, 204670_X_AT, 208306_X_AT, 208894_AT, 209312_X_AT, 211654_X_AT, 211990_AT, 209823_X_AT, 211991_S_AT, 212998_X_AT, 201137_S_AT, 210982_S_AT	7	36	4203	100.071	2.26785e-09	5.66961e-10	1.28432e-07
KEGG_PATHWAY	hsa04940:Type I diabetes mellitus	6	50	3.14679e-10	211656_X_AT, 215193_X_AT, 204670_X_AT, 208306_X_AT, 208894_AT, 209312_X_AT, 211654_X_AT, 211990_AT, 209823_X_AT, 211991_S_AT, 212998_X_AT, 201137_S_AT, 210982_S_AT	7	39	4203	92.3736	3.46147e-09	6.92293e-10	1.96028e-07
KEGG_PATHWAY	hsa04672:Intestinal immune network for IgA production	6	50	5.92962e-10	211656_X_AT, 215193_X_AT, 204670_X_AT, 208306_X_AT, 208894_AT, 209312_X_AT, 211654_X_AT, 211990_AT, 209823_X_AT, 211991_S_AT, 212998_X_AT, 201137_S_AT, 210982_S_AT	7	44	4203	81.8766	6.52258e-09	1.0871e-09	3.69384e-07
KEGG_PATHWAY	hsa05320:Autoimmune thyroid disease	6	50	8.3703e-10	211656_X_AT, 215193_X_AT, 204670_X_AT, 208306_X_AT, 208894_AT, 209312_X_AT, 211654_X_AT, 211990_AT, 209823_X_AT, 211991_S_AT, 212998_X_AT, 201137_S_AT, 210982_S_AT	7	47	4203	76.6505	9.20733e-09	1.31533e-09	5.21426e-07
SP_PIR_KEYWORDS	immune response	7	58.3333	1.33837e-09	211656_X_AT, 215193_X_AT, 209619_AT, 204670_X_AT, 208306_X_AT, 208894_AT, 209312_X_AT, 211654_X_AT, 211990_AT, 209823_X_AT, 211991_S_AT, 212998_X_AT, 201137_S_AT, 210982_S_AT	11	175	12573	45.72	3.47976e-08	1.73988e-08	1.09757e-06
INTERPRO	IPR000353:MHC class II, beta chain, N-terminal	4	33.3333	4.30438e-09	211656_X_AT, 211654_X_AT, 209823_X_AT, 215193_X_AT, 212998_X_AT, 204670_X_AT, 208306_X_AT, 201137_S_AT, 209312_X_AT	9	6	11598	859.111	6.45657e-08	1.61414e-08	2.99266e-06
SP_PIR_KEYWORDS	heterodimer	6	50	4.35323e-09	211656_X_AT, 215193_X_AT, 204670_X_AT, 208306_X_AT, 208894_AT, 209312_X_AT, 211654_X_AT, 211990_AT, 209823_X_AT, 211991_S_AT, 212998_X_AT, 201137_S_AT, 210982_S_AT	11	91	12573	75.3626	1.13184e-07	3.7728e-08	3.56999e-06
UP_SEQ_FEATURE	region of interest:Connecting peptide	5	41.6667	4.78024e-09	211656_X_AT, 211654_X_AT, 209823_X_AT, 211990_AT, 211991_S_AT, 212998_X_AT, 204670_X_AT, 208306_X_AT, 201137_S_AT, 208894_AT, 210982_S_AT, 209312_X_AT	11	29	12551	196.724	2.58133e-07	1.29067e-07	4.68299e-06
KEGG_PATHWAY	hsa05416:Viral myocarditis	6	50	4.8581e-09	211656_X_AT, 215193_X_AT, 204670_X_AT, 208306_X_AT, 208894_AT, 209312_X_AT, 211654_X_AT, 211990_AT, 209823_X_AT, 211991_S_AT, 212998_X_AT, 201137_S_AT, 210982_S_AT	7	66	4203	54.5844	5.34391e-08	6.67989e-09	3.02634e-06
UP_SEQ_FEATURE	region of interest:Beta-2	4	33.3333	7.27589e-09	211656_X_AT, 211654_X_AT, 209823_X_AT, 215193_X_AT, 212998_X_AT, 204670_X_AT, 208306_X_AT, 201137_S_AT, 209312_X_AT	11	6	12551	760.667	3.92898e-07	1.30966e-07	7.12786e-06
UP_SEQ_FEATURE	region of interest:Beta-1	4	33.3333	7.27589e-09	211656_X_AT, 211654_X_AT, 209823_X_AT, 215193_X_AT, 212998_X_AT, 204670_X_AT, 208306_X_AT, 201137_S_AT, 209312_X_AT	11	6	12551	760.667	3.92898e-07	1.30966e-07	7.12786e-06
KEGG_PATHWAY	hsa05322:Systemic lupus erythematosus	6	50	1.22194e-08	211656_X_AT, 215193_X_AT, 204670_X_AT, 208306_X_AT, 208894_AT, 209312_X_AT, 211654_X_AT, 211990_AT, 209823_X_AT, 211991_S_AT, 212998_X_AT, 201137_S_AT, 210982_S_AT	7	79	4203	45.6022	1.34413e-07	1.49348e-08	7.61202e-06
KEGG_PATHWAY	hsa04514:Cell adhesion molecules (CAMs)	6	50	9.8224e-08	211656_X_AT, 215193_X_AT, 204670_X_AT, 208306_X_AT, 208894_AT, 209312_X_AT, 211654_X_AT, 211990_AT, 209823_X_AT, 211991_S_AT, 212998_X_AT, 201137_S_AT, 210982_S_AT	7	119	4203	30.2737	1.08046e-06	1.08046e-07	6.11884e-05
INTERPRO	IPR007110:Immunoglobulin-like	6	50	7.73825e-07	211656_X_AT, 215193_X_AT, 204670_X_AT, 208306_X_AT, 208894_AT, 209312_X_AT, 211654_X_AT, 211990_AT, 209823_X_AT, 211991_S_AT, 212998_X_AT, 201137_S_AT, 210982_S_AT	9	317	11598	24.3912	1.16073e-05	2.32147e-06	0.000538008
INTERPRO	IPR013783:Immunoglobulin-like fold	6	50	1.39445e-06	211656_X_AT, 215193_X_AT, 204670_X_AT, 208306_X_AT, 208894_AT, 209312_X_AT, 211654_X_AT, 211990_AT, 209823_X_AT, 211991_S_AT, 212998_X_AT, 201137_S_AT, 210982_S_AT	9	357	11598	21.6583	2.09166e-05	3.48613e-06	0.000969502
GOTERM_BP_ALL	GO:0006955~immune response	7	58.3333	1.9152e-06	211656_X_AT, 215193_X_AT, 209619_AT, 204670_X_AT, 208306_X_AT, 208894_AT, 209312_X_AT, 211654_X_AT, 211990_AT, 209823_X_AT, 211991_S_AT, 212998_X_AT, 201137_S_AT, 210982_S_AT	10	569	10391	12.7833	0.000530371	0.000176822	0.00252811
SP_PIR_KEYWORDS	transmembrane protein	7	58.3333	2.19712e-06	211656_X_AT, 202800_AT, 215193_X_AT, 209619_AT, 204670_X_AT, 208306_X_AT, 208894_AT, 209312_X_AT, 211654_X_AT, 209823_X_AT, 212998_X_AT, 201137_S_AT, 210982_S_AT	11	607	12573	13.1812	5.71234e-05	1.42812e-05	0.00180179
GOTERM_BP_FAT	GO:0006955~immune response	7	58.3333	2.34186e-06	211656_X_AT, 215193_X_AT, 209619_AT, 204670_X_AT, 208306_X_AT, 208894_AT, 209312_X_AT, 211654_X_AT, 211990_AT, 209823_X_AT, 211991_S_AT, 212998_X_AT, 201137_S_AT, 210982_S_AT	10	569	10040	12.3515	0.000465921	0.000155331	0.00293282
UP_SEQ_FEATURE	topological domain:Extracellular	9	75	3.43937e-06	211656_X_AT, 202800_AT, 215193_X_AT, 209619_AT, 204670_X_AT, 208306_X_AT, 208894_AT, 209312_X_AT, 211654_X_AT, 211990_AT, 209823_X_AT, 211991_S_AT, 212998_X_AT, 201137_S_AT, 210982_S_AT, 218999_AT	11	1673	12551	6.13808	0.000185709	4.64305e-05	0.00336935
GOTERM_BP_ALL	GO:0002376~immune system process	7	58.3333	1.92762e-05	211656_X_AT, 215193_X_AT, 209619_AT, 204670_X_AT, 208306_X_AT, 208894_AT, 209312_X_AT, 211654_X_AT, 211990_AT, 209823_X_AT, 211991_S_AT, 212998_X_AT, 201137_S_AT, 210982_S_AT	10	845	10391	8.60793	0.00532532	0.001334	0.0254423
UP_SEQ_FEATURE	topological domain:Cytoplasmic	9	75	2.58619e-05	211656_X_AT, 202800_AT, 215193_X_AT, 209619_AT, 204670_X_AT, 208306_X_AT, 208894_AT, 209312_X_AT, 211654_X_AT, 211990_AT, 209823_X_AT, 211991_S_AT, 212998_X_AT, 201137_S_AT, 210982_S_AT, 218999_AT	11	2174	12551	4.72355	0.00139558	0.000232733	0.0253328
GOTERM_MF_ALL	GO:0004888~transmembrane receptor activity	6	50	7.06198e-05	211656_X_AT, 215193_X_AT, 204670_X_AT, 208306_X_AT, 208894_AT, 209312_X_AT, 211654_X_AT, 211990_AT, 209823_X_AT, 211991_S_AT, 212998_X_AT, 201137_S_AT, 210982_S_AT	9	747	10886	9.71531	0.00387669	0.00194023	0.0694388
GOTERM_CC_ALL	GO:0044459~plasma membrane part	8	66.6667	0.000110833	211656_X_AT, 202800_AT, 215193_X_AT, 209619_AT, 204670_X_AT, 208306_X_AT, 208894_AT, 209312_X_AT, 211654_X_AT, 211990_AT, 209823_X_AT, 211991_S_AT, 212998_X_AT, 201137_S_AT, 210982_S_AT	10	1896	11082	4.67595	0.00728867	0.001462	0.113262
UP_SEQ_FEATURE	glycosylation site:N-linked (GlcNAc...)	9	75	0.000153616	211656_X_AT, 215193_X_AT, 219593_AT, 209619_AT, 204670_X_AT, 208306_X_AT, 208894_AT, 209312_X_AT, 211654_X_AT, 211990_AT, 209823_X_AT, 211991_S_AT, 212998_X_AT, 201137_S_AT, 210982_S_AT, 218999_AT	11	2749	12551	3.73554	0.00826159	0.00118443	0.150389
GOTERM_CC_FAT	GO:0044459~plasma membrane part	8	66.6667	0.000414337	211656_X_AT, 202800_AT, 215193_X_AT, 209619_AT, 204670_X_AT, 208306_X_AT, 208894_AT, 209312_X_AT, 211654_X_AT, 211990_AT, 209823_X_AT, 211991_S_AT, 212998_X_AT, 201137_S_AT, 210982_S_AT	10	1896	9077	3.82996	0.0205079	0.00413565	0.398352
GOTERM_MF_ALL	GO:0004872~receptor activity	6	50	0.000597779	211656_X_AT, 215193_X_AT, 204670_X_AT, 208306_X_AT, 208894_AT, 209312_X_AT, 211654_X_AT, 211990_AT, 209823_X_AT, 211991_S_AT, 212998_X_AT, 201137_S_AT, 210982_S_AT	9	1168	10886	6.21347	0.0323527	0.0109027	0.586415
GOTERM_CC_ALL	GO:0005886~plasma membrane	8	66.6667	0.00124731	211656_X_AT, 202800_AT, 215193_X_AT, 209619_AT, 204670_X_AT, 208306_X_AT, 208894_AT, 209312_X_AT, 211654_X_AT, 211990_AT, 209823_X_AT, 211991_S_AT, 212998_X_AT, 201137_S_AT, 210982_S_AT	10	2741	11082	3.23444	0.0790721	0.0102439	1.26798
UP_SEQ_FEATURE	disulfide bond	7	58.3333	0.00148784	211656_X_AT, 215193_X_AT, 209619_AT, 204670_X_AT, 208306_X_AT, 208894_AT, 209312_X_AT, 211654_X_AT, 211990_AT, 209823_X_AT, 211991_S_AT, 212998_X_AT, 201137_S_AT, 210982_S_AT	11	1910	12551	4.18168	0.077256	0.0100001	1.44807
GOTERM_BP_ALL	GO:0050896~response to stimulus	8	66.6667	0.00153017	211656_X_AT, 202800_AT, 215193_X_AT, 209619_AT, 204670_X_AT, 208306_X_AT, 208894_AT, 209312_X_AT, 211654_X_AT, 211990_AT, 209823_X_AT, 211991_S_AT, 212998_X_AT, 201137_S_AT, 210982_S_AT	10	2653	10391	3.13336	0.345695	0.0813373	2.00113
SP_PIR_KEYWORDS	disulfide bond	7	58.3333	0.00188472	211656_X_AT, 215193_X_AT, 209619_AT, 204670_X_AT, 208306_X_AT, 208894_AT, 209312_X_AT, 211654_X_AT, 211990_AT, 209823_X_AT, 211991_S_AT, 212998_X_AT, 201137_S_AT, 210982_S_AT	11	1999	12573	4.0025	0.0478655	0.00611236	1.53517
GOTERM_MF_ALL	GO:0004871~signal transducer activity	6	50	0.00215195	211656_X_AT, 215193_X_AT, 204670_X_AT, 208306_X_AT, 208894_AT, 209312_X_AT, 211654_X_AT, 211990_AT, 209823_X_AT, 211991_S_AT, 212998_X_AT, 201137_S_AT, 210982_S_AT	9	1537	10886	4.72175	0.111735	0.0291867	2.09661
GOTERM_MF_ALL	GO:0060089~molecular transducer activity	6	50	0.00215195	211656_X_AT, 215193_X_AT, 204670_X_AT, 208306_X_AT, 208894_AT, 209312_X_AT, 211654_X_AT, 211990_AT, 209823_X_AT, 211991_S_AT, 212998_X_AT, 201137_S_AT, 210982_S_AT	9	1537	10886	4.72175	0.111735	0.0291867	2.09661
GOTERM_CC_FAT	GO:0005886~plasma membrane	8	66.6667	0.00445307	211656_X_AT, 202800_AT, 215193_X_AT, 209619_AT, 204670_X_AT, 208306_X_AT, 208894_AT, 209312_X_AT, 211654_X_AT, 211990_AT, 209823_X_AT, 211991_S_AT, 212998_X_AT, 201137_S_AT, 210982_S_AT	10	2741	9077	2.64925	0.200006	0.0365087	4.20744
KEGG_PATHWAY	hsa04640:Hematopoietic cell lineage	3	25	0.00561992	215193_X_AT, 204670_X_AT, 208306_X_AT, 208894_AT, 210982_S_AT, 209312_X_AT	7	84	4203	21.4439	0.060111	0.00561992	3.44987
GOTERM_CC_ALL	GO:0043234~protein complex	6	50	0.0152552	211656_X_AT, 215193_X_AT, 204670_X_AT, 208306_X_AT, 208894_AT, 209312_X_AT, 211654_X_AT, 211990_AT, 209823_X_AT, 211991_S_AT, 212998_X_AT, 201137_S_AT, 210982_S_AT	10	2091	11082	3.17991	0.637452	0.0881103	14.5447
SP_PIR_KEYWORDS	signal	6	50	0.0216631	211656_X_AT, 215193_X_AT, 204670_X_AT, 208306_X_AT, 208894_AT, 209312_X_AT, 211654_X_AT, 211990_AT, 209823_X_AT, 211991_S_AT, 212998_X_AT, 201137_S_AT, 210982_S_AT	11	2273	12573	3.01716	0.434152	0.0613101	16.4401
UP_SEQ_FEATURE	signal peptide	6	50	0.0218206	211656_X_AT, 215193_X_AT, 204670_X_AT, 208306_X_AT, 208894_AT, 209312_X_AT, 211654_X_AT, 211990_AT, 209823_X_AT, 211991_S_AT, 212998_X_AT, 201137_S_AT, 210982_S_AT	11	2273	12551	3.01188	0.696191	0.123986	19.4372
GOTERM_CC_ALL	GO:0032991~macromolecular complex	6	50	0.0350835	211656_X_AT, 215193_X_AT, 204670_X_AT, 208306_X_AT, 208894_AT, 209312_X_AT, 211654_X_AT, 211990_AT, 209823_X_AT, 211991_S_AT, 212998_X_AT, 201137_S_AT, 210982_S_AT	10	2552	11082	2.60549	0.905306	0.165828	30.5909
GOTERM_CC_ALL	GO:0005887~integral to plasma membrane	4	33.3333	0.0527547	211990_AT, 215193_X_AT, 211991_S_AT, 204670_X_AT, 208306_X_AT, 208894_AT, 210982_S_AT, 209312_X_AT	10	1107	11082	4.00434	0.972041	0.225472	42.543
GOTERM_CC_ALL	GO:0031226~intrinsic to plasma membrane	4	33.3333	0.0549496	211990_AT, 215193_X_AT, 211991_S_AT, 204670_X_AT, 208306_X_AT, 208894_AT, 210982_S_AT, 209312_X_AT	10	1125	11082	3.94027	0.97601	0.220167	43.8898
GOTERM_CC_FAT	GO:0005887~integral to plasma membrane	4	33.3333	0.0864909	211990_AT, 215193_X_AT, 211991_S_AT, 204670_X_AT, 208306_X_AT, 208894_AT, 210982_S_AT, 209312_X_AT	10	1107	9077	3.27986	0.989145	0.363843	58.1583
GOTERM_CC_FAT	GO:0031226~intrinsic to plasma membrane	4	33.3333	0.0899287	211990_AT, 215193_X_AT, 211991_S_AT, 204670_X_AT, 208306_X_AT, 208894_AT, 210982_S_AT, 209312_X_AT	10	1125	9077	3.22738	0.99101	0.348403	59.6505
Annotation Cluster 2	Enrichment Score: 3.559951180572267
Category	Term	Count	%	PValue	Genes	List Total	Pop Hits	Pop Total	Fold Enrichment	Bonferroni	Benjamini	FDR
UP_SEQ_FEATURE	topological domain:Extracellular	9	75	3.43937e-06	211656_X_AT, 202800_AT, 215193_X_AT, 209619_AT, 204670_X_AT, 208306_X_AT, 208894_AT, 209312_X_AT, 211654_X_AT, 211990_AT, 209823_X_AT, 211991_S_AT, 212998_X_AT, 201137_S_AT, 210982_S_AT, 218999_AT	11	1673	12551	6.13808	0.000185709	4.64305e-05	0.00336935
SP_PIR_KEYWORDS	glycoprotein	10	83.3333	1.51812e-05	211656_X_AT, 202800_AT, 215193_X_AT, 219593_AT, 209619_AT, 204670_X_AT, 208306_X_AT, 208894_AT, 209312_X_AT, 211654_X_AT, 211990_AT, 209823_X_AT, 211991_S_AT, 212998_X_AT, 201137_S_AT, 210982_S_AT, 218999_AT	11	2915	12573	3.9211	0.000394636	7.89397e-05	0.0124491
GOTERM_CC_ALL	GO:0016021~integral to membrane	10	83.3333	1.88771e-05	211656_X_AT, 202800_AT, 215193_X_AT, 219593_AT, 209619_AT, 204670_X_AT, 208306_X_AT, 208894_AT, 209312_X_AT, 211654_X_AT, 211990_AT, 209823_X_AT, 211991_S_AT, 212998_X_AT, 201137_S_AT, 210982_S_AT, 218999_AT	10	3312	11082	3.34601	0.00124513	0.000415215	0.0192991
UP_SEQ_FEATURE	transmembrane region	10	83.3333	2.23145e-05	211656_X_AT, 202800_AT, 215193_X_AT, 219593_AT, 209619_AT, 204670_X_AT, 208306_X_AT, 208894_AT, 209312_X_AT, 211654_X_AT, 211990_AT, 209823_X_AT, 211991_S_AT, 212998_X_AT, 201137_S_AT, 210982_S_AT, 218999_AT	11	3041	12551	3.75206	0.00120427	0.00024097	0.0218583
SP_PIR_KEYWORDS	transmembrane	10	83.3333	2.37395e-05	211656_X_AT, 202800_AT, 215193_X_AT, 219593_AT, 209619_AT, 204670_X_AT, 208306_X_AT, 208894_AT, 209312_X_AT, 211654_X_AT, 211990_AT, 209823_X_AT, 211991_S_AT, 212998_X_AT, 201137_S_AT, 210982_S_AT, 218999_AT	11	3068	12573	3.72555	0.000617044	0.000102867	0.0194666
UP_SEQ_FEATURE	topological domain:Cytoplasmic	9	75	2.58619e-05	211656_X_AT, 202800_AT, 215193_X_AT, 209619_AT, 204670_X_AT, 208306_X_AT, 208894_AT, 209312_X_AT, 211654_X_AT, 211990_AT, 209823_X_AT, 211991_S_AT, 212998_X_AT, 201137_S_AT, 210982_S_AT, 218999_AT	11	2174	12551	4.72355	0.00139558	0.000232733	0.0253328
GOTERM_CC_ALL	GO:0031224~intrinsic to membrane	10	83.3333	2.67054e-05	211656_X_AT, 202800_AT, 215193_X_AT, 219593_AT, 209619_AT, 204670_X_AT, 208306_X_AT, 208894_AT, 209312_X_AT, 211654_X_AT, 211990_AT, 209823_X_AT, 211991_S_AT, 212998_X_AT, 201137_S_AT, 210982_S_AT, 218999_AT	10	3442	11082	3.21964	0.00176103	0.000440548	0.0273013
GOTERM_CC_ALL	GO:0044459~plasma membrane part	8	66.6667	0.000110833	211656_X_AT, 202800_AT, 215193_X_AT, 209619_AT, 204670_X_AT, 208306_X_AT, 208894_AT, 209312_X_AT, 211654_X_AT, 211990_AT, 209823_X_AT, 211991_S_AT, 212998_X_AT, 201137_S_AT, 210982_S_AT	10	1896	11082	4.67595	0.00728867	0.001462	0.113262
GOTERM_CC_FAT	GO:0016021~integral to membrane	10	83.3333	0.000113849	211656_X_AT, 202800_AT, 215193_X_AT, 219593_AT, 209619_AT, 204670_X_AT, 208306_X_AT, 208894_AT, 209312_X_AT, 211654_X_AT, 211990_AT, 209823_X_AT, 211991_S_AT, 212998_X_AT, 201137_S_AT, 210982_S_AT, 218999_AT	10	3312	9077	2.74064	0.00567661	0.0018958	0.109599
UP_SEQ_FEATURE	glycosylation site:N-linked (GlcNAc...)	9	75	0.000153616	211656_X_AT, 215193_X_AT, 219593_AT, 209619_AT, 204670_X_AT, 208306_X_AT, 208894_AT, 209312_X_AT, 211654_X_AT, 211990_AT, 209823_X_AT, 211991_S_AT, 212998_X_AT, 201137_S_AT, 210982_S_AT, 218999_AT	11	2749	12551	3.73554	0.00826159	0.00118443	0.150389
GOTERM_CC_FAT	GO:0031224~intrinsic to membrane	10	83.3333	0.000161062	211656_X_AT, 202800_AT, 215193_X_AT, 219593_AT, 209619_AT, 204670_X_AT, 208306_X_AT, 208894_AT, 209312_X_AT, 211654_X_AT, 211990_AT, 209823_X_AT, 211991_S_AT, 212998_X_AT, 201137_S_AT, 210982_S_AT, 218999_AT	10	3442	9077	2.63713	0.00802142	0.00201141	0.155018
GOTERM_CC_ALL	GO:0044425~membrane part	10	83.3333	0.000215601	211656_X_AT, 202800_AT, 215193_X_AT, 219593_AT, 209619_AT, 204670_X_AT, 208306_X_AT, 208894_AT, 209312_X_AT, 211654_X_AT, 211990_AT, 209823_X_AT, 211991_S_AT, 212998_X_AT, 201137_S_AT, 210982_S_AT, 218999_AT	10	4340	11082	2.55346	0.0141304	0.00236906	0.22022
SP_PIR_KEYWORDS	membrane	10	83.3333	0.000313928	211656_X_AT, 202800_AT, 215193_X_AT, 219593_AT, 209619_AT, 204670_X_AT, 208306_X_AT, 208894_AT, 209312_X_AT, 211654_X_AT, 211990_AT, 209823_X_AT, 211991_S_AT, 212998_X_AT, 201137_S_AT, 210982_S_AT, 218999_AT	11	4133	12573	2.76555	0.00813018	0.00116552	0.257154
GOTERM_CC_FAT	GO:0044459~plasma membrane part	8	66.6667	0.000414337	211656_X_AT, 202800_AT, 215193_X_AT, 209619_AT, 204670_X_AT, 208306_X_AT, 208894_AT, 209312_X_AT, 211654_X_AT, 211990_AT, 209823_X_AT, 211991_S_AT, 212998_X_AT, 201137_S_AT, 210982_S_AT	10	1896	9077	3.82996	0.0205079	0.00413565	0.398352
GOTERM_CC_ALL	GO:0016020~membrane	10	83.3333	0.000668574	211656_X_AT, 202800_AT, 215193_X_AT, 219593_AT, 209619_AT, 204670_X_AT, 208306_X_AT, 208894_AT, 209312_X_AT, 211654_X_AT, 211990_AT, 209823_X_AT, 211991_S_AT, 212998_X_AT, 201137_S_AT, 210982_S_AT, 218999_AT	10	4921	11082	2.25198	0.0431806	0.00628596	0.681472
GOTERM_CC_ALL	GO:0005886~plasma membrane	8	66.6667	0.00124731	211656_X_AT, 202800_AT, 215193_X_AT, 209619_AT, 204670_X_AT, 208306_X_AT, 208894_AT, 209312_X_AT, 211654_X_AT, 211990_AT, 209823_X_AT, 211991_S_AT, 212998_X_AT, 201137_S_AT, 210982_S_AT	10	2741	11082	3.23444	0.0790721	0.0102439	1.26798
GOTERM_BP_ALL	GO:0050896~response to stimulus	8	66.6667	0.00153017	211656_X_AT, 202800_AT, 215193_X_AT, 209619_AT, 204670_X_AT, 208306_X_AT, 208894_AT, 209312_X_AT, 211654_X_AT, 211990_AT, 209823_X_AT, 211991_S_AT, 212998_X_AT, 201137_S_AT, 210982_S_AT	10	2653	10391	3.13336	0.345695	0.0813373	2.00113
GOTERM_CC_FAT	GO:0005886~plasma membrane	8	66.6667	0.00445307	211656_X_AT, 202800_AT, 215193_X_AT, 209619_AT, 204670_X_AT, 208306_X_AT, 208894_AT, 209312_X_AT, 211654_X_AT, 211990_AT, 209823_X_AT, 211991_S_AT, 212998_X_AT, 201137_S_AT, 210982_S_AT	10	2741	9077	2.64925	0.200006	0.0365087	4.20744
GOTERM_CC_ALL	GO:0044464~cell part	10	83.3333	0.593458	211656_X_AT, 202800_AT, 215193_X_AT, 219593_AT, 209619_AT, 204670_X_AT, 208306_X_AT, 208894_AT, 209312_X_AT, 211654_X_AT, 211990_AT, 209823_X_AT, 211991_S_AT, 212998_X_AT, 201137_S_AT, 210982_S_AT, 218999_AT	10	10458	11082	1.05967	1	0.975591	99.9899
GOTERM_CC_ALL	GO:0005623~cell	10	83.3333	0.593969	211656_X_AT, 202800_AT, 215193_X_AT, 219593_AT, 209619_AT, 204670_X_AT, 208306_X_AT, 208894_AT, 209312_X_AT, 211654_X_AT, 211990_AT, 209823_X_AT, 211991_S_AT, 212998_X_AT, 201137_S_AT, 210982_S_AT, 218999_AT	10	10459	11082	1.05957	1	0.969781	99.9901
Annotation Cluster 3	Enrichment Score: 1.6813378848818432
Category	Term	Count	%	PValue	Genes	List Total	Pop Hits	Pop Total	Fold Enrichment	Bonferroni	Benjamini	FDR
SP_PIR_KEYWORDS	transmembrane protein	7	58.3333	2.19712e-06	211656_X_AT, 202800_AT, 215193_X_AT, 209619_AT, 204670_X_AT, 208306_X_AT, 208894_AT, 209312_X_AT, 211654_X_AT, 209823_X_AT, 212998_X_AT, 201137_S_AT, 210982_S_AT	11	607	12573	13.1812	5.71234e-05	1.42812e-05	0.00180179
BIOCARTA	h_mhcPathway:Antigen Processing and Presentation	3	25	0.000116809	209619_AT, 204670_X_AT, 208306_X_AT, 208894_AT, 210982_S_AT, 209312_X_AT	4	9	1358	113.167	0.00151746	0.00151746	0.0773095
GOTERM_BP_ALL	GO:0007165~signal transduction	3	25	0.561784	215193_X_AT, 209619_AT, 204670_X_AT, 208306_X_AT, 209312_X_AT	10	2071	10391	1.50521	1	1	99.9981
GOTERM_BP_ALL	GO:0050789~regulation of biological process	5	41.6667	0.76722	202800_AT, 215193_X_AT, 209619_AT, 204670_X_AT, 208306_X_AT, 208894_AT, 210982_S_AT, 209312_X_AT	10	5309	10391	0.978621	1	1	100
GOTERM_BP_ALL	GO:0065007~biological regulation	5	41.6667	0.822878	202800_AT, 215193_X_AT, 209619_AT, 204670_X_AT, 208306_X_AT, 208894_AT, 210982_S_AT, 209312_X_AT	10	5640	10391	0.921188	1	1	100
GOTERM_BP_ALL	GO:0050794~regulation of cellular process	4	33.3333	0.897053	202800_AT, 215193_X_AT, 209619_AT, 204670_X_AT, 208306_X_AT, 209312_X_AT	10	5063	10391	0.820936	1	1	100
Annotation Cluster 4	Enrichment Score: 0.6667777421140005
Category	Term	Count	%	PValue	Genes	List Total	Pop Hits	Pop Total	Fold Enrichment	Bonferroni	Benjamini	FDR
GOTERM_CC_ALL	GO:0000323~lytic vacuole	3	25	0.00820718	219593_AT, 209619_AT, 208894_AT, 210982_S_AT	10	174	11082	19.1069	0.419525	0.0586444	8.08075
GOTERM_CC_ALL	GO:0005764~lysosome	3	25	0.00820718	219593_AT, 209619_AT, 208894_AT, 210982_S_AT	10	174	11082	19.1069	0.419525	0.0586444	8.08075
GOTERM_CC_ALL	GO:0005773~vacuole	3	25	0.0114652	219593_AT, 209619_AT, 208894_AT, 210982_S_AT	10	207	11082	16.0609	0.532837	0.0732836	11.1217
GOTERM_CC_FAT	GO:0000323~lytic vacuole	3	25	0.0120388	219593_AT, 209619_AT, 208894_AT, 210982_S_AT	10	174	9077	15.65	0.454248	0.0828763	11.0107
GOTERM_CC_FAT	GO:0005764~lysosome	3	25	0.0120388	219593_AT, 209619_AT, 208894_AT, 210982_S_AT	10	174	9077	15.65	0.454248	0.0828763	11.0107
GOTERM_CC_FAT	GO:0005773~vacuole	3	25	0.016766	219593_AT, 209619_AT, 208894_AT, 210982_S_AT	10	207	9077	13.1551	0.570617	0.100284	15.0281
GOTERM_CC_ALL	GO:0009986~cell surface	3	25	0.023479	202800_AT, 209619_AT, 208894_AT, 210982_S_AT	10	302	11082	11.0086	0.791558	0.122497	21.5667
GOTERM_CC_FAT	GO:0009986~cell surface	3	25	0.0340297	202800_AT, 209619_AT, 208894_AT, 210982_S_AT	10	302	9077	9.01689	0.822912	0.174978	28.356
GOTERM_BP_ALL	GO:0006950~response to stress	3	25	0.367791	202800_AT, 209619_AT, 208894_AT, 210982_S_AT	10	1461	10391	2.13368	1	1	99.7649
GOTERM_BP_ALL	GO:0048518~positive regulation of biological process	3	25	0.480461	202800_AT, 209619_AT, 208894_AT, 210982_S_AT	10	1804	10391	1.72799	1	1	99.9824
GOTERM_BP_ALL	GO:0006810~transport	3	25	0.566434	202800_AT, 219593_AT, 209619_AT	10	2087	10391	1.49368	1	1	99.9984
GOTERM_BP_ALL	GO:0051234~establishment of localization	3	25	0.573071	202800_AT, 219593_AT, 209619_AT	10	2110	10391	1.47739	1	1	99.9987
GOTERM_BP_ALL	GO:0051179~localization	3	25	0.653	202800_AT, 219593_AT, 209619_AT	10	2405	10391	1.29617	1	1	99.9999
GOTERM_CC_ALL	GO:0044444~cytoplasmic part	4	33.3333	0.687397	202800_AT, 219593_AT, 209619_AT, 208894_AT, 210982_S_AT	10	3998	11082	1.10875	1	0.98593	99.9993
GOTERM_CC_ALL	GO:0044446~intracellular organelle part	3	25	0.826292	202800_AT, 219593_AT, 208894_AT, 210982_S_AT	10	3469	11082	0.958374	1	0.997712	100
GOTERM_CC_ALL	GO:0044422~organelle part	3	25	0.829355	202800_AT, 219593_AT, 208894_AT, 210982_S_AT	10	3490	11082	0.952607	1	0.997076	100
GOTERM_CC_ALL	GO:0005737~cytoplasm	4	33.3333	0.936954	202800_AT, 219593_AT, 209619_AT, 208894_AT, 210982_S_AT	10	5882	11082	0.753621	1	0.999831	100
GOTERM_CC_ALL	GO:0043231~intracellular membrane-bounded organelle	4	33.3333	0.952036	202800_AT, 219593_AT, 209619_AT, 208894_AT, 210982_S_AT	10	6126	11082	0.723604	1	0.99989	100
GOTERM_CC_ALL	GO:0043227~membrane-bounded organelle	4	33.3333	0.952423	202800_AT, 219593_AT, 209619_AT, 208894_AT, 210982_S_AT	10	6133	11082	0.722778	1	0.99984	100
GOTERM_CC_ALL	GO:0043229~intracellular organelle	4	33.3333	0.980762	202800_AT, 219593_AT, 209619_AT, 208894_AT, 210982_S_AT	10	6839	11082	0.648165	1	0.999981	100
GOTERM_CC_ALL	GO:0043226~organelle	4	33.3333	0.981087	202800_AT, 219593_AT, 209619_AT, 208894_AT, 210982_S_AT	10	6851	11082	0.64703	1	0.999972	100
GOTERM_MF_ALL	GO:0005515~protein binding	3	25	0.993169	202800_AT, 209619_AT, 208894_AT, 210982_S_AT	9	6676	10886	0.543539	1	1	100
GOTERM_CC_ALL	GO:0044424~intracellular part	4	33.3333	0.99792	202800_AT, 219593_AT, 209619_AT, 208894_AT, 210982_S_AT	10	8114	11082	0.546315	1	1	100
GOTERM_CC_ALL	GO:0005622~intracellular	4	33.3333	0.998744	202800_AT, 219593_AT, 209619_AT, 208894_AT, 210982_S_AT	10	8338	11082	0.531638	1	1	100
GOTERM_MF_ALL	GO:0005488~binding	3	25	0.999996	202800_AT, 209619_AT, 208894_AT, 210982_S_AT	9	9484	10886	0.382609	1	1	100

## Sheet: T|NK 1
Breast4_Colon1_Lung2_Ovarian1_Prostate2 _Dim 37Breast4_Colon4_Lung4_Ovarian2_Prostate1 _Dim 26
Affy ID	Gene Title	Symbol	Gene Ontology Biological Process	Gene Ontology Cellular Component	Gene Ontology Molecular Function	Pathway
219191_s_at	bridging integrator 2	BIN2	0006911 // phagocytosis, engulfment // inferred from mutant phenotype /// 0060326 // cell chemotaxis // inferred from mutant phenotype /// 0071800 // podosome assembly // inferred from mutant phenotype /// 0097320 // membrane tubulation // inferred from direct assay	0001891 // phagocytic cup // inferred from direct assay /// 0002102 // podosome // inferred from direct assay /// 0005737 // cytoplasm // inferred from electronic annotation /// 0005886 // plasma membrane // inferred from electronic annotation /// 0005938 // cell cortex // inferred from electronic annotation /// 0016020 // membrane // inferred from electronic annotation /// 0030054 // cell juncti…	0005515 // protein binding // inferred from physical interaction /// 0005543 // phospholipid binding // inferred from direct assay /// 0019904 // protein domain specific binding // inferred from electronic annotation	---
206804_at	CD3g molecule, gamma (CD3-TCR complex)	CD3G	0006461 // protein complex assembly // non-traceable author statement /// 0007163 // establishment or maintenance of cell polarity // inferred from mutant phenotype /// 0007166 // cell surface receptor signaling pathway // inferred from mutant phenotype /// 0015031 // protein transport // inferred from mutant phenotype /// 0031295 // T cell costimulation // traceable author statement /// 0038096 …	0005886 // plasma membrane // traceable author statement /// 0005887 // integral to plasma membrane // non-traceable author statement /// 0016020 // membrane // inferred from electronic annotation /// 0016021 // integral to membrane // inferred from electronic annotation /// 0042101 // T cell receptor complex // non-traceable author statement /// 0042105 // alpha-beta T cell receptor complex // i…	0004888 // transmembrane signaling receptor activity // inferred from mutant phenotype /// 0005515 // protein binding // inferred from electronic annotation /// 0030159 // receptor signaling complex scaffold activity // non-traceable author statement /// 0042608 // T cell receptor binding // non-traceable author statement /// 0046982 // protein heterodimerization activity // inferred from physica…	---
214049_x_at	CD7 molecule	CD7	0006955 // immune response // traceable author statement /// 0007169 // transmembrane receptor protein tyrosine kinase signaling pathway // non-traceable author statement /// 0042110 // T cell activation // traceable author statement /// 0048873 // homeostasis of number of cells within a tissue // inferred from electronic annotation	0005886 // plasma membrane // traceable author statement /// 0016020 // membrane // traceable author statement /// 0016021 // integral to membrane // traceable author statement	0004872 // receptor activity // traceable author statement /// 0005515 // protein binding // inferred from electronic annotation	---
214551_s_at	CD7 molecule	CD7	0006955 // immune response // traceable author statement /// 0007169 // transmembrane receptor protein tyrosine kinase signaling pathway // non-traceable author statement /// 0042110 // T cell activation // traceable author statement /// 0048873 // homeostasis of number of cells within a tissue // inferred from electronic annotation	0005886 // plasma membrane // traceable author statement /// 0016020 // membrane // traceable author statement /// 0016021 // integral to membrane // traceable author statement	0004872 // receptor activity // traceable author statement /// 0005515 // protein binding // inferred from electronic annotation	---
215925_s_at	CD72 molecule	CD72	0007155 // cell adhesion // traceable author statement /// 0007411 // axon guidance // traceable author statement	0005886 // plasma membrane // traceable author statement /// 0005887 // integral to plasma membrane // inferred from direct assay /// 0016020 // membrane // inferred from electronic annotation /// 0016021 // integral to membrane // inferred from electronic annotation	0004888 // transmembrane signaling receptor activity // non-traceable author statement /// 0005102 // receptor binding // traceable author statement /// 0005515 // protein binding // inferred from physical interaction /// 0030246 // carbohydrate binding // inferred from electronic annotation	---
214450_at	cathepsin W	CTSW	0006508 // proteolysis // inferred from electronic annotation /// 0006955 // immune response // traceable author statement	---	0008233 // peptidase activity // inferred from electronic annotation /// 0008234 // cysteine-type peptidase activity // inferred from electronic annotation /// 0016787 // hydrolase activity // inferred from electronic annotation	---
206974_at	chemokine (C-X-C motif) receptor 6	CXCR6	0006935 // chemotaxis // inferred from electronic annotation /// 0006954 // inflammatory response // inferred from electronic annotation /// 0006955 // immune response // inferred from electronic annotation /// 0007165 // signal transduction // inferred from electronic annotation /// 0007186 // G-protein coupled receptor signaling pathway // traceable author statement /// 0007204 // elevation of …	0005886 // plasma membrane // traceable author statement /// 0005887 // integral to plasma membrane // traceable author statement /// 0016020 // membrane // inferred from electronic annotation /// 0016021 // integral to membrane // inferred from electronic annotation	0004871 // signal transducer activity // inferred from electronic annotation /// 0004930 // G-protein coupled receptor activity // traceable author statement /// 0004950 // chemokine receptor activity // inferred from electronic annotation /// 0015026 // coreceptor activity // inferred from electronic annotation /// 0016464 // chloroplast protein-transporting ATPase activity // inferred from elec…	Peptide_GPCRs // GenMAPP
205285_s_at	FYN binding protein	FYB	0006468 // protein phosphorylation // traceable author statement /// 0006607 // NLS-bearing substrate import into nucleus // traceable author statement /// 0006955 // immune response // traceable author statement /// 0007165 // signal transduction // traceable author statement /// 0007243 // intracellular protein kinase cascade // traceable author statement /// 0050852 // T cell receptor signalin…	0005634 // nucleus // inferred from electronic annotation /// 0005737 // cytoplasm // inferred from electronic annotation /// 0005829 // cytosol // traceable author statement /// 0015629 // actin cytoskeleton // traceable author statement	0005102 // receptor binding // traceable author statement /// 0005515 // protein binding // inferred from physical interaction /// 0032403 // protein complex binding // inferred from electronic annotation	---
210321_at	granzyme H (cathepsin G-like 2, protein h-CCPX)	GZMH	0006508 // proteolysis // non-traceable author statement /// 0006915 // apoptotic process // non-traceable author statement /// 0019835 // cytolysis // inferred from electronic annotation	0005737 // cytoplasm // non-traceable author statement	0003824 // catalytic activity // inferred from electronic annotation /// 0004252 // serine-type endopeptidase activity // non-traceable author statement /// 0008233 // peptidase activity // inferred from electronic annotation /// 0008236 // serine-type peptidase activity // inferred from electronic annotation /// 0016787 // hydrolase activity // inferred from electronic annotation	---
205038_at	IKAROS family zinc finger 1 (Ikaros)	IKZF1	0000122 // negative regulation of transcription from RNA polymerase II promoter // inferred from electronic annotation /// 0001779 // natural killer cell differentiation // inferred from electronic annotation /// 0006351 // transcription, DNA-dependent // inferred from electronic annotation /// 0006355 // regulation of transcription, DNA-dependent // inferred from electronic annotation /// 000704…	0005622 // intracellular // inferred from electronic annotation /// 0005634 // nucleus // inferred from electronic annotation /// 0005721 // centromeric heterochromatin // inferred from electronic annotation /// 0005737 // cytoplasm // inferred from electronic annotation	0003676 // nucleic acid binding // inferred from electronic annotation /// 0003677 // DNA binding // traceable author statement /// 0003700 // sequence-specific DNA binding transcription factor activity // inferred from electronic annotation /// 0008270 // zinc ion binding // inferred from electronic annotation /// 0043565 // sequence-specific DNA binding // inferred from electronic annotation //…	---
220704_at	IKAROS family zinc finger 1 (Ikaros)	IKZF1	0000122 // negative regulation of transcription from RNA polymerase II promoter // inferred from electronic annotation /// 0001779 // natural killer cell differentiation // inferred from electronic annotation /// 0006351 // transcription, DNA-dependent // inferred from electronic annotation /// 0006355 // regulation of transcription, DNA-dependent // inferred from electronic annotation /// 000704…	0005634 // nucleus // inferred from electronic annotation /// 0005721 // centromeric heterochromatin // inferred from electronic annotation /// 0005737 // cytoplasm // inferred from electronic annotation	0003676 // nucleic acid binding // inferred from electronic annotation /// 0003677 // DNA binding // traceable author statement /// 0003700 // sequence-specific DNA binding transcription factor activity // inferred from electronic annotation /// 0008270 // zinc ion binding // inferred from electronic annotation /// 0043565 // sequence-specific DNA binding // inferred from electronic annotation //…	---
221658_s_at	interleukin 21 receptor	IL21R	0019221 // cytokine-mediated signaling pathway // inferred from electronic annotation /// 0030101 // natural killer cell activation // non-traceable author statement /// 0038114 // interleukin-21-mediated signaling pathway // non-traceable author statement	0016020 // membrane // inferred from electronic annotation /// 0016021 // integral to membrane // non-traceable author statement	0001532 // interleukin-21 receptor activity // non-traceable author statement /// 0004896 // cytokine receptor activity // inferred from electronic annotation /// 0005515 // protein binding // inferred from electronic annotation	---
219971_at	interleukin 21 receptor	IL21R	0019221 // cytokine-mediated signaling pathway // inferred from electronic annotation /// 0030101 // natural killer cell activation // non-traceable author statement /// 0038114 // interleukin-21-mediated signaling pathway // non-traceable author statement	0016020 // membrane // inferred from electronic annotation /// 0016021 // integral to membrane // non-traceable author statement	0001532 // interleukin-21 receptor activity // non-traceable author statement /// 0004896 // cytokine receptor activity // inferred from electronic annotation /// 0005515 // protein binding // inferred from electronic annotation	---
205821_at	KLRC4-KLRK1 readthrough /// killer cell lectin-like receptor subfamily K, member 1	KLRC4-KLRK1 /// KLRK1	0002223 // stimulatory C-type lectin receptor signaling pathway // inferred from electronic annotation /// 0007165 // signal transduction // traceable author statement /// 0030101 // natural killer cell activation // traceable author statement /// 0031295 // T cell costimulation // traceable author statement /// 0032729 // positive regulation of interferon-gamma production // inferred from electr…	0005886 // plasma membrane // traceable author statement /// 0005887 // integral to plasma membrane // traceable author statement /// 0009897 // external side of plasma membrane // inferred from electronic annotation /// 0009986 // cell surface // inferred from direct assay /// 0016020 // membrane // inferred from electronic annotation /// 0016021 // integral to membrane // traceable author state…	0004872 // receptor activity // traceable author statement /// 0005515 // protein binding // inferred from physical interaction /// 0030246 // carbohydrate binding // inferred from electronic annotation /// 0032394 // MHC class Ib receptor activity // inferred from electronic annotation /// 0042288 // MHC class I protein binding // inferred from electronic annotation /// 0042803 // protein homodi…	---
207795_s_at	killer cell lectin-like receptor subfamily D, member 1	KLRD1	0007166 // cell surface receptor signaling pathway // traceable author statement /// 0045087 // innate immune response // traceable author statement /// 0050776 // regulation of immune response // traceable author statement	0005886 // plasma membrane // traceable author statement /// 0009897 // external side of plasma membrane // inferred from electronic annotation /// 0016020 // membrane // inferred from electronic annotation /// 0016021 // integral to membrane // inferred from electronic annotation	0004888 // transmembrane signaling receptor activity // traceable author statement /// 0030246 // carbohydrate binding // inferred from electronic annotation	---
204890_s_at	lymphocyte-specific protein tyrosine kinase	LCK	0006468 // protein phosphorylation // inferred from direct assay /// 0006882 // cellular zinc ion homeostasis // inferred from expression pattern /// 0006882 // cellular zinc ion homeostasis // inferred from sequence or structural similarity /// 0006915 // apoptotic process // inferred from electronic annotation /// 0006917 // induction of apoptosis // inferred from sequence or structural similar…	0000242 // pericentriolar material // inferred from direct assay /// 0000242 // pericentriolar material // inferred from sequence or structural similarity /// 0001772 // immunological synapse // inferred from direct assay /// 0005737 // cytoplasm // inferred from electronic annotation /// 0005829 // cytosol // traceable author statement /// 0005886 // plasma membrane // traceable author statement…	0000166 // nucleotide binding // inferred from electronic annotation /// 0001948 // glycoprotein binding // inferred from physical interaction /// 0003823 // antigen binding // inferred from electronic annotation /// 0004672 // protein kinase activity // inferred from electronic annotation /// 0004713 // protein tyrosine kinase activity // not recorded /// 0004713 // protein tyrosine kinase activ…	Inflammatory_Response_Pathway // GenMAPP
214339_s_at	mitogen-activated protein kinase kinase kinase kinase 1	MAP4K1	0000185 // activation of MAPKKK activity // inferred by curator /// 0006468 // protein phosphorylation // inferred from direct assay /// 0006950 // response to stress // inferred from direct assay /// 0007243 // intracellular protein kinase cascade // inferred from direct assay /// 0007257 // activation of JUN kinase activity // traceable author statement /// 0016310 // phosphorylation // inferre…	---	0000166 // nucleotide binding // inferred from electronic annotation /// 0004672 // protein kinase activity // traceable author statement /// 0004674 // protein serine/threonine kinase activity // inferred from direct assay /// 0004713 // protein tyrosine kinase activity // inferred from electronic annotation /// 0005083 // small GTPase regulator activity // inferred from electronic annotation //…	---
211178_s_at	proline-serine-threonine phosphatase interacting protein 1	PSTPIP1	0007155 // cell adhesion // inferred from electronic annotation /// 0007165 // signal transduction // traceable author statement /// 0035872 // nucleotide-binding domain, leucine rich repeat containing receptor signaling pathway // traceable author statement /// 0045087 // innate immune response // traceable author statement /// 0055114 // oxidation-reduction process // inferred from electronic a…	0001725 // stress fiber // inferred from electronic annotation /// 0005737 // cytoplasm // inferred from electronic annotation /// 0005826 // actomyosin contractile ring // inferred from electronic annotation /// 0005829 // cytosol // traceable author statement /// 0005856 // cytoskeleton // inferred from electronic annotation /// 0030027 // lamellipodium // inferred from electronic annotation //…	0003779 // actin binding // inferred from electronic annotation /// 0003824 // catalytic activity // inferred from electronic annotation /// 0005515 // protein binding // inferred from electronic annotation /// 0005515 // protein binding // inferred from physical interaction /// 0016491 // oxidoreductase activity // inferred from electronic annotation /// 0019903 // protein phosphatase binding //…	---
204852_s_at	protein tyrosine phosphatase, non-receptor type 7	PTPN7	0006470 // protein dephosphorylation // traceable author statement /// 0016311 // dephosphorylation // inferred from electronic annotation /// 0035335 // peptidyl-tyrosine dephosphorylation // traceable author statement	0005737 // cytoplasm // inferred from direct assay /// 0005829 // cytosol // inferred from direct assay /// 0005856 // cytoskeleton // inferred from electronic annotation /// 0009898 // internal side of plasma membrane // inferred from direct assay	0004721 // phosphoprotein phosphatase activity // inferred from electronic annotation /// 0004725 // protein tyrosine phosphatase activity // inferred from electronic annotation /// 0016787 // hydrolase activity // inferred from electronic annotation /// 0016791 // phosphatase activity // inferred from electronic annotation	---
220485_s_at	signal-regulatory protein gamma	SIRPG	0007155 // cell adhesion // inferred from electronic annotation /// 0007267 // cell-cell signaling // traceable author statement /// 0007596 // blood coagulation // traceable author statement /// 0008284 // positive regulation of cell proliferation // inferred from direct assay /// 0008285 // negative regulation of cell proliferation // traceable author statement /// 0022409 // positive regulatio…	0005622 // intracellular // traceable author statement /// 0005886 // plasma membrane // traceable author statement /// 0016020 // membrane // inferred from direct assay /// 0016021 // integral to membrane // inferred from electronic annotation	0005515 // protein binding // inferred from physical interaction	---
207777_s_at	SP140 nuclear body protein	SP140	0006355 // regulation of transcription, DNA-dependent // traceable author statement /// 0006952 // defense response // traceable author statement	0005634 // nucleus // traceable author statement /// 0005635 // nuclear envelope // traceable author statement /// 0005654 // nucleoplasm // traceable author statement /// 0005730 // nucleolus // inferred from direct assay /// 0005737 // cytoplasm // inferred from direct assay	0003677 // DNA binding // inferred from electronic annotation /// 0003700 // sequence-specific DNA binding transcription factor activity // traceable author statement /// 0005515 // protein binding // inferred from electronic annotation /// 0008270 // zinc ion binding // inferred from electronic annotation /// 0046872 // metal ion binding // inferred from electronic annotation	---
206118_at	signal transducer and activator of transcription 4	STAT4	0006351 // transcription, DNA-dependent // inferred from electronic annotation /// 0006355 // regulation of transcription, DNA-dependent // inferred from electronic annotation /// 0006468 // protein phosphorylation // inferred from electronic annotation /// 0007165 // signal transduction // inferred from electronic annotation /// 0007259 // JAK-STAT cascade // traceable author statement /// 00082…	0005634 // nucleus // inferred from direct assay /// 0005730 // nucleolus // inferred from direct assay /// 0005737 // cytoplasm // inferred from electronic annotation	0003677 // DNA binding // inferred from electronic annotation /// 0003700 // sequence-specific DNA binding transcription factor activity // inferred from electronic annotation /// 0004871 // signal transducer activity // inferred from electronic annotation /// 0005509 // calcium ion binding // inferred from electronic annotation /// 0005515 // protein binding // inferred from electronic annotatio…	---
205599_at	TNF receptor-associated factor 1	TRAF1	0006461 // protein complex assembly // traceable author statement /// 0006915 // apoptotic process // inferred from electronic annotation /// 0007165 // signal transduction // inferred from electronic annotation /// 0042981 // regulation of apoptotic process // inferred from direct assay /// 0042981 // regulation of apoptotic process // inferred from electronic annotation /// 0043123 // positive …	0005737 // cytoplasm // traceable author statement	0005515 // protein binding // inferred from physical interaction /// 0008270 // zinc ion binding // inferred from electronic annotation /// 0031625 // ubiquitin protein ligase binding // inferred from physical interaction /// 0031996 // thioesterase binding // inferred from physical interaction	Apoptosis // GenMAPP /// Apoptosis_GenMAPP // GenMAPP /// Apoptosis_KEGG // GenMAPP
220418_at	ubiquitin associated and SH3 domain containing A	UBASH3A	0001817 // regulation of cytokine production // inferred from electronic annotation /// 0016070 // RNA metabolic process // inferred from electronic annotation /// 0050860 // negative regulation of T cell receptor signaling pathway // inferred from electronic annotation	0005634 // nucleus // inferred from electronic annotation /// 0005737 // cytoplasm // inferred from electronic annotation /// 0005829 // cytosol // inferred from direct assay	0003824 // catalytic activity // inferred from electronic annotation /// 0005515 // protein binding // inferred from electronic annotation	---
213830_at	YME1-like 1 ATPase	YME1L1	0006515 // misfolded or incompletely synthesized protein catabolic process // inferred from mutant phenotype /// 0007005 // mitochondrion organization // inferred from mutant phenotype /// 0008283 // cell proliferation // inferred from mutant phenotype	0005743 // mitochondrial inner membrane // inferred from direct assay /// 0016021 // integral to membrane // inferred from electronic annotation	0004222 // metalloendopeptidase activity // inferred from electronic annotation /// 0005524 // ATP binding // inferred from electronic annotation /// 0017111 // nucleoside-triphosphatase activity // inferred from electronic annotation /// 0046872 // metal ion binding // inferred from electronic annotation	---
214032_at	zeta-chain (TCR) associated protein kinase 70kDa	ZAP70	0002250 // adaptive immune response // traceable author statement /// 0006468 // protein phosphorylation // inferred from direct assay /// 0006468 // protein phosphorylation // non-traceable author statement /// 0006955 // immune response // inferred from direct assay /// 0007243 // intracellular protein kinase cascade // non-traceable author statement /// 0016310 // phosphorylation // inferred f…	0001772 // immunological synapse // inferred from electronic annotation /// 0005622 // intracellular // inferred from electronic annotation /// 0005737 // cytoplasm // traceable author statement /// 0005829 // cytosol // traceable author statement /// 0005886 // plasma membrane // traceable author statement /// 0016020 // membrane // inferred from electronic annotation /// 0042101 // T cell recep…	0000166 // nucleotide binding // inferred from electronic annotation /// 0001784 // phosphotyrosine binding // inferred from electronic annotation /// 0004672 // protein kinase activity // inferred from electronic annotation /// 0004713 // protein tyrosine kinase activity // inferred from direct assay /// 0004713 // protein tyrosine kinase activity // non-traceable author statement /// 0004713 //…	Inflammatory_Response_Pathway // GenMAPP
DAVID 6.7
Functional Annotation Clustering
Annotation Cluster 1	Enrichment Score: 2.5496781180187593
Category	Term	Count	%	PValue	Genes	List Total	Pop Hits	Pop Total	Fold Enrichment	Bonferroni	Benjamini	FDR
GOTERM_BP_ALL	GO:0046649~lymphocyte activation	7	30.4348	1.15955e-06	221658_S_AT, 214551_S_AT, 214049_X_AT, 214032_AT, 219971_AT, 204890_S_AT, 220704_AT, 205821_AT, 205038_AT, 206804_AT	22	182	10391	18.1661	0.000461396	0.000461396	0.00161616
GOTERM_BP_FAT	GO:0046649~lymphocyte activation	7	30.4348	1.41418e-06	221658_S_AT, 214551_S_AT, 214049_X_AT, 214032_AT, 219971_AT, 204890_S_AT, 220704_AT, 205821_AT, 205038_AT, 206804_AT	22	182	10040	17.5524	0.000436888	0.000436888	0.00189828
GOTERM_BP_ALL	GO:0045321~leukocyte activation	7	30.4348	3.68795e-06	221658_S_AT, 214551_S_AT, 214049_X_AT, 214032_AT, 219971_AT, 204890_S_AT, 220704_AT, 205821_AT, 205038_AT, 206804_AT	22	222	10391	14.8929	0.00146673	0.000733635	0.0051401
GOTERM_BP_FAT	GO:0045321~leukocyte activation	7	30.4348	4.48983e-06	221658_S_AT, 214551_S_AT, 214049_X_AT, 214032_AT, 219971_AT, 204890_S_AT, 220704_AT, 205821_AT, 205038_AT, 206804_AT	22	222	10040	14.3898	0.0013864	0.00069344	0.00602664
GOTERM_BP_ALL	GO:0001775~cell activation	7	30.4348	9.16517e-06	221658_S_AT, 214551_S_AT, 214049_X_AT, 214032_AT, 219971_AT, 204890_S_AT, 220704_AT, 205821_AT, 205038_AT, 206804_AT	22	260	10391	12.7163	0.00364111	0.00121518	0.0127736
GOTERM_BP_ALL	GO:0050870~positive regulation of T cell activation	5	21.7391	1.0971e-05	220485_S_AT, 214032_AT, 204890_S_AT, 220704_AT, 205821_AT, 205038_AT	22	71	10391	33.2618	0.00435695	0.00109102	0.0152901
GOTERM_BP_FAT	GO:0001775~cell activation	7	30.4348	1.11391e-05	221658_S_AT, 214551_S_AT, 214049_X_AT, 214032_AT, 219971_AT, 204890_S_AT, 220704_AT, 205821_AT, 205038_AT, 206804_AT	22	260	10040	12.2867	0.00343608	0.00114667	0.0149512
GOTERM_BP_FAT	GO:0050870~positive regulation of T cell activation	5	21.7391	1.25491e-05	220485_S_AT, 214032_AT, 204890_S_AT, 220704_AT, 205821_AT, 205038_AT	22	71	10040	32.1383	0.00387018	0.000968953	0.0168436
GOTERM_BP_ALL	GO:0051251~positive regulation of lymphocyte activation	5	21.7391	2.81406e-05	220485_S_AT, 214032_AT, 204890_S_AT, 220704_AT, 205821_AT, 205038_AT	22	90	10391	26.2399	0.0111376	0.00223752	0.0392149
GOTERM_BP_FAT	GO:0051251~positive regulation of lymphocyte activation	5	21.7391	3.21603e-05	220485_S_AT, 214032_AT, 204890_S_AT, 220704_AT, 205821_AT, 205038_AT	22	90	10040	25.3535	0.00988849	0.00198557	0.043161
GOTERM_BP_ALL	GO:0002696~positive regulation of leukocyte activation	5	21.7391	3.93668e-05	220485_S_AT, 214032_AT, 204890_S_AT, 220704_AT, 205821_AT, 205038_AT	22	98	10391	24.0979	0.0155462	0.00260797	0.054855
GOTERM_BP_FAT	GO:0002696~positive regulation of leukocyte activation	5	21.7391	4.49735e-05	220485_S_AT, 214032_AT, 204890_S_AT, 220704_AT, 205821_AT, 205038_AT	22	98	10040	23.2839	0.013801	0.00231351	0.0603522
GOTERM_BP_ALL	GO:0050867~positive regulation of cell activation	5	21.7391	4.78679e-05	220485_S_AT, 214032_AT, 204890_S_AT, 220704_AT, 205821_AT, 205038_AT	22	103	10391	22.9281	0.0188715	0.002718	0.066697
GOTERM_BP_ALL	GO:0050863~regulation of T cell activation	5	21.7391	4.97173e-05	220485_S_AT, 214032_AT, 204890_S_AT, 220704_AT, 205821_AT, 205038_AT	22	104	10391	22.7076	0.0195935	0.00247044	0.0692731
GOTERM_BP_FAT	GO:0050867~positive regulation of cell activation	5	21.7391	5.46728e-05	220485_S_AT, 214032_AT, 204890_S_AT, 220704_AT, 205821_AT, 205038_AT	22	103	10040	22.1536	0.0167524	0.00241057	0.0733637
GOTERM_BP_FAT	GO:0050863~regulation of T cell activation	5	21.7391	5.67825e-05	220485_S_AT, 214032_AT, 204890_S_AT, 220704_AT, 205821_AT, 205038_AT	22	104	10040	21.9406	0.0173932	0.00219088	0.0761936
GOTERM_BP_ALL	GO:0042110~T cell activation	5	21.7391	7.36782e-05	214551_S_AT, 214049_X_AT, 214032_AT, 204890_S_AT, 220704_AT, 205038_AT, 206804_AT	22	115	10391	20.5356	0.0288992	0.00325303	0.102643
GOTERM_BP_FAT	GO:0042110~T cell activation	5	21.7391	8.41058e-05	214551_S_AT, 214049_X_AT, 214032_AT, 204890_S_AT, 220704_AT, 205038_AT, 206804_AT	22	115	10040	19.8419	0.025655	0.00288359	0.112838
GOTERM_BP_ALL	GO:0051249~regulation of lymphocyte activation	5	21.7391	0.000118694	220485_S_AT, 214032_AT, 204890_S_AT, 220704_AT, 205821_AT, 205038_AT	22	130	10391	18.1661	0.0461443	0.00471315	0.165307
GOTERM_BP_FAT	GO:0051249~regulation of lymphocyte activation	5	21.7391	0.000135399	220485_S_AT, 214032_AT, 204890_S_AT, 220704_AT, 205821_AT, 205038_AT	22	130	10040	17.5524	0.0409777	0.00417536	0.181596
GOTERM_BP_ALL	GO:0002376~immune system process	9	39.1304	0.000144382	205285_S_AT, 221658_S_AT, 214551_S_AT, 214049_X_AT, 214032_AT, 214450_AT, 219971_AT, 204890_S_AT, 220704_AT, 205821_AT, 205038_AT, 206804_AT	22	845	10391	5.03061	0.0558479	0.00521074	0.20105
GOTERM_BP_ALL	GO:0002694~regulation of leukocyte activation	5	21.7391	0.000171566	220485_S_AT, 214032_AT, 204890_S_AT, 220704_AT, 205821_AT, 205038_AT	22	143	10391	16.5146	0.0660097	0.00567461	0.238862
GOTERM_BP_FAT	GO:0002694~regulation of leukocyte activation	5	21.7391	0.000195595	220485_S_AT, 214032_AT, 204890_S_AT, 220704_AT, 205821_AT, 205038_AT	22	143	10040	15.9568	0.0586542	0.00547991	0.262233
GOTERM_BP_ALL	GO:0050865~regulation of cell activation	5	21.7391	0.00021698	220485_S_AT, 214032_AT, 204890_S_AT, 220704_AT, 205821_AT, 205038_AT	22	152	10391	15.5368	0.0827429	0.00662163	0.302
GOTERM_BP_FAT	GO:0050865~regulation of cell activation	5	21.7391	0.000247267	220485_S_AT, 214032_AT, 204890_S_AT, 220704_AT, 205821_AT, 205038_AT	22	152	10040	15.012	0.0735682	0.00634767	0.331403
GOTERM_BP_ALL	GO:0002682~regulation of immune system process	6	26.087	0.000527846	220485_S_AT, 214032_AT, 220418_AT, 204890_S_AT, 220704_AT, 205821_AT, 205038_AT	22	347	10391	8.16688	0.189528	0.0148978	0.733198
GOTERM_BP_ALL	GO:0030101~natural killer cell activation	3	13.0435	0.000583708	221658_S_AT, 219971_AT, 220704_AT, 205821_AT, 205038_AT	22	18	10391	78.7197	0.207358	0.0153729	0.810501
GOTERM_BP_FAT	GO:0030101~natural killer cell activation	3	13.0435	0.00062481	221658_S_AT, 219971_AT, 220704_AT, 205821_AT, 205038_AT	22	18	10040	76.0606	0.175622	0.0147461	0.835451
BIOCARTA	h_tcrPathway:T Cell Receptor Signaling Pathway	4	17.3913	0.000737994	214032_AT, 204852_S_AT, 204890_S_AT, 206804_AT	9	34	1358	17.7516	0.015384	0.015384	0.568421
GOTERM_BP_ALL	GO:0002684~positive regulation of immune system process	5	21.7391	0.000851958	220485_S_AT, 214032_AT, 204890_S_AT, 220704_AT, 205821_AT, 205038_AT	22	218	10391	10.833	0.287677	0.0209783	1.18093
GOTERM_BP_FAT	GO:0002684~positive regulation of immune system process	5	21.7391	0.000967919	220485_S_AT, 214032_AT, 204890_S_AT, 220704_AT, 205821_AT, 205038_AT	22	218	10040	10.4671	0.258612	0.0211469	1.29148
BIOCARTA	h_tcraPathway:Lck and Fyn tyrosine kinases in initiation of TCR Activation	3	13.0435	0.00162748	214032_AT, 204890_S_AT, 206804_AT	9	11	1358	41.1515	0.0336266	0.016957	1.24978
BIOCARTA	h_CSKPathway:Activation of Csk by cAMP-dependent Protein Kinase Inhibits Signaling through the T Cell Receptor	3	13.0435	0.00395347	214032_AT, 204890_S_AT, 206804_AT	9	17	1358	26.6275	0.0798212	0.0273482	3.01236
KEGG_PATHWAY	hsa04650:Natural killer cell mediated cytotoxicity	4	17.3913	0.00626254	214032_AT, 207795_S_AT, 204890_S_AT, 205821_AT	15	118	4203	9.49831	0.0899298	0.0899298	4.27377
GOTERM_BP_ALL	GO:0030217~T cell differentiation	3	13.0435	0.0064164	214032_AT, 204890_S_AT, 220704_AT, 205038_AT	22	60	10391	23.6159	0.922846	0.139897	8.58121
GOTERM_BP_FAT	GO:0030217~T cell differentiation	3	13.0435	0.00685599	214032_AT, 204890_S_AT, 220704_AT, 205038_AT	22	60	10040	22.8182	0.880662	0.132135	8.82108
GOTERM_BP_ALL	GO:0030098~lymphocyte differentiation	3	13.0435	0.0158245	214032_AT, 204890_S_AT, 220704_AT, 205038_AT	22	96	10391	14.7599	0.998251	0.297208	19.9344
GOTERM_BP_FAT	GO:0030098~lymphocyte differentiation	3	13.0435	0.016883	214032_AT, 204890_S_AT, 220704_AT, 205038_AT	22	96	10040	14.2614	0.994812	0.280239	20.4321
GOTERM_BP_ALL	GO:0002521~leukocyte differentiation	3	13.0435	0.0248215	214032_AT, 204890_S_AT, 220704_AT, 205038_AT	22	122	10391	11.6144	0.999955	0.393579	29.5541
GOTERM_BP_FAT	GO:0002521~leukocyte differentiation	3	13.0435	0.026453	214032_AT, 204890_S_AT, 220704_AT, 205038_AT	22	122	10040	11.2221	0.999747	0.368858	30.223
GOTERM_BP_ALL	GO:0007166~cell surface receptor linked signal transduction	7	30.4348	0.0322274	214551_S_AT, 214049_X_AT, 214032_AT, 207795_S_AT, 204890_S_AT, 206974_AT, 205821_AT, 206804_AT	22	1243	10391	2.65988	0.999998	0.432695	36.6553
GOTERM_BP_FAT	GO:0007166~cell surface receptor linked signal transduction	7	30.4348	0.0374037	214551_S_AT, 214049_X_AT, 214032_AT, 207795_S_AT, 204890_S_AT, 206974_AT, 205821_AT, 206804_AT	22	1243	10040	2.57003	0.999992	0.42932	40.0531
KEGG_PATHWAY	hsa04660:T cell receptor signaling pathway	3	13.0435	0.0446825	214032_AT, 204890_S_AT, 206804_AT	15	103	4203	8.16117	0.496249	0.290246	27.2261
GOTERM_BP_ALL	GO:0030097~hemopoiesis	3	13.0435	0.069179	214032_AT, 204890_S_AT, 220704_AT, 205038_AT	22	215	10391	6.59049	1	0.652413	63.182
GOTERM_BP_FAT	GO:0030097~hemopoiesis	3	13.0435	0.073443	214032_AT, 204890_S_AT, 220704_AT, 205038_AT	22	215	10040	6.36786	1	0.641132	64.0816
GOTERM_BP_ALL	GO:0048534~hemopoietic or lymphoid organ development	3	13.0435	0.08132	214032_AT, 204890_S_AT, 220704_AT, 205038_AT	22	236	10391	6.00404	1	0.700493	69.3389
GOTERM_BP_FAT	GO:0048534~hemopoietic or lymphoid organ development	3	13.0435	0.0862583	214032_AT, 204890_S_AT, 220704_AT, 205038_AT	22	236	10040	5.80123	1	0.686958	70.2063
GOTERM_BP_ALL	GO:0002520~immune system development	3	13.0435	0.0903767	214032_AT, 204890_S_AT, 220704_AT, 205038_AT	22	251	10391	5.64524	1	0.715403	73.2935
GOTERM_BP_FAT	GO:0002520~immune system development	3	13.0435	0.0958064	214032_AT, 204890_S_AT, 220704_AT, 205038_AT	22	251	10040	5.45455	1	0.712001	74.1246
UP_SEQ_FEATURE	mutagenesis site	6	26.087	0.182294	214032_AT, 220418_AT, 211178_S_AT, 204852_S_AT, 204890_S_AT, 206804_AT	23	1747	12551	1.87417	1	0.858031	89.1494
GOTERM_BP_ALL	GO:0051239~regulation of multicellular organismal process	4	17.3913	0.244498	214032_AT, 220418_AT, 220704_AT, 205821_AT, 205038_AT	22	851	10391	2.22006	1	0.950999	97.9916
GOTERM_BP_ALL	GO:0048522~positive regulation of cellular process	5	21.7391	0.428109	220485_S_AT, 214032_AT, 204890_S_AT, 220704_AT, 205821_AT, 205038_AT	22	1639	10391	1.44087	1	0.989315	99.9586
GOTERM_BP_ALL	GO:0048518~positive regulation of biological process	5	21.7391	0.507585	220485_S_AT, 214032_AT, 204890_S_AT, 220704_AT, 205821_AT, 205038_AT	22	1804	10391	1.30909	1	0.995107	99.9949
GOTERM_BP_ALL	GO:0048869~cellular developmental process	4	17.3913	0.561168	214032_AT, 204890_S_AT, 220704_AT, 205038_AT, 206804_AT	22	1418	10391	1.33235	1	0.99769	99.999
GOTERM_BP_ALL	GO:0048519~negative regulation of biological process	4	17.3913	0.648611	220485_S_AT, 220418_AT, 204890_S_AT, 220704_AT, 205038_AT	22	1600	10391	1.1808	1	0.999483	100
SP_PIR_KEYWORDS	cell membrane	3	13.0435	0.710261	214032_AT, 204890_S_AT, 206974_AT	23	1374	12573	1.19356	1	0.98121	99.9998
GOTERM_BP_ALL	GO:0030154~cell differentiation	3	13.0435	0.781891	214032_AT, 204890_S_AT, 220704_AT, 205038_AT	22	1361	10391	1.04111	1	0.999976	100
GOTERM_BP_ALL	GO:0048523~negative regulation of cellular process	3	13.0435	0.818734	220485_S_AT, 220418_AT, 220704_AT, 205038_AT	22	1469	10391	0.964571	1	0.99999	100
GOTERM_BP_ALL	GO:0048513~organ development	3	13.0435	0.83159	214032_AT, 204890_S_AT, 220704_AT, 205038_AT	22	1511	10391	0.937759	1	0.999993	100
GOTERM_BP_ALL	GO:0048856~anatomical structure development	4	17.3913	0.845344	214032_AT, 204890_S_AT, 220704_AT, 205038_AT, 206804_AT	22	2169	10391	0.871034	1	0.999995	100
GOTERM_BP_ALL	GO:0032502~developmental process	4	17.3913	0.932086	214032_AT, 204890_S_AT, 220704_AT, 205038_AT, 206804_AT	22	2647	10391	0.713741	1	1	100
GOTERM_BP_ALL	GO:0048731~system development	3	13.0435	0.933166	214032_AT, 204890_S_AT, 220704_AT, 205038_AT	22	2003	10391	0.707416	1	1	100
GOTERM_BP_ALL	GO:0007275~multicellular organismal development	3	13.0435	0.970764	214032_AT, 204890_S_AT, 220704_AT, 205038_AT	22	2401	10391	0.590152	1	1	100
GOTERM_BP_ALL	GO:0032501~multicellular organismal process	4	17.3913	0.981986	214551_S_AT, 214049_X_AT, 214032_AT, 204890_S_AT, 220704_AT, 205038_AT	22	3308	10391	0.571122	1	1	100
Annotation Cluster 2	Enrichment Score: 2.113124533817538
Category	Term	Count	%	PValue	Genes	List Total	Pop Hits	Pop Total	Fold Enrichment	Bonferroni	Benjamini	FDR
BBID	54.T-cell_anergy	3	13.0435	0.00533784	214032_AT, 204890_S_AT, 213830_AT	5	11	346	18.8727	0.077144	0.077144	3.65274
BBID	63.LAT_couples_T-cell_receptor	3	13.0435	0.00751051	214032_AT, 204890_S_AT, 213830_AT	5	13	346	15.9692	0.106923	0.0549726	5.10646
BBID	3.T_cell_receptor	3	13.0435	0.011418	214032_AT, 204890_S_AT, 213830_AT	5	16	346	12.975	0.158236	0.0558013	7.67375
Annotation Cluster 3	Enrichment Score: 1.7351406305961588
Category	Term	Count	%	PValue	Genes	List Total	Pop Hits	Pop Total	Fold Enrichment	Bonferroni	Benjamini	FDR
UP_SEQ_FEATURE	domain:C-type lectin	3	13.0435	0.00397189	215925_S_AT, 207795_S_AT, 205821_AT	23	54	12551	30.3164	0.320257	0.120745	4.29692
[truncated: 237 more rows]

## Sheet: T|NK 2
Breast4_Colon1_Lung2_Ovarian2_Prostate4 _Dim 40Breast4_Colon4_Lung4_Ovarian4_Prostate4 _Dim 41
[truncated: 507 more rows]

## Sheet: T|NK 3
Breast4_Colon1_Lung2_Ovarian1_Prostate4 _Dim 29Breast4_Colon4_Lung4_Ovarian2_Prostate4 _Dim 39
[truncated: 282 more rows]

[truncated: 17 more sheets: B|P|T|NK, B|P, D (LPS), kmeans20_som27, kmeans37_som39, kmeans24_som68, kmeans24_som11, kmeans73_som36, kmeans73_som31, kmeans38_som13, kmeans38_som17, kmeans17_som16, kmeans10_som10, kmeans22_som18, kmeans12_som12, kmeans81_som79, kmeans81_som13]
