# Supplementary material for: Conservation of immune gene signatures in solid tumors and prognostic implications
Source: BMC Cancer. 2016 Nov 22;16:911. doi: 10.1186/s12885-016-2948-z (PMC5118876; doi:10.1186/s12885-016-2948-z)
Supplement: Additional file 4 — Univariate survival analysis. This Excel file contains all results of univariate survival analysis. (XLSX 159 kb) [file 12885_2016_2948_MOESM4_ESM.xlsx]

## Sheet: Breast (DMFS)
Clinical Characteristics	Metagenes	N	HR	Lower95	Upper95	P.val	Significance
All	T/NK_1	1954	0.695387	0.532856	0.907492	0.00748137	**
	T/NK_2	1954	0.833715	0.727425	0.955534	0.00895833	**
	T/NK_3	1954	0.733977	0.607009	0.887502	0.00141529	**
	B/P/T/NK	1954	0.664951	0.491794	0.899077	0.00802071	**
	B/P	1954	0.82943	0.756565	0.909313	6.71056e-05	***
	B/M/D	1954	0.73527	0.643932	0.839563	5.52201e-06	***
	M/D/N_1	1954	1.04047	0.810537	1.33562	0.755539	-
	M/D/N_2	1954	0.93648	0.793822	1.10478	0.436401	-
	D_LPS	1954	1.11661	0.979184	1.27333	0.0997542	-
Proliferation Tertile Low	T/NK_1	652	1.21774	0.620152	2.39119	0.567188	-
	T/NK_2	652	1.0679	0.739574	1.54198	0.725983	-
	T/NK_3	652	1.00909	0.621845	1.63748	0.970783	-
	B/P/T/NK	652	1.09857	0.533342	2.26281	0.798733	-
	B/P	652	0.991324	0.762403	1.28898	0.948139	-
	B/M/D	652	0.889859	0.60286	1.31349	0.55695	-
	M/D/N_1	652	1.3587	0.713312	2.58803	0.351146	-
	M/D/N_2	652	1.15664	0.751543	1.7801	0.508273	-
	D_LPS	652	1.3126	0.888605	1.93892	0.171747	-
Proliferation Tertile Med	T/NK_1	651	0.919217	0.622198	1.35802	0.672273	-
	T/NK_2	651	0.940805	0.763753	1.1589	0.566222	-
	T/NK_3	651	0.852455	0.649266	1.11923	0.250509	-
	B/P/T/NK	651	0.800306	0.516608	1.2398	0.318535	-
	B/P	651	0.963525	0.836948	1.10925	0.605089	-
	B/M/D	651	1.0055	0.801559	1.26133	0.962168	-
	M/D/N_1	651	1.35345	0.880095	2.08138	0.168112	-
	M/D/N_2	651	1.11764	0.846846	1.47502	0.432073	-
	D_LPS	651	1.01579	0.803618	1.28397	0.895744	-
Proliferation Tertile High	T/NK_1	651	0.276274	0.182744	0.417676	1.06028e-09	***
	T/NK_2	651	0.538298	0.441783	0.655898	8.07843e-10	***
	T/NK_3	651	0.441472	0.327933	0.594321	7.0364e-08	***
	B/P/T/NK	651	0.283767	0.171414	0.469761	9.69776e-07	***
	B/P	651	0.669155	0.58971	0.759302	4.65924e-10	***
	B/M/D	651	0.604379	0.513979	0.71068	1.11856e-09	***
	M/D/N_1	651	0.402669	0.278823	0.581524	1.22952e-06	***
	M/D/N_2	651	0.599316	0.479856	0.748516	6.36755e-06	***
	D_LPS	651	0.762392	0.640501	0.90748	0.00227163	**
LN+	T/NK_1	437	0.814588	0.519654	1.27692	0.371246	-
	T/NK_2	437	0.920273	0.726148	1.16629	0.491864	-
	T/NK_3	437	0.800133	0.578905	1.1059	0.176903	-
	B/P/T/NK	437	0.773765	0.468121	1.27897	0.317154	-
	B/P	437	0.946221	0.81359	1.10047	0.473114	-
	B/M/D	437	0.786341	0.597457	1.03494	0.086357	-
	M/D/N_1	437	1.10474	0.68866	1.77221	0.679543	-
	M/D/N_2	437	0.962239	0.701642	1.31963	0.811211	-
	D_LPS	437	1.23794	0.964466	1.58895	0.0937601	-
LN-	T/NK_1	1498	0.631573	0.454883	0.876894	0.00605951	**
	T/NK_2	1498	0.788049	0.66708	0.930954	0.00508796	**
	T/NK_3	1498	0.700793	0.55524	0.884503	0.00276089	**
	B/P/T/NK	1498	0.604215	0.416007	0.87757	0.00815012	**
	B/P	1498	0.755036	0.672168	0.84812	2.1671e-06	***
	B/M/D	1498	0.710068	0.609149	0.827705	1.19962e-05	***
	M/D/N_1	1498	0.994723	0.738388	1.34005	0.972241	-
	M/D/N_2	1498	0.915819	0.752808	1.11413	0.379233	-
	D_LPS	1498	1.06183	0.908229	1.2414	0.451747	-
ER+	T/NK_1	1343	0.792729	0.560634	1.12091	0.188785	-
	T/NK_2	1343	0.866612	0.723777	1.03764	0.119252	-
	T/NK_3	1343	0.746258	0.58018	0.959878	0.0226796	*
	B/P/T/NK	1343	0.710664	0.478328	1.05585	0.0908557	-
	B/P	1343	0.845342	0.746536	0.957224	0.00806527	**
	B/M/D	1343	0.742308	0.626118	0.880058	0.000601189	***
	M/D/N_1	1343	1.12601	0.802426	1.58008	0.492354	-
	M/D/N_2	1343	0.929969	0.748619	1.15525	0.511819	-
	D_LPS	1343	1.19353	1.00857	1.41241	0.0394668	*
ER-	T/NK_1	401	0.322452	0.184721	0.562878	6.83988e-05	***
	T/NK_2	401	0.61718	0.474679	0.80246	0.000314556	***
	T/NK_3	401	0.528936	0.365325	0.765822	0.000743615	***
	B/P/T/NK	401	0.333793	0.180132	0.618532	0.000489481	***
	B/P	401	0.684723	0.575668	0.814437	1.87812e-05	***
	B/M/D	401	0.68703	0.540115	0.873906	0.0022286	**
	M/D/N_1	401	0.667332	0.415833	1.07094	0.0937443	-
	M/D/N_2	401	0.841383	0.617853	1.14578	0.272991	-
	D_LPS	401	0.827475	0.644607	1.06222	0.137216	-
Basal	T/NK_1	334	0.287226	0.156639	0.526678	5.51725e-05	***
	T/NK_2	334	0.573381	0.424572	0.774346	0.000285463	***
	T/NK_3	334	0.493125	0.326486	0.744816	0.00077875	***
	B/P/T/NK	334	0.282487	0.143688	0.555363	0.000247147	***
	B/P	334	0.694044	0.568372	0.847503	0.00033915	***
	B/M/D	334	0.691368	0.541635	0.882494	0.00303918	**
	M/D/N_1	334	0.420754	0.236549	0.748403	0.00321596	**
	M/D/N_2	334	0.715496	0.505454	1.01282	0.0590105	-
	D_LPS	334	1.05392	0.790427	1.40526	0.720505	-
Claudin-Low	T/NK_1	92	0.959337	0.488648	1.88342	0.904	-
	T/NK_2	92	1.04641	0.703281	1.55695	0.822941	-
	T/NK_3	92	1.0052	0.655752	1.54086	0.981018	-
	B/P/T/NK	92	1.03246	0.561504	1.89842	0.918127	-
	B/P	92	1.07713	0.787257	1.47374	0.642271	-
	B/M/D	92	0.870199	0.53191	1.42364	0.579865	-
	M/D/N_1	92	0.944253	0.410767	2.17061	0.892559	-
	M/D/N_2	92	0.948957	0.527694	1.70652	0.861097	-
	D_LPS	92	0.803958	0.452572	1.42817	0.456689	-
HER2-enriched	T/NK_1	281	0.295559	0.158533	0.551022	0.000125458	***
	T/NK_2	281	0.593495	0.442026	0.796866	0.000519794	***
	T/NK_3	281	0.477139	0.30934	0.735959	0.000818308	***
	B/P/T/NK	281	0.259476	0.122184	0.551035	0.00044661	***
	B/P	281	0.718298	0.599219	0.861041	0.000346556	***
	B/M/D	281	0.688995	0.530868	0.894224	0.00510388	**
	M/D/N_1	281	0.41904	0.236358	0.742918	0.0029097	**
	M/D/N_2	281	0.660934	0.45911	0.951479	0.0259131	*
	D_LPS	281	0.654422	0.490438	0.873236	0.0039643	**
Luminal A	T/NK_1	565	1.82109	0.784145	4.22926	0.163214	-
	T/NK_2	565	1.27843	0.859087	1.90247	0.225859	-
	T/NK_3	565	1.25451	0.720528	2.18421	0.42288	-
	B/P/T/NK	565	1.61205	0.624578	4.16072	0.323625	-
	B/P	565	1.17127	0.899997	1.5243	0.239558	-
	B/M/D	565	0.957498	0.665769	1.37706	0.814786	-
	M/D/N_1	565	1.80365	0.842064	3.86332	0.129103	-
	M/D/N_2	565	1.1797	0.755035	1.8432	0.467949	-
	D_LPS	565	1.47443	1.04576	2.07882	0.0267428	*
Luminal B	T/NK_1	399	0.603365	0.346938	1.04932	0.0735435	-
	T/NK_2	399	0.714616	0.538873	0.947675	0.0196405	*
	T/NK_3	399	0.631339	0.420302	0.948339	0.0267268	*
	B/P/T/NK	399	0.541582	0.282149	1.03956	0.0652783	-
	B/P	399	0.80518	0.67728	0.957233	0.0140806	*
	B/M/D	399	0.598965	0.461756	0.776945	0.000112777	***
	M/D/N_1	399	0.759829	0.43514	1.32679	0.334176	-
	M/D/N_2	399	0.689327	0.491435	0.966906	0.0311705	*
	D_LPS	399	0.856727	0.674094	1.08884	0.206177	-
Normal	T/NK_1	257	0.538161	0.13109	2.20931	0.389855	-
	T/NK_2	257	0.578357	0.274126	1.22023	0.150591	-
	T/NK_3	257	0.423897	0.147289	1.21997	0.111539	-
	B/P/T/NK	257	0.531571	0.120996	2.33534	0.402701	-
	B/P	257	0.571813	0.336918	0.970473	0.0383572	*
	B/M/D	257	0.607217	0.313869	1.17473	0.13843	-
	M/D/N_1	257	1.00299	0.25698	3.91464	0.996575	-
	M/D/N_2	257	0.676377	0.295721	1.54702	0.354293	-
	D_LPS	257	0.822759	0.396414	1.70764	0.60052	-
Age ≤ 40	T/NK_1	169	0.501463	0.232892	1.07975	0.0777509	-
	T/NK_2	169	0.710051	0.484749	1.04007	0.0787078	-
	T/NK_3	169	0.655367	0.392326	1.09477	0.106504	-
	B/P/T/NK	169	0.515484	0.212749	1.249	0.142226	-
	B/P	169	0.855668	0.648825	1.12845	0.26958	-
	B/M/D	169	0.721455	0.480681	1.08283	0.11506	-
	M/D/N_1	169	0.830321	0.355831	1.93753	0.667129	-
	M/D/N_2	169	0.867974	0.508164	1.48255	0.604195	-
	D_LPS	169	0.888118	0.612981	1.28675	0.530523	-
40 < Age ≤ 50	T/NK_1	404	0.532566	0.281231	1.00852	0.053122	-
	T/NK_2	404	0.749298	0.546053	1.02819	0.0738169	-
	T/NK_3	404	0.632845	0.403267	0.993119	0.0465913	*
	B/P/T/NK	404	0.444441	0.208903	0.945545	0.0352624	*
	B/P	404	0.72894	0.575654	0.923043	0.00867041	**
	B/M/D	404	0.667944	0.495028	0.901261	0.00828839	**
	M/D/N_1	404	0.862365	0.493871	1.5058	0.602594	-
	M/D/N_2	404	0.851591	0.588237	1.23285	0.394745	-
	D_LPS	404	0.996534	0.746105	1.33102	0.981242	-
Age > 50	T/NK_1	986	0.794801	0.555631	1.13692	0.208611	-
	T/NK_2	986	0.90294	0.750929	1.08572	0.277688	-
	T/NK_3	986	0.760588	0.585028	0.988832	0.0409696	*
	B/P/T/NK	986	0.720977	0.476384	1.09115	0.121777	-
	B/P	986	0.876264	0.775108	0.990622	0.0348136	*
	B/M/D	986	0.818219	0.680647	0.983595	0.0326733	*
	M/D/N_1	986	1.23453	0.887871	1.71653	0.210282	-
	M/D/N_2	986	1.0359	0.829719	1.29331	0.755443	-
	D_LPS	986	1.153	0.956887	1.38931	0.13448	-

## Sheet: Colon (OAS)
Clinical Characteristics	Metagenes	N	HR	Lower95	Upper95	P.val	Significance
All	T/NK_1	232	0.439626	0.190817	1.01286	0.0536117	-
	T/NK_2	232	0.815172	0.54899	1.21041	0.310972	-
	T/NK_3	232	0.714786	0.386154	1.3231	0.285167	-
	B/P/T/NK	232	0.191014	0.06134	0.594821	0.00428575	**
	B/P	232	0.94612	0.784312	1.14131	0.562746	-
	B/M/D	232	0.956122	0.76277	1.19848	0.697087	-
	M/D/N_1	232	1.10771	0.712543	1.72204	0.649517	-
	M/D/N_2	232	1.1845	0.894266	1.56894	0.237718	-
	D_LPS	232	1.13233	0.825671	1.55288	0.440577	-
Proliferation Tertile Low	T/NK_1	78	0.202779	0.0353081	1.16458	0.0735944	-
	T/NK_2	78	0.84036	0.417343	1.69215	0.626234	-
	T/NK_3	78	0.704189	0.231956	2.13783	0.53593	-
	B/P/T/NK	78	0.0928702	0.0092282	0.934621	0.043658	*
	B/P	78	1.1719	0.833038	1.64861	0.362329	-
	B/M/D	78	1.08135	0.716342	1.63236	0.709708	-
	M/D/N_1	78	1.00175	0.482872	2.07821	0.996245	-
	M/D/N_2	78	1.15012	0.727175	1.81907	0.549867	-
	D_LPS	78	1.18228	0.663634	2.10626	0.569819	-
Proliferation Tertile Med	T/NK_1	77	0.322459	0.0668467	1.5555	0.158632	-
	T/NK_2	77	0.574776	0.259265	1.27425	0.172782	-
	T/NK_3	77	0.553789	0.188545	1.62657	0.282362	-
	B/P/T/NK	77	0.163197	0.0260355	1.02296	0.0529021	-
	B/P	77	0.810873	0.593173	1.10847	0.188733	-
	B/M/D	77	0.857325	0.570867	1.28753	0.45813	-
	M/D/N_1	77	1.4828	0.573544	3.83352	0.416301	-
	M/D/N_2	77	1.41225	0.779884	2.55736	0.254551	-
	D_LPS	77	1.42299	0.734359	2.75738	0.295945	-
Proliferation Tertile High	T/NK_1	77	1.00595	0.300071	3.37228	0.992337	-
	T/NK_2	77	1.04566	0.575986	1.89831	0.883336	-
	T/NK_3	77	1.06004	0.379056	2.96441	0.911523	-
	B/P/T/NK	77	0.563507	0.0654069	4.85483	0.601659	-
	B/P	77	0.96076	0.680437	1.35657	0.820092	-
	B/M/D	77	0.972316	0.679664	1.39098	0.877876	-
	M/D/N_1	77	1.07414	0.520554	2.21644	0.846559	-
	M/D/N_2	77	1.13687	0.700763	1.84437	0.603338	-
	D_LPS	77	0.975812	0.585408	1.62657	0.92517	-
Grade - Well Differentiated	T/NK_1	17	2.42379	0.040454	145.221	0.671598	-
	T/NK_2	17	3.02976	0.464358	19.7681	0.24672	-
	T/NK_3	17	15.22	0.142538	1625.17	0.253257	-
	B/P/T/NK	17	0.176409	0.000623314	49.927	0.546957	-
	B/P	17	1.02986	0.32811	3.23246	0.959796	-
	B/M/D	17	2.59873	0.992667	6.80326	0.051778	-
	M/D/N_1	17	4.8321	0.744999	31.3413	0.0986625	-
	M/D/N_2	17	5.32167	0.929683	30.4622	0.0603734	-
	D_LPS	17	1.77768	0.639514	4.94148	0.270058	-
Grade - Moderately Differentiated	T/NK_1	166	0.317972	0.108081	0.935466	0.0374217	*
	T/NK_2	166	0.701508	0.418655	1.17546	0.178261	-
	T/NK_3	166	0.541713	0.248775	1.17959	0.122597	-
	B/P/T/NK	166	0.191522	0.0490185	0.748304	0.017456	*
	B/P	166	0.955122	0.765763	1.19131	0.683804	-
	B/M/D	166	0.932817	0.695758	1.25065	0.642015	-
	M/D/N_1	166	1.12145	0.63795	1.97139	0.690451	-
	M/D/N_2	166	1.20815	0.838709	1.74031	0.30991	-
	D_LPS	166	1.21641	0.797021	1.85647	0.363779	-
Grade - Poorly Differentiated	T/NK_1	30	0.434356	0.110314	1.71026	0.233056	-
	T/NK_2	30	0.590336	0.282966	1.23159	0.160087	-
	T/NK_3	30	0.444244	0.133347	1.48	0.186346	-
	B/P/T/NK	30	0.129638	0.0094684	1.77496	0.125966	-
	B/P	30	0.638356	0.378431	1.07681	0.0924606	-
	B/M/D	30	0.691868	0.406853	1.17655	0.173897	-
	M/D/N_1	30	0.432383	0.15956	1.17169	0.0992614	-
	M/D/N_2	30	0.584476	0.290612	1.1755	0.13196	-
	D_LPS	30	0.719098	0.377455	1.36997	0.315985	-
Stage I	T/NK_1	28	0.650848	0.00407954	103.836	0.868194	-
	T/NK_2	28	0.91987	0.108609	7.79091	0.938924	-
	T/NK_3	28	0.681517	0.0253021	18.3568	0.819501	-
	B/P/T/NK	28	0.169259	0.000357141	80.2168	0.572015	-
	B/P	28	1.10486	0.375916	3.24734	0.856138	-
	B/M/D	28	0.5013	0.167305	1.50206	0.217448	-
	M/D/N_1	28	0.578382	0.0496486	6.73786	0.662061	-
	M/D/N_2	28	0.856474	0.187958	3.90271	0.841306	-
	D_LPS	28	0.263927	0.0375542	1.85486	0.180582	-
Stage II	T/NK_1	72	4.65161	0.841916	25.7002	0.0779591	-
	T/NK_2	72	2.38499	1.02881	5.52893	0.0427482	*
	T/NK_3	72	3.47749	0.721348	16.7643	0.120432	-
	B/P/T/NK	72	1.82083	0.1081	30.6699	0.67746	-
	B/P	72	1.68595	1.03357	2.75012	0.0364195	*
	B/M/D	72	1.86525	1.06781	3.25823	0.0284876	*
	M/D/N_1	72	4.4724	1.52501	13.1162	0.00635842	**
	M/D/N_2	72	2.7791	1.28824	5.99533	0.00917086	**
	D_LPS	72	2.34564	1.27658	4.31001	0.00602124	**
Stage III	T/NK_1	76	0.793029	0.193479	3.25046	0.747311	-
	T/NK_2	76	0.92524	0.47628	1.79741	0.818605	-
	T/NK_3	76	0.97333	0.355501	2.66489	0.958048	-
	B/P/T/NK	76	0.113635	0.0122605	1.05322	0.0555791	-
	B/P	76	0.814193	0.561817	1.17994	0.27753	-
	B/M/D	76	1.16962	0.79125	1.72893	0.432014	-
	M/D/N_1	76	1.09017	0.52443	2.26622	0.81713	-
	M/D/N_2	76	1.18799	0.754489	1.87057	0.457046	-
	D_LPS	76	1.07532	0.610815	1.89308	0.801303	-
Stage IV	T/NK_1	56	0.460003	0.130682	1.61922	0.226521	-
	T/NK_2	56	0.813865	0.404491	1.63756	0.563692	-
	T/NK_3	56	0.627738	0.263381	1.49614	0.29336	-
	B/P/T/NK	56	0.247459	0.0520855	1.17568	0.0790194	-
	B/P	56	0.862938	0.684898	1.08726	0.211168	-
	B/M/D	56	0.86617	0.608067	1.23383	0.426077	-
	M/D/N_1	56	1.27789	0.549594	2.97128	0.568965	-
	M/D/N_2	56	1.16658	0.692456	1.96532	0.562614	-
	D_LPS	56	1.17438	0.660478	2.08814	0.584105	-
Gender - Male	T/NK_1	122	0.181913	0.0486621	0.680047	0.011306	*
	T/NK_2	122	0.412668	0.205709	0.827843	0.0127074	*
	T/NK_3	122	0.294273	0.108776	0.796104	0.0159948	*
	B/P/T/NK	122	0.0929239	0.018803	0.459227	0.00356158	**
	B/P	122	0.792213	0.601981	1.04256	0.096415	-
	B/M/D	122	0.742346	0.54052	1.01953	0.0656987	-
	M/D/N_1	122	0.920438	0.485823	1.74386	0.799274	-
	M/D/N_2	122	1.06794	0.713293	1.5989	0.749579	-
	D_LPS	122	0.759104	0.466938	1.23408	0.266286	-
Gender - Female	T/NK_1	110	0.830145	0.280329	2.45833	0.736813	-
	T/NK_2	110	1.21593	0.745772	1.98248	0.433117	-
	T/NK_3	110	1.2489	0.613759	2.54133	0.539739	-
	B/P/T/NK	110	0.398095	0.0835789	1.89617	0.247457	-
	B/P	110	1.1049	0.850696	1.43505	0.454594	-
	B/M/D	110	1.23907	0.896501	1.71253	0.194199	-
	M/D/N_1	110	1.30818	0.704752	2.42829	0.394645	-
	M/D/N_2	110	1.29667	0.874842	1.92188	0.195672	-
	D_LPS	110	1.58479	1.04271	2.40868	0.0311023	*
Age < 60	T/NK_1	79	0.149422	0.0244038	0.914892	0.0397656	*
	T/NK_2	79	0.4325	0.177343	1.05477	0.0653684	-
	T/NK_3	79	0.617673	0.162809	2.34337	0.478822	-
	B/P/T/NK	79	0.0889617	0.0108297	0.730784	0.0243308	*
	B/P	79	0.714041	0.485144	1.05093	0.087629	-
	B/M/D	79	0.797918	0.540834	1.17721	0.255229	-
	M/D/N_1	79	0.813129	0.365727	1.80785	0.611843	-
	M/D/N_2	79	0.97241	0.604006	1.56551	0.908322	-
	D_LPS	79	0.94519	0.515303	1.73371	0.855485	-
60 ≤ Age < 70	T/NK_1	62	0.200964	0.0368909	1.09476	0.0635554	-
	T/NK_2	62	0.617741	0.283994	1.3437	0.224419	-
	T/NK_3	62	0.44077	0.137919	1.40864	0.166977	-
	B/P/T/NK	62	0.121173	0.0143053	1.02639	0.0528594	-
	B/P	62	0.961051	0.682407	1.35347	0.820104	-
	B/M/D	62	0.972978	0.637569	1.48484	0.898924	-
	M/D/N_1	62	0.799855	0.33648	1.90136	0.613208	-
	M/D/N_2	62	1.09801	0.669498	1.80079	0.711075	-
	D_LPS	62	1.09897	0.569712	2.11991	0.778294	-
Age ≥ 70	T/NK_1	91	1.07858	0.329465	3.531	0.900507	-
	T/NK_2	91	1.28409	0.72167	2.28481	0.39505	-
	T/NK_3	91	1.11367	0.439901	2.81939	0.820296	-
	B/P/T/NK	91	0.490893	0.0807345	2.98479	0.439764	-
	B/P	91	1.10821	0.836926	1.46743	0.473218	-
	B/M/D	91	1.08939	0.74558	1.59175	0.658102	-
	M/D/N_1	91	1.83668	0.886066	3.80716	0.10211	-
	M/D/N_2	91	1.6588	0.967231	2.84483	0.0659295	-
	D_LPS	91	1.28471	0.815567	2.02373	0.279867	-

## Sheet: Colon (DFS)
Clinical Characteristics	Metagenes	N	HR	Lower95	Upper95	P.val	Significance
All	T/NK_1	200	0.255515	0.0841871	0.775508	0.0160059	*
	T/NK_2	200	0.70743	0.423344	1.18215	0.186433	-
	T/NK_3	200	0.789809	0.357449	1.74514	0.559655	-
	B/P/T/NK	200	0.448552	0.105128	1.91385	0.27878	-
	B/P	200	0.767577	0.59652	0.987686	0.0397554	*
	B/M/D	200	1.04481	0.784361	1.39174	0.764449	-
	M/D/N_1	200	1.32524	0.771642	2.276	0.307495	-
	M/D/N_2	200	1.20406	0.840127	1.72565	0.311876	-
	D_LPS	200	1.04194	0.696253	1.55925	0.841685	-
Proliferation Tertile Low	T/NK_1	65	0.145761	0.015319	1.38692	0.0938551	-
	T/NK_2	65	0.733137	0.288865	1.86069	0.513595	-
	T/NK_3	65	0.680255	0.146123	3.16684	0.623435	-
	B/P/T/NK	65	0.152703	0.00838304	2.78159	0.204406	-
	B/P	65	0.762037	0.493947	1.17563	0.219255	-
	B/M/D	65	1.48466	0.909031	2.42481	0.114358	-
	M/D/N_1	65	1.35006	0.56849	3.20616	0.496402	-
	M/D/N_2	65	1.25895	0.715299	2.21578	0.424667	-
	D_LPS	65	1.04906	0.494979	2.22336	0.900553	-
Proliferation Tertile Med	T/NK_1	67	0.483391	0.079709	2.9315	0.429261	-
	T/NK_2	67	0.811924	0.337601	1.95266	0.641687	-
	T/NK_3	67	0.961128	0.288843	3.19816	0.948463	-
	B/P/T/NK	67	0.60837	0.0765399	4.83556	0.63844	-
	B/P	67	0.740317	0.508161	1.07853	0.11731	-
	B/M/D	67	1.08027	0.65508	1.78143	0.762251	-
	M/D/N_1	67	2.48279	0.834406	7.38757	0.10214	-
	M/D/N_2	67	1.70649	0.849243	3.42908	0.133351	-
	D_LPS	67	1.42123	0.657637	3.07145	0.371298	-
Proliferation Tertile High	T/NK_1	68	0.169583	0.0188251	1.52767	0.113618	-
	T/NK_2	68	0.636495	0.236557	1.71259	0.370997	-
	T/NK_3	68	0.650177	0.12407	3.40719	0.610466	-
	B/P/T/NK	68	0.164735	0.00540316	5.02258	0.300989	-
	B/P	68	0.706928	0.403197	1.23946	0.226041	-
	B/M/D	68	0.725001	0.410572	1.28023	0.267668	-
	M/D/N_1	68	0.995926	0.326488	3.03799	0.994276	-
	M/D/N_2	68	0.919575	0.43032	1.96509	0.828676	-
	D_LPS	68	1.08021	0.507205	2.30055	0.841459	-
Grade - Well Differentiated	T/NK_1	16	4.14012	0.0475603	360.397	0.532997	-
	T/NK_2	16	2.82253	0.343886	23.1666	0.333992	-
	T/NK_3	16	13.3933	0.082533	2173.43	0.317661	-
	B/P/T/NK	16	0.294709	0.000588187	147.663	0.700096	-
	B/P	16	1.90144	0.44729	8.08304	0.384124	-
	B/M/D	16	2.18851	0.751597	6.37256	0.150916	-
	M/D/N_1	16	5.26011	0.642	43.0977	0.121863	-
	M/D/N_2	16	3.85975	0.618521	24.0859	0.148259	-
	D_LPS	16	1.65918	0.510681	5.39061	0.399684	-
Grade - Moderately Differentiated	T/NK_1	143	0.196651	0.0453267	0.853171	0.0298524	*
	T/NK_2	143	0.667387	0.340464	1.30823	0.238965	-
	T/NK_3	143	0.656346	0.239845	1.79612	0.412337	-
	B/P/T/NK	143	0.327067	0.0531363	2.01318	0.22808	-
	B/P	143	0.69821	0.513945	0.948538	0.0215663	*
	B/M/D	143	1.32469	0.90924	1.92997	0.143077	-
	M/D/N_1	143	1.83731	0.915782	3.68613	0.0868383	-
	M/D/N_2	143	1.50332	0.941987	2.39916	0.0873813	-
	D_LPS	143	1.1991	0.698152	2.05951	0.510571	-
Grade - Poorly Differentiated	T/NK_1	22	0.387774	0.0582923	2.57957	0.327169	-
	T/NK_2	22	0.578478	0.208901	1.60189	0.292218	-
	T/NK_3	22	0.531611	0.087088	3.24511	0.493612	-
	B/P/T/NK	22	0.848195	0.0490365	14.6714	0.909868	-
	B/P	22	1.10017	0.47236	2.56239	0.824857	-
	B/M/D	22	0.584788	0.279726	1.22254	0.15389	-
	M/D/N_1	22	0.447535	0.120583	1.661	0.229515	-
	M/D/N_2	22	0.637494	0.252878	1.60709	0.339924	-
	D_LPS	22	0.710849	0.312037	1.61938	0.416529	-
Stage I	T/NK_1	28	848.717	0.00465585	1.54713e+08	0.275208	-
	T/NK_2	28	13.3054	0.0582169	3040.94	0.350354	-
	T/NK_3	28	7.59311	0.0181999	3167.89	0.510195	-
	B/P/T/NK	28	1.55621	6.82385e-06	354900	0.943988	-
	B/P	28	2.48756	0.13346	46.3657	0.541474	-
	B/M/D	28	1.39956	0.148726	13.1703	0.768838	-
	M/D/N_1	28	2.62508	0.032264	213.584	0.667187	-
	M/D/N_2	28	1.9954	0.0936918	42.4972	0.657983	-
	D_LPS	28	2.72922	0.0635794	117.155	0.600674	-
Stage II	T/NK_1	70	0.823316	0.0907185	7.47202	0.862837	-
	T/NK_2	70	1.00881	0.337126	3.01876	0.987483	-
	T/NK_3	70	0.749089	0.106368	5.2754	0.771753	-
	B/P/T/NK	70	0.515453	0.0186656	14.2343	0.695484	-
	B/P	70	0.695659	0.386159	1.25322	0.226905	-
	B/M/D	70	1.31468	0.666278	2.59409	0.430116	-
	M/D/N_1	70	2.42513	0.695881	8.45154	0.1643	-
	M/D/N_2	70	1.68422	0.679072	4.17716	0.260654	-
	D_LPS	70	1.39711	0.638239	3.05828	0.402824	-
Stage III	T/NK_1	75	0.406249	0.0732207	2.25398	0.30284	-
	T/NK_2	75	0.797015	0.378854	1.67672	0.5499	-
	T/NK_3	75	0.910401	0.286856	2.88936	0.873429	-
	B/P/T/NK	75	0.125904	0.0116811	1.35706	0.0875862	-
	B/P	75	0.77149	0.516777	1.15175	0.204465	-
	B/M/D	75	1.2112	0.793401	1.849	0.374679	-
	M/D/N_1	75	1.38137	0.633071	3.01417	0.417045	-
	M/D/N_2	75	1.38531	0.838959	2.28747	0.202757	-
	D_LPS	75	1.11449	0.608255	2.04206	0.725704	-
Stage IV	T/NK_1	27	0.588298	0.106438	3.25161	0.543062	-
	T/NK_2	27	1.15726	0.43146	3.10399	0.771711	-
	T/NK_3	27	1.37933	0.437487	4.3488	0.583067	-
	B/P/T/NK	27	2.55436	0.258974	25.1946	0.421942	-
	B/P	27	0.828717	0.583938	1.1761	0.292874	-
	B/M/D	27	1.07379	0.651033	1.77109	0.780341	-
	M/D/N_1	27	2.61347	0.691596	9.87601	0.156683	-
	M/D/N_2	27	1.22121	0.594278	2.50951	0.58657	-
	D_LPS	27	1.04439	0.455398	2.39516	0.918312	-
Gender - Male	T/NK_1	102	0.088625	0.0134388	0.584455	0.0118015	*
	T/NK_2	102	0.390736	0.151199	1.00975	0.0523888	-
	T/NK_3	102	0.376635	0.098286	1.44328	0.15426	-
	B/P/T/NK	102	0.0911636	0.00988307	0.840912	0.034617	*
	B/P	102	0.644627	0.435334	0.954543	0.028362	*
	B/M/D	102	1.01977	0.65938	1.57712	0.929889	-
	M/D/N_1	102	1.29194	0.565672	2.95069	0.543267	-
	M/D/N_2	102	1.18599	0.678165	2.07407	0.549752	-
	D_LPS	102	0.936606	0.498776	1.75877	0.838575	-
Gender - Female	T/NK_1	98	0.389394	0.103004	1.47205	0.164502	-
	T/NK_2	98	0.862124	0.473337	1.57025	0.627712	-
	T/NK_3	98	1.04527	0.415054	2.63238	0.92515	-
	B/P/T/NK	98	1.15693	0.210734	6.35157	0.86676	-
	B/P	98	0.861516	0.622603	1.19211	0.368369	-
	B/M/D	98	1.00158	0.682165	1.47057	0.993557	-
	M/D/N_1	98	1.22433	0.596704	2.51212	0.580996	-
	M/D/N_2	98	1.14368	0.714454	1.83079	0.575972	-
	D_LPS	98	1.0932	0.648706	1.84227	0.737877	-
Age < 60	T/NK_1	68	0.115612	0.014033	0.952473	0.0449395	*
	T/NK_2	68	0.595887	0.227306	1.56213	0.292413	-
	T/NK_3	68	0.979472	0.198028	4.8446	0.979712	-
	B/P/T/NK	68	0.273988	0.0204058	3.67882	0.328572	-
	B/P	68	0.579382	0.355627	0.94392	0.0283995	*
	B/M/D	68	1.00002	0.635353	1.57399	0.999929	-
	M/D/N_1	68	1.34178	0.581393	3.09666	0.490826	-
	M/D/N_2	68	1.11386	0.648622	1.91281	0.695903	-
	D_LPS	68	1.4009	0.706627	2.77731	0.334311	-
60 ≤ Age < 70	T/NK_1	51	0.249741	0.038332	1.62711	0.146817	-
	T/NK_2	51	0.634253	0.260037	1.547	0.316899	-
	T/NK_3	51	0.564288	0.152767	2.08435	0.390737	-
	B/P/T/NK	51	0.305106	0.0278567	3.34173	0.331029	-
	B/P	51	0.843968	0.548558	1.29846	0.440257	-
	B/M/D	51	1.14763	0.705733	1.86622	0.578848	-
	M/D/N_1	51	0.965695	0.37089	2.5144	0.943004	-
	M/D/N_2	51	1.09468	0.615078	1.94825	0.75841	-
	D_LPS	51	0.686465	0.280894	1.67762	0.409285	-
Age ≥ 70	T/NK_1	81	0.672574	0.109469	4.13227	0.668497	-
	T/NK_2	81	1.07539	0.449597	2.57222	0.870243	-
	T/NK_3	81	1.1383	0.278655	4.64994	0.856834	-
	B/P/T/NK	81	1.38268	0.101959	18.7506	0.807553	-
	B/P	81	0.848019	0.543046	1.32426	0.468498	-
	B/M/D	81	1.10474	0.628243	1.94264	0.729429	-
	M/D/N_1	81	2.15209	0.739911	6.25951	0.15943	-
	M/D/N_2	81	1.85185	0.833053	4.1166	0.130582	-
	D_LPS	81	1.23018	0.624518	2.42323	0.549225	-

## Sheet: Colon (DSS)
Clinical Characteristics	Metagenes	N	HR	Lower95	Upper95	P.val	Significance
All	T/NK_1	177	0.267445	0.0871076	0.821132	0.0212064	*
	T/NK_2	177	0.562082	0.320615	0.985408	0.0442957	*
	T/NK_3	177	0.37271	0.158222	0.877962	0.0239649	*
	B/P/T/NK	177	0.096181	0.0207247	0.446365	0.00279015	**
	B/P	177	0.771531	0.599057	0.993663	0.044515	*
	B/M/D	177	0.884281	0.635212	1.23101	0.466237	-
	M/D/N_1	177	0.916161	0.496582	1.69026	0.779307	-
	M/D/N_2	177	1.06244	0.692772	1.62935	0.781327	-
	D_LPS	177	1.24148	0.828243	1.8609	0.294904	-
Proliferation Tertile Low	T/NK_1	59	0.0853524	0.00700943	1.03932	0.0536411	-
	T/NK_2	59	0.546572	0.186375	1.6029	0.271131	-
	T/NK_3	59	0.41024	0.0750983	2.24102	0.30371	-
	B/P/T/NK	59	0.0130065	0.000421025	0.401802	0.013105	*
	B/P	59	0.804537	0.497523	1.30101	0.375131	-
	B/M/D	59	0.972538	0.55751	1.69653	0.921865	-
	M/D/N_1	59	0.815362	0.29259	2.27217	0.696263	-
	M/D/N_2	59	1.17028	0.612877	2.23463	0.633747	-
	D_LPS	59	0.804486	0.335143	1.93111	0.626296	-
Proliferation Tertile Med	T/NK_1	59	0.311611	0.0576736	1.68364	0.175514	-
	T/NK_2	59	0.478204	0.190078	1.20308	0.11707	-
	T/NK_3	59	0.357436	0.105081	1.21582	0.0995386	-
	B/P/T/NK	59	0.130229	0.0153872	1.1022	0.0613914	-
	B/P	59	0.809071	0.572097	1.1442	0.230856	-
	B/M/D	59	0.912508	0.534928	1.5566	0.736862	-
	M/D/N_1	59	1.31396	0.432748	3.9896	0.629915	-
	M/D/N_2	59	1.33062	0.608806	2.90824	0.47398	-
	D_LPS	59	1.60923	0.737812	3.50988	0.231797	-
Proliferation Tertile High	T/NK_1	59	0.936348	0.124346	7.05089	0.949092	-
	T/NK_2	59	0.767023	0.277861	2.11733	0.608668	-
	T/NK_3	59	0.537848	0.101518	2.84954	0.465987	-
	B/P/T/NK	59	0.40453	0.0127327	12.8523	0.608035	-
	B/P	59	0.731066	0.412563	1.29546	0.283207	-
	B/M/D	59	0.780557	0.39212	1.55378	0.480605	-
	M/D/N_1	59	0.732525	0.215777	2.4868	0.617693	-
	M/D/N_2	59	0.677765	0.259159	1.77252	0.427789	-
	D_LPS	59	1.56356	0.763326	3.20273	0.221803	-
Grade - Well Differentiated	T/NK_1	16	2.01805	0.0206833	196.899	0.763846	-
	T/NK_2	16	1.9954	0.226245	17.5988	0.533958	-
	T/NK_3	16	3.2409	0.0192201	546.481	0.653107	-
	B/P/T/NK	16	0.62905	0.000928522	426.165	0.88915	-
	B/P	16	2.64	0.434055	16.0569	0.291924	-
	B/M/D	16	2.35152	0.774371	7.1408	0.131358	-
	M/D/N_1	16	4.97669	0.559443	44.2715	0.15012	-
	M/D/N_2	16	4.5726	0.622678	33.5786	0.135103	-
	D_LPS	16	1.62367	0.500155	5.27098	0.419809	-
Grade - Moderately Differentiated	T/NK_1	134	0.205584	0.0502198	0.8416	0.027823	*
	T/NK_2	134	0.515002	0.252939	1.04858	0.0673694	-
	T/NK_3	134	0.364795	0.129204	1.02997	0.056883	-
	B/P/T/NK	134	0.104229	0.0172308	0.630483	0.0138066	*
	B/P	134	0.755911	0.56429	1.0126	0.0606542	-
	B/M/D	134	0.881844	0.586258	1.32646	0.546072	-
	M/D/N_1	134	1.03815	0.478666	2.25156	0.924494	-
	M/D/N_2	134	1.17328	0.693296	1.98558	0.551612	-
	D_LPS	134	1.39643	0.793289	2.45812	0.247129	-
Grade - Poorly Differentiated	T/NK_1	27	0.167396	0.0245782	1.14009	0.0678468	-
	T/NK_2	27	0.318658	0.113161	0.897333	0.0303844	*
	T/NK_3	27	0.155678	0.0299293	0.809757	0.0270506	*
	B/P/T/NK	27	0.0102186	0.000159642	0.654079	0.0307707	*
	B/P	27	0.470669	0.24885	0.890214	0.0204705	*
	B/M/D	27	0.510873	0.257001	1.01553	0.0553639	-
	M/D/N_1	27	0.19432	0.0548302	0.688675	0.0111571	*
	M/D/N_2	27	0.384777	0.169385	0.874062	0.0225186	*
	D_LPS	27	0.686316	0.31663	1.48764	0.340251	-
Stage I	T/NK_1	24	43270.7	2.24182e-07	8351968611657640	0.420724	-
	T/NK_2	24	13.9898	0.00697397	28063.5	0.496473	-
	T/NK_3	24	3.53812	0.00445247	2811.54	0.710738	-
	B/P/T/NK	24	1.92776	3.16948e-05	117252	0.907032	-
	B/P	24	1.62392	0.125149	21.0718	0.710821	-
	B/M/D	24	1.1203	0.130829	9.59323	0.917424	-
	M/D/N_1	24	1.79138	0.0265175	121.017	0.786221	-
	M/D/N_2	24	1.58616	0.0924808	27.2045	0.750383	-
	D_LPS	24	3.86075	0.0109398	1362.49	0.651746	-
Stage II	T/NK_1	57	8.76715	0.566365	135.713	0.120369	-
	T/NK_2	57	3.40201	0.936802	12.3545	0.0627798	-
	T/NK_3	57	4.13997	0.467285	36.6786	0.20181	-
	B/P/T/NK	57	2.84678	0.0587959	137.835	0.597156	-
	B/P	57	1.17757	0.581581	2.3843	0.649748	-
	B/M/D	57	2.63387	1.08782	6.3772	0.0318301	*
	M/D/N_1	57	3.9859	0.766682	20.7223	0.100161	-
	M/D/N_2	57	2.39468	0.711051	8.0648	0.158679	-
	D_LPS	57	2.94743	1.28213	6.77575	0.0109241	*
Stage III	T/NK_1	57	0.309339	0.037261	2.56811	0.277238	-
	T/NK_2	57	0.568124	0.214731	1.50311	0.254704	-
	T/NK_3	57	0.62342	0.156027	2.49092	0.503744	-
	B/P/T/NK	57	0.150545	0.00711381	3.18588	0.224025	-
	B/P	57	0.684433	0.407134	1.1506	0.15253	-
	B/M/D	57	1.14349	0.658815	1.98472	0.633641	-
	M/D/N_1	57	0.922469	0.329157	2.58523	0.878013	-
	M/D/N_2	57	1.055	0.515777	2.15795	0.88342	-
	D_LPS	57	1.11999	0.548805	2.28564	0.755531	-
Stage IV	T/NK_1	39	0.269647	0.0589975	1.23242	0.0909461	-
	T/NK_2	39	0.523597	0.208741	1.31337	0.167897	-
	T/NK_3	39	0.330575	0.0986906	1.10729	0.0726988	-
	B/P/T/NK	39	0.0970059	0.0151673	0.620425	0.0137337	*
	B/P	39	0.656282	0.469663	0.917054	0.0136172	*
	B/M/D	39	0.810352	0.483253	1.35885	0.425268	-
	M/D/N_1	39	1.53167	0.51978	4.51346	0.439381	-
	M/D/N_2	39	1.45345	0.724948	2.91403	0.292045	-
	D_LPS	39	1.03887	0.504933	2.13743	0.91748	-
Gender - Male	T/NK_1	96	0.0644869	0.0116893	0.355757	0.00165474	**
	T/NK_2	96	0.203281	0.0733347	0.563489	0.00219387	**
	T/NK_3	96	0.109485	0.028639	0.418555	0.00122542	**
	B/P/T/NK	96	0.0405033	0.00528001	0.310702	0.00203945	**
	B/P	96	0.587488	0.413548	0.83459	0.00298396	**
	B/M/D	96	0.669881	0.432071	1.03858	0.0733322	-
	M/D/N_1	96	0.73488	0.316617	1.70568	0.473345	-
	M/D/N_2	96	0.93701	0.525709	1.6701	0.825372	-
	D_LPS	96	0.943852	0.542245	1.64291	0.838084	-
Gender - Female	T/NK_1	81	1.11256	0.247173	5.00779	0.889473	-
	T/NK_2	81	1.16618	0.575998	2.36107	0.669265	-
	T/NK_3	81	1.07438	0.39286	2.9382	0.888837	-
	B/P/T/NK	81	0.353114	0.0372726	3.34534	0.364211	-
	B/P	81	1.08401	0.732471	1.60425	0.686717	-
	B/M/D	81	1.37143	0.82656	2.27548	0.22147	-
	M/D/N_1	81	1.31727	0.519808	3.33817	0.561353	-
	M/D/N_2	81	1.344	0.69864	2.58551	0.375796	-
	D_LPS	81	1.87878	1.04135	3.38966	0.036213	*
Age < 60	T/NK_1	55	0.224578	0.0270897	1.86179	0.166357	-
	T/NK_2	55	0.37568	0.122345	1.15359	0.0872009	-
	T/NK_3	55	0.405218	0.0864366	1.89968	0.251819	-
	B/P/T/NK	55	0.0595503	0.00374412	0.947148	0.0456699	*
	B/P	55	0.715553	0.435038	1.17695	0.187415	-
	B/M/D	55	0.765162	0.428231	1.36719	0.366072	-
	M/D/N_1	55	0.683105	0.235467	1.98173	0.483107	-
	M/D/N_2	55	0.894376	0.424516	1.88428	0.769057	-
	D_LPS	55	1.16018	0.54639	2.46347	0.69896	-
60 ≤ Age < 70	T/NK_1	49	0.185319	0.0222484	1.54362	0.119099	-
	T/NK_2	49	0.552467	0.204291	1.49404	0.242407	-
	T/NK_3	49	0.391561	0.0886519	1.72946	0.216031	-
	B/P/T/NK	49	0.117363	0.00762718	1.80591	0.124497	-
	B/P	49	0.811755	0.531412	1.23999	0.334625	-
	B/M/D	49	0.90498	0.513412	1.59519	0.729923	-
	M/D/N_1	49	0.738845	0.249022	2.19214	0.585436	-
	M/D/N_2	49	1.02855	0.517113	2.0458	0.936056	-
	D_LPS	49	1.16345	0.542747	2.49402	0.69717	-
Age ≥ 70	T/NK_1	73	0.565103	0.086101	3.70892	0.552142	-
	T/NK_2	73	0.831509	0.334682	2.06586	0.691088	-
	T/NK_3	73	0.394322	0.0892411	1.74235	0.219617	-
	B/P/T/NK	73	0.172724	0.0109273	2.73017	0.212455	-
	B/P	73	0.814811	0.525148	1.26425	0.360836	-
	B/M/D	73	1.04354	0.583426	1.86652	0.885769	-
	M/D/N_1	73	1.52589	0.509865	4.56658	0.449912	-
	M/D/N_2	73	1.37951	0.592163	3.21371	0.455897	-
	D_LPS	73	1.55786	0.810633	2.99387	0.183492	-

## Sheet: Lung (OAS)
Clinical Characteristics	Metagenes	N	HR	Lower95	Upper95	P.val	Significance
All	T/NK_1	757	0.852041	0.674663	1.07605	0.17879	-
	T/NK_2	757	0.853372	0.735909	0.989583	0.0358566	*
	T/NK_3	757	0.731421	0.605356	0.883738	0.00119322	**
	B/P/T/NK	757	0.721109	0.550355	0.944843	0.0177171	*
	B/P	757	0.896087	0.82602	0.972098	0.00826183	**
	B/M/D	757	0.890344	0.785403	1.00931	0.0694972	-
	M/D/N_1	757	0.977692	0.817643	1.16907	0.804643	-
	M/D/N_2	757	0.94533	0.818836	1.09137	0.443037	-
	D_LPS	757	0.997659	0.82932	1.20017	0.980171	-
Proliferation Tertile Low	T/NK_1	253	0.804359	0.494819	1.30754	0.379807	-
	T/NK_2	253	0.788307	0.582509	1.06681	0.123323	-
	T/NK_3	253	0.709066	0.498758	1.00805	0.0554564	-
	B/P/T/NK	253	0.787293	0.500145	1.2393	0.301544	-
	B/P	253	0.903295	0.772353	1.05644	0.203065	-
	B/M/D	253	0.875119	0.648843	1.18031	0.382161	-
	M/D/N_1	253	0.977589	0.696754	1.37162	0.895632	-
	M/D/N_2	253	0.950582	0.727568	1.24195	0.710249	-
	D_LPS	253	0.808654	0.54325	1.20372	0.295372	-
Proliferation Tertile Med	T/NK_1	253	0.771004	0.516902	1.15002	0.202384	-
	T/NK_2	253	0.815506	0.629837	1.05591	0.121802	-
	T/NK_3	253	0.703721	0.506944	0.976878	0.0357502	*
	B/P/T/NK	253	0.732385	0.456154	1.17589	0.197312	-
	B/P	253	0.850053	0.735774	0.982082	0.0274248	*
	B/M/D	253	0.884353	0.68784	1.13701	0.337799	-
	M/D/N_1	253	0.96572	0.702629	1.32732	0.829801	-
	M/D/N_2	253	0.918915	0.706699	1.19486	0.527932	-
	D_LPS	253	0.829556	0.584202	1.17795	0.296251	-
Proliferation Tertile High	T/NK_1	251	1.10564	0.774422	1.57851	0.580416	-
	T/NK_2	251	1.01688	0.809377	1.27759	0.885685	-
	T/NK_3	251	0.972688	0.689241	1.3727	0.874802	-
	B/P/T/NK	251	0.944178	0.543712	1.6396	0.838361	-
	B/P	251	0.940581	0.825148	1.07216	0.359157	-
	B/M/D	251	1.11853	0.902571	1.38616	0.306112	-
	M/D/N_1	251	1.13661	0.852505	1.51539	0.382902	-
	M/D/N_2	251	1.14414	0.898335	1.45719	0.275207	-
	D_LPS	251	1.19225	0.927951	1.53183	0.169076	-
Age < 60	T/NK_1	220	1.00695	0.636985	1.59179	0.976357	-
	T/NK_2	220	0.985645	0.734415	1.32282	0.923266	-
	T/NK_3	220	0.799293	0.556118	1.1488	0.226108	-
	B/P/T/NK	220	0.871938	0.516532	1.47188	0.607962	-
	B/P	220	0.934991	0.799376	1.09361	0.400508	-
	B/M/D	220	1.03113	0.793992	1.3391	0.818153	-
	M/D/N_1	220	1.24268	0.855663	1.80476	0.253779	-
	M/D/N_2	220	1.11197	0.829194	1.49117	0.478391	-
	D_LPS	220	1.23745	0.848687	1.80429	0.268173	-
60 ≤ Age < 70	T/NK_1	273	0.691978	0.461994	1.03645	0.0740524	-
	T/NK_2	273	0.735215	0.567971	0.951706	0.0194986	*
	T/NK_3	273	0.621743	0.447081	0.864641	0.00473784	**
	B/P/T/NK	273	0.700054	0.449307	1.09074	0.115006	-
	B/P	273	0.890608	0.773656	1.02524	0.106761	-
	B/M/D	273	0.79896	0.645208	0.989351	0.039577	*
	M/D/N_1	273	0.931859	0.693709	1.25177	0.639295	-
	M/D/N_2	273	0.899812	0.704545	1.1492	0.397664	-
	D_LPS	273	0.971064	0.721179	1.30753	0.846614	-
Age ≥ 70	T/NK_1	264	0.908259	0.626963	1.31576	0.610865	-
	T/NK_2	264	0.886147	0.701208	1.11986	0.311499	-
	T/NK_3	264	0.767484	0.56416	1.04409	0.091945	-
	B/P/T/NK	264	0.632646	0.397897	1.00589	0.0529738	-
	B/P	264	0.876804	0.766853	1.00252	0.0544602	-
	B/M/D	264	0.868089	0.712346	1.05788	0.160855	-
	M/D/N_1	264	0.884493	0.663886	1.17841	0.401753	-
	M/D/N_2	264	0.901499	0.72122	1.12684	0.362334	-
	D_LPS	264	0.874125	0.64467	1.18525	0.386502	-
Gender - Male	T/NK_1	424	0.873674	0.643782	1.18566	0.386023	-
	T/NK_2	424	0.879444	0.727619	1.06295	0.183975	-
	T/NK_3	424	0.796689	0.626622	1.01291	0.0635618	-
	B/P/T/NK	424	0.786363	0.543549	1.13765	0.202121	-
	B/P	424	0.894333	0.805084	0.993476	0.0373427	*
	B/P/M/D	424	0.936789	0.795913	1.1026	0.432272	-
	M/D/N_1	424	0.9594	0.762539	1.20708	0.723547	-
	M/D/N_2	424	0.956117	0.793918	1.15145	0.636125	-
	D_LPS	424	0.919934	0.722345	1.17157	0.49875	-
Gender - Female	T/NK_1	333	0.871038	0.603977	1.25618	0.459861	-
	T/NK_2	333	0.852527	0.670635	1.08375	0.192546	-
	T/NK_3	333	0.672368	0.493394	0.916262	0.0119445	*
	B/P/T/NK	333	0.702804	0.467965	1.05549	0.0891901	-
	B/P	333	0.921147	0.80887	1.04901	0.215524	-
	B/M/D	333	0.859068	0.699901	1.05443	0.146223	-
	M/D/N_1	333	1.04508	0.785247	1.3909	0.762391	-
	M/D/N_2	333	0.966186	0.768089	1.21538	0.768888	-
	D_LPS	333	1.15899	0.869006	1.54574	0.315236	-
Adjuvant Chemo - Yes	T/NK_1	89	1.23277	0.696574	2.18171	0.472452	-
	T/NK_2	89	1.10575	0.770268	1.58734	0.585793	-
	T/NK_3	89	1.08173	0.717597	1.63064	0.707526	-
	B/P/T/NK	89	1.1327	0.603972	2.12429	0.697741	-
	B/P	89	0.993617	0.816598	1.20901	0.948997	-
	B/M/D	89	0.903199	0.621238	1.31313	0.593879	-
	M/D/N_1	89	1.1615	0.67659	1.99395	0.587138	-
	M/D/N_2	89	1.0029	0.669839	1.50156	0.988796	-
	D_LPS	89	0.954219	0.589678	1.54412	0.84866	-
Adjuvant Chemo - No	T/NK_1	503	0.84074	0.618185	1.14342	0.268851	-
	T/NK_2	503	0.794944	0.651824	0.969487	0.023455	*
	T/NK_3	503	0.67137	0.523548	0.86093	0.00168895	**
	B/P/T/NK	503	0.674942	0.477567	0.95389	0.0259184	*
	B/P	503	0.867142	0.776769	0.968031	0.0111306	*
	B/M/D	503	0.855631	0.727789	1.00593	0.0589793	-
	M/D/N_1	503	0.959637	0.761104	1.20996	0.727548	-
	M/D/N_2	503	0.92362	0.766687	1.11268	0.403015	-
	D_LPS	503	1.0435	0.818601	1.33018	0.730996	-
Histology - Adenocarcinoma	T/NK_1	574	0.976506	0.742962	1.28346	0.864635	-
	T/NK_2	574	0.914999	0.767848	1.09035	0.320695	-
	T/NK_3	574	0.775731	0.625765	0.961638	0.0205125	*
	B/P/T/NK	574	0.794134	0.586502	1.07527	0.136053	-
	B/P	574	0.94105	0.855449	1.03522	0.211783	-
	B/M/D	574	0.92678	0.7953	1.08	0.330007	-
	M/D/N_1	574	1.10005	0.889286	1.36076	0.379563	-
	M/D/N_2	574	1.02529	0.865948	1.21394	0.771988	-
	D_LPS	574	1.1606	0.934496	1.44142	0.177922	-
Histology - Squamous Cell Carcinoma	T/NK_1	183	0.624982	0.387732	1.00741	0.0536473	-
	T/NK_2	183	0.735931	0.549522	0.985573	0.0396405	*
	T/NK_3	183	0.61634	0.407691	0.931773	0.0217282	*
	B/P/T/NK	183	0.532863	0.280171	1.01346	0.0549607	-
	B/P	183	0.798666	0.688755	0.926117	0.0029201	**
	B/M/D	183	0.824215	0.632887	1.07338	0.15143	-
	M/D/N_1	183	0.758117	0.536616	1.07105	0.116262	-
	M/D/N_2	183	0.77463	0.572983	1.04724	0.0969295	-
	D_LPS	183	0.709044	0.490479	1.02501	0.0674588	-
Stage I	T/NK_1	490	0.71905	0.512385	1.00907	0.0564257	-
	T/NK_2	490	0.74148	0.597284	0.920488	0.00671076	**
	T/NK_3	490	0.669378	0.511246	0.876421	0.00350831	**
	B/P/T/NK	490	0.625686	0.427373	0.916021	0.0159101	*
	B/P	490	0.848133	0.756224	0.951213	0.00488304	**
	B/M/D	490	0.881708	0.740509	1.04983	0.157407	-
	M/D/N_1	490	0.897412	0.697239	1.15505	0.400593	-
	M/D/N_2	490	0.889832	0.728668	1.08664	0.252239	-
	D_LPS	490	0.870338	0.669172	1.13198	0.300405	-
Stage > I	T/NK_1	264	1.15362	0.848201	1.56902	0.362433	-
	T/NK_2	264	1.06916	0.881216	1.2972	0.497775	-
	T/NK_3	264	0.948885	0.732923	1.22848	0.690477	-
	B/P/T/NK	264	1.05062	0.719017	1.53516	0.798567	-
	B/P	264	0.963877	0.858975	1.08159	0.531434	-
	B/M/D	264	0.978434	0.812787	1.17784	0.817795	-
	M/D/N_1	264	1.14134	0.887949	1.46704	0.302008	-
	M/D/N_2	264	1.05694	0.861499	1.29673	0.595503	-
	D_LPS	264	1.19023	0.91691	1.54503	0.190774	-
SubStage IA	T/NK_1	177	0.943531	0.531288	1.67565	0.842762	-
	T/NK_2	177	0.942571	0.653431	1.35966	0.751702	-
	T/NK_3	177	0.859246	0.547561	1.34835	0.509335	-
	B/P/T/NK	177	0.76355	0.415189	1.4042	0.385458	-
	B/P	177	0.919074	0.751122	1.12458	0.412434	-
	B/M/D	177	1.07634	0.769329	1.50586	0.667657	-
	M/D/N_1	177	1.24642	0.784188	1.98111	0.351493	-
	M/D/N_2	177	1.16249	0.8158	1.65651	0.404695	-
	D_LPS	177	1.09169	0.696722	1.71056	0.701828	-
SubStage IB	T/NK_1	313	0.632155	0.412739	0.968213	0.03499	*
	T/NK_2	313	0.652248	0.494875	0.859666	0.00241893	**
	T/NK_3	313	0.60944	0.433952	0.855894	0.00426281	**
	B/P/T/NK	313	0.571555	0.348348	0.937785	0.0268136	*
	B/P	313	0.805017	0.699076	0.927013	0.00258962	**
	B/M/D	313	0.820156	0.662395	1.01549	0.0689205	-
	M/D/N_1	313	0.766905	0.565346	1.04033	0.0880351	-
	M/D/N_2	313	0.767185	0.5979	0.984399	0.0371984	*
	D_LPS	313	0.75879	0.546198	1.05413	0.0998272	-

## Sheet: Lung (PFS)
Clinical Characteristics	Metagenes	N	HR	Lower95	Upper95	P.val	Significance
All	T/NK_1	757	0.926537	0.732756	1.17156	0.523898	-
	T/NK_2	757	0.897636	0.773158	1.04215	0.156233	-
	T/NK_3	757	0.782401	0.647579	0.945291	0.0109899	*
	B/P/T/NK	757	0.809773	0.619422	1.05862	0.122758	-
	B/P	757	0.898547	0.827531	0.975658	0.0108777	*
	B/M/D	757	0.928427	0.81794	1.05384	0.250642	-
	M/D/N_1	757	1.03391	0.865171	1.23556	0.71373	-
	M/D/N_2	757	0.997878	0.863712	1.15288	0.976993	-
	D_LPS	757	1.10322	0.91601	1.32869	0.30051	-
Proliferation Tertile Low	T/NK_1	253	0.725071	0.450662	1.16657	0.185173	-
	T/NK_2	253	0.797762	0.594544	1.07044	0.132018	-
	T/NK_3	253	0.754981	0.539623	1.05629	0.100929	-
	B/P/T/NK	253	0.820085	0.527896	1.274	0.377502	-
	B/P	253	0.920174	0.788901	1.07329	0.28945	-
	B/M/D	253	0.833023	0.633303	1.09573	0.191449	-
	M/D/N_1	253	0.960428	0.68998	1.33688	0.810885	-
	M/D/N_2	253	0.9422	0.722364	1.22894	0.660511	-
	D_LPS	253	0.769074	0.516382	1.14542	0.196386	-
Proliferation Tertile Med	T/NK_1	253	0.793823	0.533377	1.18144	0.255077	-
	T/NK_2	253	0.778094	0.601081	1.00724	0.0567511	-
	T/NK_3	253	0.65788	0.472581	0.915834	0.0131064	*
	B/P/T/NK	253	0.732917	0.458053	1.17272	0.195103	-
	B/P	253	0.795952	0.688696	0.91991	0.0019989	**
	B/M/D	253	0.8671	0.677041	1.11051	0.258638	-
	M/D/N_1	253	0.923312	0.67216	1.26831	0.622304	-
	M/D/N_2	253	0.894901	0.691482	1.15816	0.39869	-
	D_LPS	253	0.917579	0.649296	1.29671	0.625928	-
Proliferation Tertile High	T/NK_1	251	1.32294	0.914793	1.9132	0.137061	-
	T/NK_2	251	1.13749	0.894976	1.44571	0.292349	-
	T/NK_3	251	1.09962	0.767222	1.57603	0.605087	-
	B/P/T/NK	251	1.17249	0.661521	2.07813	0.585805	-
	B/P	251	0.962135	0.837061	1.1059	0.586935	-
	B/M/D	251	1.22531	0.971857	1.54485	0.0857006	-
	M/D/N_1	251	1.289	0.954163	1.74134	0.0980821	-
	M/D/N_2	251	1.28848	0.997753	1.66391	0.0520497	-
	D_LPS	251	1.39132	1.07308	1.80393	0.0126927	*
Age < 60	T/NK_1	220	1.37997	0.888376	2.14358	0.15179	-
	T/NK_2	220	1.21467	0.906315	1.62794	0.193054	-
	T/NK_3	220	1.03834	0.732801	1.47127	0.832429	-
	B/P/T/NK	220	1.26758	0.774926	2.07344	0.344976	-
	B/P	220	0.992778	0.84896	1.16096	0.92767	-
	B/M/D	220	1.18075	0.895914	1.55615	0.238146	-
	M/D/N_1	220	1.63362	1.12392	2.37445	0.0101041	*
	M/D/N_2	220	1.38446	1.0234	1.87292	0.0348605	*
	D_LPS	220	1.58443	1.09367	2.29539	0.0149571	*
60 ≤ Age < 70	T/NK_1	273	0.701345	0.464954	1.05792	0.0907411	-
	T/NK_2	273	0.727526	0.559406	0.94617	0.0176596	*
	T/NK_3	273	0.651872	0.469837	0.904436	0.0104326	*
	B/P/T/NK	273	0.734267	0.475339	1.13424	0.163857	-
	B/P	273	0.871696	0.756732	1.00413	0.057052	-
	B/M/D	273	0.812686	0.65531	1.00786	0.0589307	-
	M/D/N_1	273	0.87058	0.640838	1.18269	0.375291	-
	M/D/N_2	273	0.86217	0.672773	1.10489	0.241261	-
	D_LPS	273	0.95935	0.706857	1.30203	0.790002	-
Age ≥ 70	T/NK_1	264	0.891614	0.612047	1.29888	0.550071	-
	T/NK_2	264	0.883336	0.697117	1.1193	0.304446	-
	T/NK_3	264	0.738852	0.538283	1.01415	0.0610701	-
	B/P/T/NK	264	0.61728	0.382694	0.995666	0.0479546	*
	B/P	264	0.860684	0.752222	0.984785	0.0290309	*
	B/M/D	264	0.905931	0.745555	1.10081	0.320315	-
	M/D/N_1	264	0.922396	0.694518	1.22504	0.576863	-
	M/D/N_2	264	0.941927	0.752662	1.17879	0.601148	-
	D_LPS	264	1.00235	0.742768	1.35266	0.987734	-
Gender - Male	T/NK_1	424	1.01346	0.739409	1.38908	0.933763	-
	T/NK_2	424	0.944998	0.776535	1.15001	0.572259	-
	T/NK_3	424	0.866445	0.67578	1.11091	0.258251	-
	B/P/T/NK	424	0.921753	0.632681	1.3429	0.671298	-
	B/P	424	0.880453	0.789733	0.981594	0.0217446	*
	B/M/D	424	0.975787	0.824338	1.15506	0.775777	-
	M/D/N_1	424	1.05697	0.838532	1.33232	0.639006	-
	M/D/N_2	424	1.02744	0.849584	1.24252	0.780169	-
	D_LPS	424	0.939004	0.731857	1.20478	0.620652	-
Gender - Female	T/NK_1	333	0.847094	0.593353	1.20935	0.360955	-
	T/NK_2	333	0.849569	0.672519	1.07323	0.171544	-
	T/NK_3	333	0.694387	0.516567	0.933418	0.0156719	*
	B/P/T/NK	333	0.727595	0.492423	1.07508	0.110374	-
	B/P	333	0.928708	0.818482	1.05378	0.25123	-
	B/M/D	333	0.882205	0.724737	1.07389	0.211535	-
	M/D/N_1	333	1.01609	0.768269	1.34386	0.910889	-
	M/D/N_2	333	0.973658	0.778069	1.21841	0.81551	-
	D_LPS	333	1.36445	1.0343	1.79998	0.027907	*
Adjuvant Chemo - Yes	T/NK_1	89	1.04196	0.582814	1.86281	0.889725	-
	T/NK_2	89	0.972274	0.675907	1.39859	0.879523	-
	T/NK_3	89	0.904654	0.609287	1.34321	0.619284	-
	B/P/T/NK	89	0.890108	0.487824	1.62414	0.704394	-
	B/P	89	0.980593	0.82187	1.16997	0.827795	-
	B/M/D	89	0.7845	0.545836	1.12752	0.189705	-
	M/D/N_1	89	1.1465	0.69807	1.88301	0.589144	-
	M/D/N_2	89	0.981248	0.67322	1.43021	0.921551	-
	D_LPS	89	1.12553	0.701877	1.80489	0.623583	-
Adjuvant Chemo - No	T/NK_1	503	0.93154	0.691019	1.25578	0.641663	-
	T/NK_2	503	0.86274	0.711047	1.04679	0.134538	-
	T/NK_3	503	0.761935	0.599871	0.967784	0.0258579	*
	B/P/T/NK	503	0.809455	0.581869	1.12606	0.209448	-
	B/P	503	0.882231	0.791699	0.983116	0.0233167	*
	B/M/D	503	0.881216	0.750939	1.03409	0.121328	-
	M/D/N_1	503	1.04693	0.835361	1.31209	0.690489	-
	M/D/N_2	503	0.981762	0.816752	1.18011	0.844571	-
	D_LPS	503	1.03527	0.815591	1.31413	0.775744	-
Histology - Adenocarcinoma	T/NK_1	574	0.955152	0.728046	1.2531	0.74047	-
	T/NK_2	574	0.908893	0.764057	1.08118	0.280758	-
	T/NK_3	574	0.789494	0.640001	0.973906	0.0273261	*
	B/P/T/NK	574	0.810845	0.602938	1.09044	0.165392	-
	B/P	574	0.932783	0.849748	1.02393	0.143524	-
	B/M/D	574	0.900329	0.775611	1.0451	0.167553	-
	M/D/N_1	574	1.10405	0.896806	1.35919	0.350723	-
	M/D/N_2	574	1.02594	0.868844	1.21145	0.762625	-
	D_LPS	574	1.2056	0.973254	1.49342	0.0869387	-
Histology - Squamous Cell Carcinoma	T/NK_1	183	0.70475	0.417482	1.18969	0.190262	-
	T/NK_2	183	0.776728	0.562734	1.0721	0.124394	-
	T/NK_3	183	0.661714	0.41763	1.04845	0.0786673	-
	B/P/T/NK	183	0.614612	0.305028	1.2384	0.173271	-
	B/P	183	0.780272	0.661737	0.920039	0.00316476	**
	B/M/D	183	0.835142	0.625897	1.11434	0.220854	-
	M/D/N_1	183	0.804336	0.55245	1.17107	0.255936	-
	M/D/N_2	183	0.814794	0.587783	1.12948	0.218982	-
	D_LPS	183	0.727217	0.484678	1.09112	0.123879	-
Stage I	T/NK_1	490	0.76819	0.550963	1.07106	0.119913	-
	T/NK_2	490	0.778644	0.629525	0.963086	0.0210698	*
	T/NK_3	490	0.711837	0.547031	0.926295	0.0114132	*
	B/P/T/NK	490	0.700576	0.483147	1.01585	0.0605177	-
	B/P	490	0.834627	0.744938	0.935114	0.00182969	**
	B/M/D	490	0.916311	0.770066	1.09033	0.324542	-
	M/D/N_1	490	0.960327	0.750555	1.22873	0.747505	-
	M/D/N_2	490	0.938798	0.769998	1.1446	0.532311	-
	D_LPS	490	0.961897	0.742512	1.2461	0.768662	-
Stage > I	T/NK_1	264	1.28826	0.933664	1.77753	0.123053	-
	T/NK_2	264	1.14129	0.931846	1.39782	0.201389	-
	T/NK_3	264	1.04137	0.797256	1.36022	0.76615	-
	B/P/T/NK	264	1.19038	0.809872	1.74965	0.37517	-
	B/P	264	0.992994	0.880678	1.11963	0.908597	-
	B/M/D	264	1.03243	0.851398	1.25194	0.745618	-
	M/D/N_1	264	1.19039	0.918123	1.54341	0.188413	-
	M/D/N_2	264	1.12548	0.91162	1.38952	0.271591	-
	D_LPS	264	1.36772	1.04514	1.78986	0.0225104	*
SubStage IA	T/NK_1	177	0.716189	0.391864	1.30894	0.277941	-
	T/NK_2	177	0.793666	0.542783	1.16051	0.233232	-
	T/NK_3	177	0.694791	0.432406	1.11639	0.132342	-
	B/P/T/NK	177	0.675544	0.357822	1.27538	0.226378	-
	B/P	177	0.819532	0.667015	1.00692	0.0581862	-
	B/M/D	177	1.00824	0.713515	1.42471	0.962884	-
	M/D/N_1	177	1.01511	0.624351	1.65042	0.951786	-
	M/D/N_2	177	1.02833	0.709628	1.49015	0.882669	-
	D_LPS	177	1.06702	0.65961	1.72608	0.791504	-
SubStage IB	T/NK_1	313	0.815978	0.546969	1.21729	0.319011	-
	T/NK_2	313	0.785349	0.606515	1.01691	0.0668395	-
	T/NK_3	313	0.759404	0.551891	1.04494	0.0910266	-
	B/P/T/NK	313	0.758661	0.475305	1.21094	0.246981	-
	B/P	313	0.833985	0.727146	0.956522	0.00944562	**
	B/M/D	313	0.911222	0.742391	1.11845	0.373872	-
	M/D/N_1	313	0.933323	0.702896	1.23929	0.633372	-
	M/D/N_2	313	0.903355	0.714274	1.14249	0.396298	-
	D_LPS	313	0.908433	0.667905	1.23558	0.540562	-

## Sheet: Lung (RFS)
Clinical Characteristics	Metagenes	N	HR	Lower95	Upper95	P.val	Significance
All	T/NK_1	507	0.888827	0.661065	1.19506	0.435259	-
	T/NK_2	507	0.828414	0.683461	1.00411	0.0550885	-
	T/NK_3	507	0.762802	0.60546	0.961035	0.021609	*
	B/P/T/NK	507	0.841656	0.613538	1.15459	0.285179	-
	B/P	507	0.940041	0.846423	1.04401	0.247997	-
	B/M/D	507	0.904642	0.770654	1.06193	0.220456	-
	M/D/N_1	507	1.00057	0.795838	1.25798	0.996091	-
	M/D/N_2	507	0.954091	0.793303	1.14747	0.61771	-
	D_LPS	507	1.15229	0.911892	1.45606	0.235084	-
Proliferation Tertile Low	T/NK_1	201	0.750941	0.450134	1.25277	0.272672	-
	T/NK_2	201	0.779944	0.559604	1.08704	0.142308	-
	T/NK_3	201	0.783367	0.546171	1.12357	0.184578	-
	B/P/T/NK	201	0.864437	0.543625	1.37457	0.538168	-
	B/P	201	0.957702	0.802874	1.14239	0.630964	-
	B/M/D	201	0.921175	0.664745	1.27652	0.621831	-
	M/D/N_1	201	1.01157	0.70423	1.45304	0.950357	-
	M/D/N_2	201	0.985761	0.727491	1.33572	0.926284	-
	D_LPS	201	0.816125	0.523276	1.27287	0.370248	-
Proliferation Tertile Med	T/NK_1	171	0.692452	0.419663	1.14256	0.15033	-
	T/NK_2	171	0.690708	0.504565	0.945523	0.0209105	*
	T/NK_3	171	0.623643	0.41748	0.931615	0.0211167	*
	B/P/T/NK	171	0.716013	0.41037	1.2493	0.2395	-
	B/P	171	0.819235	0.688766	0.974419	0.0242749	*
	B/M/D	171	0.84876	0.636956	1.13099	0.262908	-
	M/D/N_1	171	0.831447	0.558228	1.23839	0.36383	-
	M/D/N_2	171	0.837666	0.605043	1.15973	0.285884	-
	D_LPS	171	1.11122	0.737629	1.67403	0.613971	-
Proliferation Tertile High	T/NK_1	135	1.4598	0.881863	2.41649	0.141269	-
	T/NK_2	135	1.16537	0.823881	1.64841	0.387043	-
	T/NK_3	135	1.16168	0.672938	2.00539	0.590574	-
	B/P/T/NK	135	1.5818	0.674968	3.70697	0.291279	-
	B/P	135	1.06239	0.868062	1.30022	0.557077	-
	B/M/D	135	1.12297	0.811416	1.55415	0.484229	-
	M/D/N_1	135	1.33602	0.845723	2.11057	0.214335	-
	M/D/N_2	135	1.19215	0.824811	1.72308	0.3497	-
	D_LPS	135	1.32818	0.924208	1.90873	0.12504	-
Age < 60	T/NK_1	157	1.35595	0.781738	2.35195	0.278513	-
	T/NK_2	157	1.1188	0.772129	1.62112	0.553	-
	T/NK_3	157	1.06209	0.703591	1.60327	0.774325	-
	B/P/T/NK	157	1.41019	0.794721	2.50231	0.240107	-
	B/P	157	1.06911	0.875203	1.30597	0.512812	-
	B/M/D	157	1.17963	0.82961	1.67733	0.357648	-
	M/D/N_1	157	1.40579	0.874966	2.25866	0.159173	-
	M/D/N_2	157	1.22911	0.841158	1.79598	0.286398	-
	D_LPS	157	1.42985	0.900142	2.27128	0.129923	-
60 ≤ Age < 70	T/NK_1	191	0.745482	0.460057	1.20799	0.232989	-
	T/NK_2	191	0.726863	0.531605	0.993838	0.045642	*
	T/NK_3	191	0.68677	0.474276	0.994471	0.046666	*
	B/P/T/NK	191	0.784262	0.480733	1.27944	0.330474	-
	B/P	191	0.90221	0.764214	1.06512	0.224353	-
	B/M/D	191	0.841381	0.652415	1.08508	0.183256	-
	M/D/N_1	191	0.992558	0.706136	1.39516	0.965703	-
	M/D/N_2	191	0.955405	0.718654	1.27015	0.753523	-
	D_LPS	191	1.07857	0.758951	1.5328	0.673164	-
Age ≥ 70	T/NK_1	159	0.766537	0.452845	1.29753	0.322145	-
	T/NK_2	159	0.768126	0.544858	1.08288	0.132186	-
	T/NK_3	159	0.61847	0.396028	0.965855	0.034625	*
	B/P/T/NK	159	0.537094	0.285165	1.01159	0.0543183	-
	B/P	159	0.911868	0.753052	1.10418	0.344686	-
	B/M/D	159	0.806564	0.621931	1.04601	0.105056	-
	M/D/N_1	159	0.778227	0.505404	1.19832	0.25492	-
	M/D/N_2	159	0.788338	0.567557	1.095	0.156014	-
	D_LPS	159	1.04256	0.679706	1.59911	0.848568	-
Gender - Male	T/NK_1	261	1.02252	0.684306	1.5279	0.913451	-
	T/NK_2	261	0.925361	0.71734	1.19371	0.550453	-
	T/NK_3	261	0.897525	0.66246	1.216	0.485318	-
	B/P/T/NK	261	0.929619	0.586563	1.47331	0.756088	-
	B/P	261	0.947192	0.819928	1.09421	0.461135	-
	B/M/D	261	0.981452	0.787499	1.22317	0.867636	-
	M/D/N_1	261	1.1094	0.828901	1.48482	0.485107	-
	M/D/N_2	261	1.04171	0.815657	1.33041	0.743357	-
	D_LPS	261	1.01284	0.721428	1.42198	0.94123	-
Gender - Female	T/NK_1	246	0.777166	0.499421	1.20937	0.263833	-
	T/NK_2	246	0.73201	0.543779	0.985398	0.0396906	*
	T/NK_3	246	0.633585	0.441328	0.909597	0.0133781	*
	B/P/T/NK	246	0.795624	0.510748	1.23939	0.312039	-
	B/P	246	0.940484	0.805658	1.09787	0.437029	-
	B/M/D	246	0.831515	0.655939	1.05409	0.127339	-
	M/D/N_1	246	0.873043	0.609724	1.25008	0.458521	-
	M/D/N_2	246	0.863046	0.651768	1.14281	0.303892	-
	D_LPS	246	1.32099	0.95575	1.8258	0.0918205	-
Adjuvant Chemo - Yes	T/NK_1	88	0.88706	0.490239	1.60508	0.69204	-
	T/NK_2	88	0.862338	0.593317	1.25334	0.437552	-
	T/NK_3	88	0.788383	0.523167	1.18805	0.255784	-
	B/P/T/NK	88	0.73995	0.40181	1.36265	0.333679	-
	B/P	88	0.93347	0.784222	1.11112	0.43862	-
	B/M/D	88	0.785371	0.543407	1.13507	0.198543	-
	M/D/N_1	88	0.949123	0.570736	1.57837	0.840527	-
	M/D/N_2	88	0.851728	0.578167	1.25473	0.416825	-
	D_LPS	88	1.0237	0.635498	1.64903	0.923301	-
Adjuvant Chemo - No	T/NK_1	407	0.900726	0.629544	1.28872	0.567267	-
	T/NK_2	407	0.822374	0.650141	1.04023	0.102894	-
	T/NK_3	407	0.78218	0.588993	1.03873	0.089619	-
	B/P/T/NK	407	0.88671	0.605435	1.29866	0.536836	-
	B/P	407	0.929329	0.814195	1.06074	0.277435	-
	B/M/D	407	0.931986	0.767677	1.13146	0.476584	-
	M/D/N_1	407	1.03858	0.789745	1.36581	0.786503	-
	M/D/N_2	407	0.978892	0.782995	1.2238	0.85146	-
	D_LPS	407	1.09758	0.82549	1.45935	0.521805	-
Histology - Adenocarcinoma	T/NK_1	459	0.843689	0.614706	1.15797	0.292755	-
	T/NK_2	459	0.813052	0.662774	0.997404	0.0471562	*
	T/NK_3	459	0.735343	0.577812	0.935823	0.0124477	*
	B/P/T/NK	459	0.779108	0.557081	1.08962	0.144719	-
	B/P	459	0.955311	0.857752	1.06397	0.405507	-
	B/M/D	459	0.894371	0.753214	1.06198	0.202736	-
	M/D/N_1	459	1.02808	0.800256	1.32077	0.82846	-
	M/D/N_2	459	0.96338	0.791059	1.17324	0.710616	-
	D_LPS	459	1.2134	0.949712	1.55031	0.121805	-
Histology - Squamous Cell Carcinoma	T/NK_1	48	1.15918	0.469982	2.85906	0.748439	-
	T/NK_2	48	0.861059	0.465627	1.59231	0.633424	-
	T/NK_3	48	1.04417	0.459455	2.37302	0.917806	-
	B/P/T/NK	48	1.50154	0.566028	3.98325	0.414138	-
	B/P	48	0.705573	0.450307	1.10554	0.127996	-
	B/M/D	48	0.849309	0.503468	1.43271	0.540399	-
	M/D/N_1	48	0.81747	0.415709	1.60751	0.559126	-
	M/D/N_2	48	0.801228	0.435348	1.4746	0.476435	-
	D_LPS	48	0.55999	0.248091	1.26401	0.162735	-
Stage I	T/NK_1	349	0.76564	0.515171	1.13789	0.186506	-
	T/NK_2	349	0.749287	0.579166	0.969378	0.0280447	*
	T/NK_3	349	0.721421	0.532002	0.978281	0.0356177	*
	B/P/T/NK	349	0.739019	0.486087	1.12356	0.157096	-
	B/P	349	0.886378	0.772897	1.01652	0.0844318	-
	B/M/D	349	0.956	0.77235	1.18332	0.679293	-
	M/D/N_1	349	0.983453	0.730225	1.3245	0.912534	-
	M/D/N_2	349	0.95654	0.753283	1.21464	0.715443	-
	D_LPS	349	1.1433	0.835806	1.56391	0.402125	-
Stage > I	T/NK_1	155	1.29025	0.837609	1.98749	0.247653	-
	T/NK_2	155	1.08384	0.820491	1.43171	0.570798	-
	T/NK_3	155	1.07849	0.7661	1.51827	0.66498	-
	B/P/T/NK	155	1.34882	0.83996	2.16597	0.215617	-
	B/P	155	1.0857	0.92164	1.27896	0.325255	-
	B/M/D	155	0.883799	0.684464	1.14119	0.343524	-
	M/D/N_1	155	1.12543	0.779293	1.62531	0.528603	-
	M/D/N_2	155	1.03018	0.760773	1.395	0.847547	-
	D_LPS	155	1.11117	0.781552	1.57979	0.557119	-
SubStage IA	T/NK_1	121	0.592045	0.293749	1.19325	0.142685	-
	T/NK_2	121	0.713987	0.45523	1.11982	0.142345	-
	T/NK_3	121	0.697643	0.409703	1.18795	0.184911	-
	B/P/T/NK	121	0.610953	0.300705	1.2413	0.173095	-
	B/P	121	0.847914	0.66285	1.08465	0.189118	-
	B/M/D	121	1.18099	0.764234	1.82502	0.453776	-
	M/D/N_1	121	1.03597	0.572642	1.87419	0.906984	-
	M/D/N_2	121	1.10446	0.709627	1.71899	0.65978	-
	D_LPS	121	1.19159	0.653971	2.17118	0.566904	-
SubStage IB	T/NK_1	228	0.929531	0.570732	1.51389	0.769033	-
	T/NK_2	228	0.794047	0.577556	1.09169	0.155651	-
	T/NK_3	228	0.791829	0.541779	1.15729	0.228008	-
	B/P/T/NK	228	0.925032	0.534011	1.60237	0.781017	-
	B/P	228	0.903895	0.765399	1.06745	0.233761	-
	B/M/D	228	0.915124	0.710387	1.17887	0.492438	-
	M/D/N_1	228	0.962946	0.684652	1.35436	0.828237	-
	M/D/N_2	228	0.906628	0.682274	1.20476	0.499191	-
	D_LPS	228	1.09899	0.760711	1.58769	0.61506	-

## Sheet: TCGA OV (OAS)
Clinical Characteristics	Metagene	N	HR	Lower95	Upper95	P.val	Significance
All	T.NK_1	566	0.525206	0.313289	0.88047	0.0145709	*
	T.NK_2	566	0.828147	0.691099	0.992372	0.0410604	*
	T.NK_3	566	0.577295	0.368699	0.903909	0.0163245	*
	B.P.T.NK	566	0.481064	0.234068	0.988695	0.0464922	*
	B.P	566	0.929141	0.844821	1.02188	0.129989	-
	B.M.D	566	0.987139	0.884659	1.10149	0.816953	-
	M.D.N_1	566	0.852485	0.654054	1.11112	0.237775	-
	M.D.N_2	566	1.0236	0.888808	1.17884	0.746081	-
	D_LPS	566	0.929932	0.820427	1.05405	0.255773	-
Age < 50	T.NK_1	115	0.318399	0.0442237	2.29239	0.255837	-
	T.NK_2	115	0.585403	0.310906	1.10225	0.0972299	-
	T.NK_3	115	0.565796	0.125457	2.55168	0.458656	-
	B.P.T.NK	115	0.198147	0.0130082	3.01829	0.244037	-
	B.P	115	0.97954	0.681756	1.40739	0.910984	-
	B.M.D	115	0.898779	0.679256	1.18925	0.455119	-
	M.D.N_1	115	0.870047	0.375887	2.01385	0.745105	-
	M.D.N_2	115	0.896674	0.583128	1.37881	0.619342	-
	D_LPS	115	0.759383	0.557129	1.03506	0.0815301	-
50 ≤ Age < 60	T.NK_1	181	1.13058	0.42828	2.98452	0.804284	-
	T.NK_2	181	0.983431	0.701816	1.37805	0.922676	-
	T.NK_3	181	0.787375	0.336889	1.84025	0.581021	-
	B.P.T.NK	181	0.800831	0.219061	2.92764	0.73701	-
	B.P	181	0.938444	0.796485	1.10571	0.447736	-
	B.M.D	181	1.03202	0.827389	1.28726	0.779853	-
	M.D.N_1	181	0.957932	0.593081	1.54723	0.860533	-
	M.D.N_2	181	1.05948	0.822596	1.36458	0.654535	-
	D_LPS	181	0.963612	0.762771	1.21734	0.755936	-
60 ≤ Age < 70	T.NK_1	136	0.420734	0.17257	1.02577	0.0569091	-
	T.NK_2	136	0.857735	0.634885	1.15881	0.31743	-
	T.NK_3	136	0.461938	0.207508	1.02833	0.0585515	-
	B.P.T.NK	136	0.26045	0.0685945	0.988914	0.0481162	*
	B.P	136	0.904732	0.759589	1.07761	0.261783	-
	B.M.D	136	1.15118	0.9339	1.41902	0.187106	-
	M.D.N_1	136	0.956938	0.598038	1.53122	0.854388	-
	M.D.N_2	136	1.16847	0.89635	1.52321	0.249723	-
	D_LPS	136	0.984187	0.767156	1.26262	0.900203	-
Age ≥ 70	T.NK_1	134	0.336737	0.113159	1.00205	0.0504326	-
	T.NK_2	134	0.780517	0.542143	1.1237	0.182627	-
	T.NK_3	134	0.629985	0.262777	1.51034	0.300336	-
	B.P.T.NK	134	0.754895	0.194896	2.92395	0.684023	-
	B.P	134	0.929287	0.775089	1.11416	0.428241	-
	B.M.D	134	0.908513	0.73435	1.12398	0.376911	-
	M.D.N_1	134	0.704088	0.412451	1.20194	0.198495	-
	M.D.N_2	134	0.944975	0.716864	1.24567	0.688042	-
	D_LPS	134	1.0089	0.786585	1.29405	0.944381	-
Stage I and II	T.NK_1	42	0.327461	0.0142421	7.52912	0.48523	-
	T.NK_2	42	0.573517	0.159255	2.06537	0.395069	-
	T.NK_3	42	0.0915247	0.00321309	2.60707	0.161743	-
	B.P.T.NK	42	0.220358	0.0032972	14.727	0.480528	-
	B.P	42	0.987565	0.602074	1.61987	0.960473	-
	B.M.D	42	0.601794	0.306531	1.18147	0.140087	-
	M.D.N_1	42	0.422842	0.0649274	2.75377	0.367922	-
	M.D.N_2	42	0.674228	0.248324	1.8306	0.439229	-
	D_LPS	42	0.674323	0.338049	1.3451	0.263371	-
Stage III	T.NK_1	436	0.501671	0.283918	0.886432	0.0175479	*
	T.NK_2	436	0.829557	0.681296	1.01008	0.062871	-
	T.NK_3	436	0.603651	0.372421	0.978445	0.0405215	*
	B.P.T.NK	436	0.407513	0.182925	0.907844	0.0280536	*
	B.P	436	0.9353	0.841845	1.03913	0.213006	-
	B.M.D	436	0.992252	0.87911	1.11995	0.899791	-
	M.D.N_1	436	0.865181	0.646865	1.15718	0.32904	-
	M.D.N_2	436	1.0207	0.874249	1.19167	0.795457	-
	D_LPS	436	0.958952	0.833079	1.10384	0.559342	-
Stage IV	T.NK_1	84	0.948968	0.194708	4.62508	0.948319	-
	T.NK_2	84	0.927659	0.545194	1.57843	0.78186	-
	T.NK_3	84	0.752929	0.203812	2.7815	0.670375	-
	B.P.T.NK	84	4.3233	0.420226	44.4783	0.218325	-
	B.P	84	0.92933	0.703277	1.22804	0.606276	-
	B.M.D	84	1.09967	0.80775	1.49708	0.546121	-
	M.D.N_1	84	0.931862	0.442033	1.96448	0.852868	-
	M.D.N_2	84	1.15871	0.78695	1.70609	0.455522	-
	D_LPS	84	1.0893	0.777915	1.52532	0.618525	-
Grade 1 and 2	T.NK_1	75	1.45727	0.28905	7.34692	0.648225	-
	T.NK_2	75	1.23578	0.69993	2.18187	0.465451	-
	T.NK_3	75	1.67544	0.394167	7.12157	0.484555	-
	B.P.T.NK	75	0.637067	0.0363143	11.1761	0.757712	-
	B.P	75	1.00365	0.783887	1.28503	0.976931	-
	B.M.D	75	1.16593	0.848716	1.6017	0.343364	-
	M.D.N_1	75	1.24519	0.600514	2.58196	0.555618	-
	M.D.N_2	75	1.18952	0.791471	1.78775	0.403772	-
	D_LPS	75	1.01072	0.716053	1.42665	0.951651	-
Grade 3	T.NK_1	477	0.450471	0.253936	0.799117	0.00639661	**
	T.NK_2	477	0.784262	0.644093	0.954936	0.0155652	*
	T.NK_3	477	0.501844	0.306993	0.820367	0.00596669	**
	B.P.T.NK	477	0.452849	0.211633	0.969001	0.0412411	*
	B.P	477	0.91682	0.825419	1.01834	0.105073	-
	B.M.D	477	0.957866	0.849969	1.07946	0.480191	-
	M.D.N_1	477	0.782338	0.583301	1.04929	0.101267	-
	M.D.N_2	477	0.989858	0.848518	1.15474	0.896824	-
	D_LPS	477	0.905618	0.78883	1.0397	0.159325	-
Proliferation Tertile Low	T.NK_1	188	1.65821	0.676009	4.0675	0.26929	-
	T.NK_2	188	1.32802	0.964526	1.8285	0.0821034	-
	T.NK_3	188	1.7082	0.833319	3.50159	0.143722	-
	B.P.T.NK	188	1.65671	0.464721	5.90607	0.436338	-
	B.P	188	1.07637	0.914649	1.26669	0.375638	-
	B.M.D	188	1.30119	1.02388	1.65362	0.0313248	*
	M.D.N_1	188	1.49104	0.944075	2.35489	0.0866828	-
	M.D.N_2	188	1.31728	1.04637	1.65832	0.0189839	*
	D_LPS	188	1.00495	0.817159	1.2359	0.962687	-
Proliferation Tertile Med	T.NK_1	189	0.287929	0.114139	0.726334	0.00835811	**
	T.NK_2	189	0.653812	0.479412	0.891655	0.00726616	**
	T.NK_3	189	0.338746	0.156524	0.73311	0.00599386	**
	B.P.T.NK	189	0.249578	0.0745445	0.835598	0.0243676	*
	B.P	189	0.828344	0.707663	0.969605	0.0190698	*
	B.M.D	189	0.83943	0.704664	0.99997	0.0499603	*
	M.D.N_1	189	0.559032	0.35595	0.877981	0.011571	*
	M.D.N_2	189	0.819203	0.64134	1.04639	0.110301	-
	D_LPS	189	0.794948	0.621718	1.01645	0.0672658	-
Proliferation Tertile High	T.NK_1	189	0.416697	0.146896	1.18204	0.0998492	-
	T.NK_2	189	0.780011	0.558674	1.08904	0.14455	-
	T.NK_3	189	0.37933	0.143303	1.00411	0.0509724	-
	B.P.T.NK	189	0.48784	0.115413	2.06205	0.32909	-
	B.P	189	1.02481	0.83753	1.25396	0.811891	-
	B.M.D	189	1.02217	0.846929	1.23366	0.81927	-
	M.D.N_1	189	0.908082	0.54551	1.51164	0.710763	-
	M.D.N_2	189	1.02442	0.776591	1.35133	0.864459	-
	D_LPS	189	0.969065	0.782613	1.19994	0.773185	-

## Sheet: TCGA GBM (OAS)
Clinical Characteristics	Metagenes	N	HR	Lower95	Upper95	P.val	Significance
All	T/NK_1	524	1.1841	0.7597	1.84559	0.455509	-
	T/NK_2	524	1.11799	0.927522	1.34757	0.241835	-
	T/NK_3	524	1.11918	0.733163	1.70845	0.601846	-
	B/P/T/NK	524	0.754955	0.392205	1.45321	0.400185	-
	B/P	524	1.0573	0.880893	1.26904	0.54965	-
	B/M/D	524	1.09776	0.98818	1.2195	0.0821479	-
	M/D/N_1	524	1.2045	1.02424	1.41649	0.024476	*
	M/D/N_2	524	1.14592	1.02722	1.27833	0.0146313	*
	D_LPS	524	1.17629	1.02026	1.35619	0.0253342	*
Proliferation Tertile Low	T/NK_1	175	1.08229	0.474416	2.46902	0.850939	-
	T/NK_2	175	1.17324	0.816225	1.68641	0.388117	-
	T/NK_3	175	0.945027	0.410023	2.17811	0.894417	-
	B/P/T/NK	175	0.58091	0.149094	2.26338	0.433767	-
	B/P	175	1.05349	0.770225	1.44093	0.744345	-
	B/M/D	175	1.02369	0.837375	1.25145	0.819329	-
	M/D/N_1	175	1.15357	0.881103	1.5103	0.298706	-
	M/D/N_2	175	1.11673	0.915289	1.3625	0.276679	-
	D_LPS	175	1.0691	0.827669	1.38097	0.608891	-
Proliferation Tertile Med	T/NK_1	175	0.796055	0.372895	1.69942	0.555542	-
	T/NK_2	175	0.854756	0.612403	1.19302	0.356252	-
	T/NK_3	175	0.813055	0.390716	1.69191	0.579908	-
	B/P/T/NK	175	0.449859	0.143531	1.40997	0.170526	-
	B/P	175	0.934976	0.675682	1.29377	0.684948	-
	B/M/D	175	0.9812	0.787232	1.22296	0.865885	-
	M/D/N_1	175	1.04947	0.781498	1.40932	0.748233	-
	M/D/N_2	175	1.04047	0.83463	1.29707	0.724299	-
	D_LPS	175	1.20933	0.919603	1.59034	0.173776	-
Proliferation Tertile High	T/NK_1	174	1.80528	0.831018	3.92174	0.135612	-
	T/NK_2	174	1.42058	1.00366	2.01068	0.0476403	*
	T/NK_3	174	1.6312	0.804974	3.30548	0.17449	-
	B/P/T/NK	174	1.24096	0.425501	3.6192	0.692619	-
	B/P	174	1.17546	0.845719	1.63377	0.33585	-
	B/M/D	174	1.34804	1.10081	1.65078	0.00386286	**
	M/D/N_1	174	1.73214	1.19976	2.50075	0.00336806	**
	M/D/N_2	174	1.36845	1.10961	1.68766	0.00336552	**
	D_LPS	174	1.31491	1.03207	1.67526	0.0267309	*
Age < 60	T/NK_1	273	1.70112	0.951725	3.04061	0.0729754	-
	T/NK_2	273	1.24132	0.974061	1.5819	0.0805487	-
	T/NK_3	273	1.43208	0.81533	2.51537	0.211452	-
	B/P/T/NK	273	0.920009	0.379488	2.23042	0.853603	-
	B/P	273	1.16813	0.906511	1.50525	0.229649	-
	B/M/D	273	1.14193	0.987231	1.32087	0.0739477	-
	M/D/N_1	273	1.29179	1.04127	1.60257	0.0199295	*
	M/D/N_2	273	1.19612	1.02646	1.39381	0.0217531	*
	D_LPS	273	1.316	1.08359	1.59824	0.00560995	**
60 ≤ Age < 70	T/NK_1	140	0.801866	0.279801	2.29802	0.681031	-
	T/NK_2	140	1.10265	0.726766	1.67294	0.645925	-
	T/NK_3	140	0.91163	0.355661	2.33669	0.847229	-
	B/P/T/NK	140	0.836815	0.205065	3.41482	0.803906	-
	B/P	140	0.957746	0.671276	1.36647	0.811812	-
	B/M/D	140	1.10213	0.890843	1.36353	0.370503	-
	M/D/N_1	140	1.26091	0.891711	1.78297	0.189668	-
	M/D/N_2	140	1.14725	0.922954	1.42607	0.215852	-
	D_LPS	140	1.13109	0.860816	1.48623	0.376595	-
Age ≥ 70	T/NK_1	111	1.19575	0.543808	2.62925	0.656545	-
	T/NK_2	111	1.07303	0.725243	1.58759	0.724348	-
	T/NK_3	111	1.18554	0.544021	2.58353	0.668484	-
	B/P/T/NK	111	2.10964	0.568243	7.83216	0.264663	-
	B/P	111	1.06048	0.71711	1.56827	0.768626	-
	B/M/D	111	1.05627	0.827754	1.34787	0.659844	-
	M/D/N_1	111	1.19949	0.829191	1.73515	0.334233	-
	M/D/N_2	111	1.16537	0.922004	1.47298	0.200367	-
	D_LPS	111	1.10991	0.784328	1.57065	0.556088	-
Gender - Male	T/NK_1	319	0.818204	0.464731	1.44053	0.486917	-
	T/NK_2	319	0.981439	0.770423	1.25025	0.879431	-
	T/NK_3	319	0.904392	0.520365	1.57183	0.721584	-
	B/P/T/NK	319	0.47691	0.200134	1.13646	0.0946735	-
	B/P	319	0.915849	0.721581	1.16242	0.469888	-
	B/M/D	319	1.0326	0.903715	1.17986	0.637209	-
	M/D/N_1	319	1.03346	0.836131	1.27735	0.760802	-
	M/D/N_2	319	1.04797	0.90789	1.20966	0.522179	-
	D_LPS	319	1.14884	0.958472	1.37701	0.133333	-
Gender - Female	T/NK_1	205	2.3793	1.11835	5.06198	0.0244258	*
	T/NK_2	205	1.38267	1.01285	1.88751	0.0413136	*
	T/NK_3	205	1.52248	0.77436	2.99336	0.222992	-
	B/P/T/NK	205	1.43666	0.535207	3.85643	0.47203	-
	B/P	205	1.33826	1.0023	1.78683	0.0482037	*
	B/M/D	205	1.21118	1.01727	1.44206	0.0313728	*
	M/D/N_1	205	1.52622	1.17617	1.98044	0.00146921	**
	M/D/N_2	205	1.29488	1.08873	1.54007	0.00349033	**
	D_LPS	205	1.22833	0.974968	1.54754	0.0810053	-

## Sheet: TCGA SKCM (OAS)
Clinical Characteristics	Metagenes	N	HR	Lower95	Upper95	P.val	Significance
All	T.NK_1	456	0.81994	0.76038	0.884165	2.47469e-07	***
	T.NK_2	456	0.838054	0.779615	0.900873	1.66295e-06	***
	T.NK_3	456	0.83566	0.769197	0.907865	2.17645e-05	***
	B.P.T.NK	456	0.856016	0.794695	0.922068	4.14257e-05	***
	B.P	456	0.873559	0.822598	0.927676	1.04376e-05	***
	B.M.D	456	0.797943	0.731795	0.870069	3.18209e-07	***
	M.D.N_1	456	0.804562	0.731674	0.884711	7.1848e-06	***
	M.D.N_2	456	0.785066	0.71217	0.865424	1.13353e-06	***
	D_LPS	456	0.732157	0.649894	0.824833	2.94728e-07	***
Proliferation Tertile Low	T.NK_1	152	0.810396	0.706415	0.929683	0.00269427	**
	T.NK_2	152	0.812504	0.708793	0.93139	0.00288138	**
	T.NK_3	152	0.794588	0.677733	0.931593	0.00461074	**
	B.P.T.NK	152	0.841212	0.731792	0.966993	0.0150133	*
	B.P	152	0.840799	0.747946	0.945179	0.00368093	**
	B.M.D	152	0.782836	0.66401	0.922925	0.00355821	**
	M.D.N_1	152	0.781299	0.659502	0.925588	0.00431384	**
	M.D.N_2	152	0.72489	0.605733	0.867486	0.000445626	***
	D_LPS	152	0.66151	0.520738	0.840337	0.000712202	***
Proliferation Tertile Med	T.NK_1	152	0.851473	0.750422	0.966132	0.0126131	*
	T.NK_2	152	0.872183	0.773722	0.983174	0.025246	*
	T.NK_3	152	0.86994	0.755472	1.00175	0.0529109	-
	B.P.T.NK	152	0.884097	0.776379	1.00676	0.0631241	-
	B.P	152	0.904952	0.813078	1.00721	0.0674776	-
	B.M.D	152	0.832455	0.724162	0.956941	0.00991008	**
	M.D.N_1	152	0.845556	0.719087	0.994267	0.0424053	*
	M.D.N_2	152	0.848147	0.725467	0.991573	0.0388165	*
	D_LPS	152	0.721405	0.579763	0.897652	0.0034101	**
Proliferation Tertile High	T.NK_1	152	0.797558	0.696245	0.913612	0.00110064	**
	T.NK_2	152	0.829409	0.730414	0.941821	0.00392321	**
	T.NK_3	152	0.844865	0.735816	0.970075	0.0168089	*
	B.P.T.NK	152	0.848569	0.74919	0.961131	0.00977239	**
	B.P	152	0.869713	0.789634	0.957914	0.00461989	**
	B.M.D	152	0.797761	0.683237	0.931481	0.00426744	**
	M.D.N_1	152	0.792904	0.669436	0.939144	0.00721018	**
	M.D.N_2	152	0.772892	0.642292	0.930048	0.00637457	**
	D_LPS	152	0.772769	0.641102	0.931477	0.00683497	**
Stage ≤ II	T.NK_1	229	0.785646	0.702368	0.878798	2.44371e-05	***
	T.NK_2	229	0.810007	0.72963	0.899237	7.75382e-05	***
	T.NK_3	229	0.798061	0.706355	0.901672	0.000292478	***
	B.P.T.NK	229	0.827601	0.742354	0.922636	0.000645451	***
	B.P	229	0.850437	0.779161	0.928233	0.000286186	***
	B.M.D	229	0.772371	0.682607	0.873939	4.17483e-05	***
	M.D.N_1	229	0.737096	0.636042	0.854205	5.0223e-05	***
	M.D.N_2	229	0.721517	0.619554	0.840261	2.68207e-05	***
	D_LPS	229	0.741617	0.628762	0.874729	0.00038666	***
Stage > II	T.NK_1	191	0.787055	0.696989	0.888758	0.0001125	***
	T.NK_2	191	0.815238	0.724545	0.917282	0.000686649	***
	T.NK_3	191	0.828891	0.727539	0.944362	0.00479862	**
	B.P.T.NK	191	0.83975	0.745684	0.945682	0.00396	**
	B.P	191	0.878561	0.799823	0.965049	0.00688035	**
	B.M.D	191	0.743467	0.642718	0.860008	6.61122e-05	***
	M.D.N_1	191	0.773505	0.661377	0.904643	0.00130822	**
	M.D.N_2	191	0.724613	0.616276	0.851995	9.67812e-05	***
	D_LPS	191	0.66742	0.548268	0.812468	5.58272e-05	***
Gender - Male	T.NK_1	281	0.8567	0.781299	0.939377	0.00100047	**
	T.NK_2	281	0.877638	0.803406	0.95873	0.00379546	**
	T.NK_3	281	0.88334	0.800012	0.975347	0.0141378	*
	B.P.T.NK	281	0.887639	0.811269	0.971198	0.00941404	**
	B.P	281	0.908631	0.843473	0.978823	0.0116106	*
	B.M.D	281	0.840045	0.755901	0.933556	0.0012091	**
	M.D.N_1	281	0.850566	0.75718	0.955469	0.00637875	**
	M.D.N_2	281	0.826265	0.730425	0.934682	0.00241488	**
	D_LPS	281	0.795409	0.686565	0.921509	0.00229846	**
Gender - Female	T.NK_1	175	0.76484	0.668959	0.874463	8.74995e-05	***
	T.NK_2	175	0.775643	0.680905	0.883562	0.000132111	***
	T.NK_3	175	0.759074	0.651471	0.884451	0.000408907	***
	B.P.T.NK	175	0.806224	0.705654	0.921129	0.0015323	**
	B.P	175	0.822499	0.740419	0.913678	0.00026948	***
	B.M.D	175	0.733641	0.627245	0.858084	0.000106834	***
	M.D.N_1	175	0.733879	0.617541	0.872134	0.000442157	***
	M.D.N_2	175	0.73288	0.622073	0.863424	0.000202584	***
	D_LPS	175	0.643597	0.522101	0.793366	3.65198e-05	***
Age < 50	T.NK_1	136	0.827863	0.725673	0.944444	0.00494957	**
	T.NK_2	136	0.843539	0.742661	0.958119	0.00883628	**
	T.NK_3	136	0.84102	0.725535	0.974887	0.0215927	*
	B.P.T.NK	136	0.855832	0.748522	0.978527	0.0227553	*
	B.P	136	0.87755	0.78543	0.980475	0.0209744	*
	B.M.D	136	0.847968	0.727313	0.988639	0.0352158	*
	M.D.N_1	136	0.877983	0.743409	1.03692	0.1253	-
	M.D.N_2	136	0.872375	0.735152	1.03521	0.117901	-
	D_LPS	136	0.721993	0.582158	0.895417	0.00301998	**
50 ≤ Age < 70	T.NK_1	190	0.826145	0.729034	0.936193	0.00275923	**
	T.NK_2	190	0.850917	0.756266	0.957414	0.00729013	**
	T.NK_3	190	0.85608	0.750886	0.97601	0.0201812	*
	B.P.T.NK	190	0.880359	0.784719	0.987655	0.0298815	*
	B.P	190	0.873685	0.792986	0.962597	0.00631605	**
	B.M.D	190	0.749115	0.646688	0.867764	0.000117779	***
	M.D.N_1	190	0.737837	0.625968	0.869697	0.000289908	***
	M.D.N_2	190	0.71169	0.598013	0.846977	0.000127932	***
	D_LPS	190	0.773419	0.640779	0.933515	0.00743524	**
Age ≥ 70	T.NK_1	130	0.813245	0.703927	0.939541	0.00500536	**
	T.NK_2	130	0.813279	0.704955	0.938248	0.00459742	**
	T.NK_3	130	0.805552	0.680928	0.952985	0.0116843	*
	B.P.T.NK	130	0.807212	0.6899	0.944474	0.0075187	**
	B.P	130	0.886113	0.795614	0.986905	0.0278219	*
	B.M.D	130	0.803426	0.687199	0.939311	0.00604634	**
	M.D.N_1	130	0.825316	0.690902	0.985881	0.0342821	*
	M.D.N_2	130	0.784664	0.650508	0.946489	0.0112499	*
	D_LPS	130	0.699999	0.551041	0.889223	0.00348129	**
Breslow DV ≤ 1.5	T.NK_1	105	0.721116	0.601587	0.864396	0.000406318	***
	T.NK_2	105	0.744789	0.624839	0.887765	0.00100659	**
	T.NK_3	105	0.775198	0.640236	0.93861	0.00907726	**
	B.P.T.NK	105	0.809433	0.684163	0.957642	0.0137208	*
	B.P	105	0.850833	0.747714	0.968172	0.0142592	*
	B.M.D	105	0.689134	0.563293	0.843088	0.000295668	***
	M.D.N_1	105	0.722743	0.578414	0.903088	0.00427897	**
	M.D.N_2	105	0.672954	0.534645	0.847043	0.00074051	***
	D_LPS	105	0.66041	0.500058	0.872182	0.00345943	**
Breslow DV > 1.5	T.NK_1	246	0.889791	0.800444	0.989112	0.0305613	*
	T.NK_2	246	0.905146	0.818644	1.00079	0.051825	-
	T.NK_3	246	0.900939	0.800941	1.01342	0.0822387	-
	B.P.T.NK	246	0.917356	0.824114	1.02115	0.11473	-
	B.P	246	0.908639	0.831446	0.992999	0.0344254	*
	B.M.D	246	0.864137	0.768147	0.972121	0.0150735	*
	M.D.N_1	246	0.873257	0.762378	1.00026	0.0504448	-
	M.D.N_2	246	0.865494	0.755013	0.992143	0.0381567	*
	D_LPS	246	0.80848	0.686609	0.951983	0.010765	*
Primary Tumor	T.NK_1	102	0.795133	0.583439	1.08364	0.146663	-
	T.NK_2	102	0.767701	0.564883	1.04334	0.0912358	-
	T.NK_3	102	0.81892	0.573278	1.16982	0.272235	-
	B.P.T.NK	102	0.76811	0.539491	1.09361	0.143319	-
	B.P	102	0.856497	0.666112	1.1013	0.227164	-
	B.M.D	102	0.806519	0.585994	1.11004	0.187031	-
	M.D.N_1	102	0.847215	0.56748	1.26484	0.41743	-
	M.D.N_2	102	0.881244	0.56613	1.37175	0.57552	-
	D_LPS	102	0.678702	0.464936	0.990753	0.0446327	*
Distant Metastasis Tumor	T.NK_1	64	0.866026	0.729729	1.02778	0.0996954	-
	T.NK_2	64	0.883748	0.75194	1.03866	0.133704	-
	T.NK_3	64	0.848967	0.693908	1.03868	0.111567	-
	B.P.T.NK	64	0.894076	0.744125	1.07424	0.231948	-
	B.P	64	0.921492	0.804838	1.05505	0.236442	-
	B.M.D	64	0.88783	0.735156	1.07221	0.216546	-
	M.D.N_1	64	0.865168	0.704216	1.06291	0.167873	-
	M.D.N_2	64	0.852937	0.685566	1.06117	0.153508	-
	D_LPS	64	0.810917	0.624482	1.05301	0.115851	-
Rigional Tumor	T.NK_1	288	0.793927	0.720574	0.874748	3.07939e-06	***
	T.NK_2	288	0.817691	0.745505	0.896867	1.97015e-05	***
	T.NK_3	288	0.829364	0.747891	0.919712	0.000390566	***
	B.P.T.NK	288	0.852803	0.778751	0.933897	0.000591297	***
	B.P	288	0.867176	0.804225	0.935054	0.000210272	***
	B.M.D	288	0.749432	0.671956	0.835841	2.21069e-07	***
	M.D.N_1	288	0.772693	0.684011	0.872873	3.38421e-05	***
	M.D.N_2	288	0.741574	0.655331	0.839166	2.14012e-06	***
	D_LPS	288	0.696502	0.598668	0.810325	2.82279e-06	***
